# Supplementary material for: Proposed Role of Circadian Clock Genes in Pathogenesis of HCC: Molecular Subtyping and Characterization
Source: Biomedicines. 2026 Mar 12;14(3):645. doi: 10.3390/biomedicines14030645 (PMC13024568; doi:10.3390/biomedicines14030645)
Supplement: Supplementary file 1 [file biomedicines-14-00645-s001.zip]

Archive with 6 entries (6 files):
- Figure S1.png
- Figure S2.pdf
- Table S1.xlsx
- Table S2.xlsx
- Table S3.xlsx
- Table S4.xlsx
