# Supplementary material for: Proposed Role of Circadian Clock Genes in Pathogenesis of HCC: Molecular Subtyping and Characterization
Source: Biomedicines. 2026 Mar 12;14(3):645. doi: 10.3390/biomedicines14030645 (PMC13024568; doi:10.3390/biomedicines14030645)
Supplement: Supplementary file 1 [file biomedicines-14-00645-s001.zip › Table S1.xlsx]

## Sheet: Batch One-Factor Regression
Variables	β	S.E	Z	P	HR (95%CI)
Sex
Female					1.00 (Reference)
Male	-0.23	0.19	-1.23	0.219	0.79 (0.55 ~ 1.15)
M
0					1.00 (Reference)
1	0.59	0.19	3.06	0.002	1.80 (1.24 ~ 2.63)
N
0					1.00 (Reference)
1	0.44	0.19	2.26	0.024	1.55 (1.06 ~ 2.27)
AGE	0.01	0.01	1.60	0.110	1.01 (1.00 ~ 1.03)
RiskScore	0.98	0.17	5.65	<.001	2.66 (1.89 ~ 3.73)
T
1					1.00 (Reference)
2	0.33	0.25	1.32	0.185	1.39 (0.86 ~ 2.24)
3	1.02	0.21	4.90	<.001	2.79 (1.85 ~ 4.20)

## Sheet: multifactor regression
Variables	β	S.E	Z	P	HRCI
Sex
Female					1.00 (Reference)
Male	-0.09	0.19	-0.46	0.649	0.92 (0.63 ~ 1.33)
M
0					1.00 (Reference)
1	0.57	0.25	2.30	0.021	1.76 (1.09 ~ 2.86)
N
0					1.00 (Reference)
1	0.19	0.25	0.74	0.457	1.21 (0.73 ~ 1.99)
AGE	0.01	0.01	0.91	0.361	1.01 (0.99 ~ 1.02)
RiskScore	0.91	0.18	5.15	<.001	2.50 (1.76 ~ 3.53)
T
1					1.00 (Reference)
2	0.09	0.25	0.35	0.724	1.09 (0.67 ~ 1.79)
3	0.88	0.21	4.10	<.001	2.41 (1.58 ~ 3.66)

## Sheet: Univariate regression + Multiva
Variables	β.x	S.E.x	Z.x	P.x	HRCI.x	sep	β.y	S.E.y	Z.y	P.y	HRCI.y
Sex
Female					1.00 (Reference)						1.00 (Reference)
Male	-0.23	0.19	-1.23	0.219	0.79 (0.55 ~ 1.15)		-0.09	0.19	-0.46	0.649	0.92 (0.63 ~ 1.33)
M
0					1.00 (Reference)						1.00 (Reference)
1	0.59	0.19	3.06	0.002	1.80 (1.24 ~ 2.63)		0.57	0.25	2.30	0.021	1.76 (1.09 ~ 2.86)
N
0					1.00 (Reference)						1.00 (Reference)
1	0.44	0.19	2.26	0.024	1.55 (1.06 ~ 2.27)		0.19	0.25	0.74	0.457	1.21 (0.73 ~ 1.99)
AGE	0.01	0.01	1.60	0.110	1.01 (1.00 ~ 1.03)		0.01	0.01	0.91	0.361	1.01 (0.99 ~ 1.02)
RiskScore	0.98	0.17	5.65	<.001	2.66 (1.89 ~ 3.73)		0.91	0.18	5.15	<.001	2.50 (1.76 ~ 3.53)
T
1					1.00 (Reference)						1.00 (Reference)
2	0.33	0.25	1.32	0.185	1.39 (0.86 ~ 2.24)		0.09	0.25	0.35	0.724	1.09 (0.67 ~ 1.79)
3	1.02	0.21	4.90	<.001	2.79 (1.85 ~ 4.20)		0.88	0.21	4.10	<.001	2.41 (1.58 ~ 3.66)
