# Supplementary material for: Proposed Role of Circadian Clock Genes in Pathogenesis of HCC: Molecular Subtyping and Characterization
Source: Biomedicines. 2026 Mar 12;14(3):645. doi: 10.3390/biomedicines14030645 (PMC13024568; doi:10.3390/biomedicines14030645)
Supplement: Supplementary file 1 [file biomedicines-14-00645-s001.zip › Table S2.xlsx]

## Sheet: Sheet1
gene name
NFIL3
CRY2
RORA
CREBBP
SIRT1
PER3
PER2
FBXW11
GSK3B
CLOCK
PRKCA
CRY1
ARNTL
PPP1CA
ARNTL2
DBP
CSNK2A2
BTRC
CSNK2A1
CREB1
PARP1
PPP5C
CSNK1D
NONO
CSE1L
PPARG
PRKAA2
AHR
ALAS1
HLF
NR1I3
