# Supplementary material for: Proposed Role of Circadian Clock Genes in Pathogenesis of HCC: Molecular Subtyping and Characterization
Source: Biomedicines. 2026 Mar 12;14(3):645. doi: 10.3390/biomedicines14030645 (PMC13024568; doi:10.3390/biomedicines14030645)
Supplement: Supplementary file 1 [file biomedicines-14-00645-s001.zip › Table S3.xlsx]

## Sheet: go-cluster1
ONTOLOGY	ID	Description	setSize	enrichmentScore	NES	pvalue	p.adjust	qvalue	rank	leading_edge	core_enrichment
BP	GO:0007052	mitotic spindle organization	128	0.569391	1.92158	1e-10	3.90541e-09	1.74111e-09	4600	tags=64%	list=26%	signal=48%	4605/991/5347/29128/22974/9493/126353/55143/2316/3833/24137/891/9787/332/3832/83540/9055/10460/9212/4751/7272/29127/10403/56992/57405/3619/1062/6491/3925/284403/29899/84722/3796/23636/64946/51652/6790/83541/163786/6867/8243/3837/9793/1104/55125/9126/152185/79866/4134/1778/126731/5901/7283/7756/7175/55201/114327/5116/440145/27175/10274/5310/128866/26065/79598/3192/10783/1639/8480/2801/23332/8766/4…
CC	GO:0000775	chromosome	centromeric region	230	0.543988	1.90817	1e-10	3.90541e-09	1.74111e-09	4368	tags=58%	list=25%	signal=44%	7153/991/11004/5347/1063/701/55143/1058/891/332/9918/55355/64151/83540/55920/79019/10051/220134/1786/9212/699/4751/7272/11130/113130/10403/81620/4085/81930/23255/387103/9735/221150/57405/3619/2146/1062/114991/23468/79172/11339/3070/64105/79682/2491/10951/91687/64946/51652/6602/10615/54908/54820/86/7158/54821/54069/1788/6790/55320/147841/23310/57122/6597/1783/4659/5314/6601/8243/55055/9770/84516/8…
BP	GO:1902850	microtubule cytoskeleton organization involved in mitosis	161	0.553274	1.89759	1e-10	3.90541e-09	1.74111e-09	4600	tags=61%	list=26%	signal=46%	4605/991/5347/29128/22974/9493/126353/55143/983/2316/3833/24137/89958/1058/891/9787/332/51203/3832/83540/9055/10460/9212/4751/7272/29127/10403/4085/56992/22919/3688/57405/3619/1062/6491/3925/284403/29899/84722/3796/9700/23636/64946/51652/54908/54820/6790/83541/163786/5314/6867/8243/3837/9793/1104/2697/3636/55125/9126/152185/79866/4134/1778/126731/5901/7283/7756/7175/55201/114327/5116/440145/27175…
BP	GO:0000819	sister chromatid segregation	221	0.540898	1.8953	1e-10	3.90541e-09	1.74111e-09	4460	tags=59%	list=25%	signal=45%	4605/7153/991/11004/11065/5347/29128/146909/1063/22974/701/9493/126353/55143/990/983/2316/3833/24137/891/23397/9319/9787/332/9918/51203/64151/3832/83540/9055/10460/10051/220134/6604/9212/699/4751/7272/11130/29127/10403/81620/4085/56992/81930/22919/9735/221150/57405/3619/1062/9928/26271/116028/54892/10592/64105/84722/3796/9700/2491/23636/51652/6602/10615/54908/86/147841/23310/6597/6601/8243/55055/…
BP	GO:0044839	cell cycle G2/M phase transition	151	0.546816	1.86779	1e-10	3.90541e-09	1.74111e-09	4995	tags=61%	list=28%	signal=44%	991/2305/10083/5347/1063/990/983/9833/891/9133/332/8870/55920/4998/6604/890/9212/10403/51514/8317/994/5932/9088/9928/26271/63967/1111/993/580/1017/11073/23236/84930/1019/641/672/5569/6790/6240/90381/995/23194/23560/5885/29980/79915/1785/140901/58493/57551/80174/10763/65123/57504/10657/805/9113/6502/6873/54465/3306/8444/51400/5218/545/472/51451/29933/23326/64859/25942/5087/8766/92421/22976/10270/2…
CC	GO:0098687	chromosomal region	359	0.521221	1.86382	1e-10	3.90541e-09	1.74111e-09	6368	tags=71%	list=36%	signal=46%	7153/991/11004/5347/1063/701/55143/983/4171/1058/891/332/9918/55355/64151/83540/55920/79019/4998/10051/220134/1786/4175/9212/699/4751/7272/10635/11130/113130/4173/10403/81620/4085/81930/23255/387103/4172/9735/221150/57405/3619/2146/1062/5888/114991/23468/79172/11339/1111/2237/1017/3070/64105/79682/80119/9401/2491/4436/10951/91687/64946/641/51652/5424/6602/4176/10615/54908/54820/86/7158/54821/5406…
BP	GO:0000070	mitotic sister chromatid segregation	181	0.537967	1.8614	1e-10	3.90541e-09	1.74111e-09	4248	tags=57%	list=24%	signal=44%	4605/991/11004/11065/5347/29128/146909/1063/22974/701/9493/126353/55143/983/2316/3833/24137/891/23397/9319/9787/332/9918/51203/64151/3832/83540/9055/10051/220134/9212/699/4751/7272/11130/29127/10403/81620/4085/56992/81930/22919/9735/221150/57405/3619/1062/9928/26271/54892/10592/64105/84722/3796/9700/2491/23636/51652/10615/54908/147841/23310/8243/55055/3837/8467/5885/1104/55125/9126/152185/9031/12…
BP	GO:0007051	spindle organization	197	0.534564	1.86091	1e-10	3.90541e-09	1.74111e-09	4600	tags=58%	list=26%	signal=43%	4605/991/5347/29128/22974/9493/126353/55143/2316/3833/24137/891/9133/9787/332/1107/3832/83540/9055/10460/220134/9212/4751/7272/29127/7430/10403/56992/22919/221150/57405/259266/3619/1062/6491/26271/3925/284403/29899/84722/54801/3796/9700/23636/64946/51652/3985/10615/6790/83541/163786/6867/8243/3837/203068/9793/1104/84445/55125/9126/55722/152185/6047/79866/4134/79000/1778/126731/5901/7283/7756/7944…
BP	GO:0051983	regulation of chromosome segregation	127	0.550584	1.85728	2.23845e-10	7.35129e-09	3.27735e-09	5293	tags=67%	list=30%	signal=47%	991/11004/11065/5347/1063/701/55143/990/983/891/23397/9319/9787/332/9918/64151/83540/55920/10460/10051/220134/6604/9212/699/7272/11130/10403/4085/5359/9735/221150/57405/3619/1062/26271/116028/54892/10592/9700/6602/54908/86/147841/23310/6597/6601/55055/1457/5885/605/23137/6599/7756/7175/57492/8289/196528/7517/3192/6598/996/10783/29945/472/51451/56852/51434/5977/9698/55274/4926/23369/6605/60/64682/…
CC	GO:0000779	condensed chromosome	centromeric region	169	0.538365	1.85286	1e-10	3.90541e-09	1.74111e-09	4368	tags=57%	list=25%	signal=44%	991/11004/5347/1063/701/1058/891/332/9918/55355/64151/83540/79019/220134/9212/699/4751/7272/11130/10403/81620/4085/81930/23255/387103/9735/221150/57405/3619/1062/23468/79172/64105/79682/2491/91687/64946/51652/6602/10615/54908/54820/86/7158/54821/6790/147841/23310/57122/6597/1783/4659/6601/8243/55055/9770/84516/9793/55166/5253/79980/84295/11335/348995/23279/284058/6599/7756/7175/4999/128866/5501/5…
BP	GO:0098813	nuclear chromosome segregation	297	0.520708	1.84531	1e-10	3.90541e-09	1.74111e-09	4460	tags=53%	list=25%	signal=40%	4605/7153/991/11004/11065/1894/5347/29128/146909/1063/22974/701/9493/126353/55143/990/983/2316/3833/24137/891/23397/9319/9133/9787/332/9918/51203/64151/3832/83540/55920/9055/10460/10051/220134/6604/9212/699/4751/7272/11130/29127/10403/898/81620/4085/10609/9232/56992/81930/22919/9735/221150/2177/57405/259266/3619/1062/9928/26271/116028/54892/10592/64105/84722/3796/2669/9700/29893/2491/23636/51652/…
BP	GO:0000086	G2/M transition of mitotic cell cycle	136	0.542009	1.83326	2.16357e-10	7.34482e-09	3.27447e-09	4995	tags=61%	list=28%	signal=44%	991/2305/10083/5347/1063/990/983/9833/891/332/8870/55920/4998/6604/890/9212/51514/8317/994/5932/9088/9928/26271/63967/1111/993/580/1017/11073/23236/84930/1019/641/672/5569/6790/6240/90381/995/23194/23560/5885/29980/1785/140901/58493/57551/80174/10763/65123/57504/10657/805/9113/6502/6873/54465/3306/51400/5218/545/472/51451/29933/23326/64859/25942/5087/8766/92421/10776/51720/1263/23476/808/11200/46…
CC	GO:0000776	kinetochore	159	0.53443	1.83031	1.64264e-10	5.93403e-09	2.64551e-09	4368	tags=57%	list=25%	signal=43%	991/11004/5347/1063/701/891/332/55355/83540/79019/220134/9212/699/4751/7272/11130/10403/81620/4085/81930/23255/387103/9735/221150/57405/3619/1062/23468/79172/64105/79682/2491/91687/64946/51652/6602/10615/54908/54820/86/7158/54821/6790/147841/57122/6597/1783/4659/6601/8243/55055/9770/84516/9793/55166/5253/79980/84295/348995/23279/284058/6599/7756/7175/4999/128866/5501/196528/3192/6598/90417/23421/…
BP	GO:0007059	chromosome segregation	397	0.510315	1.83022	1e-10	3.90541e-09	1.74111e-09	6192	tags=65%	list=35%	signal=43%	4605/7153/991/11004/11065/1894/5347/29128/146909/1063/22974/701/9493/126353/55143/990/4288/983/2316/3833/24137/891/23397/9319/9133/9787/332/9918/55355/51203/64151/3832/83540/55920/9055/79019/10460/10051/220134/6604/9212/699/4751/7272/11130/29127/10403/898/81620/4085/10609/9232/56992/81930/23255/22919/5359/387103/9735/221150/2177/57405/259266/3619/157313/1062/6491/9928/26271/79172/116028/11339/548…
CC	GO:0000793	condensed chromosome	260	0.519472	1.82941	1e-10	3.90541e-09	1.74111e-09	4416	tags=52%	list=25%	signal=40%	7153/991/11004/5347/1063/701/4288/1058/891/23397/332/9918/55355/64151/83540/79019/10051/220134/9212/699/4751/7272/11130/10403/81620/4085/10609/81930/23255/387103/9735/221150/2177/57405/3619/1062/5888/23468/79172/120/3148/54892/1111/10592/1017/64105/79682/11073/29893/2491/91687/64946/641/51652/6602/7846/672/10615/54908/54820/86/7158/54821/6790/147841/23310/57122/6597/1783/4659/6601/8243/55055/9770…
BP	GO:0006261	DNA-templated DNA replication	160	0.532501	1.82608	1e-10	3.90541e-09	1.74111e-09	2975	tags=50%	list=17%	signal=42%	990/983/4171/9837/4998/4175/2260/55388/4173/898/81620/8318/8317/23594/4172/9156/11169/5932/5888/26271/580/2237/1017/5422/79733/11073/5984/84515/146956/10714/55159/10293/641/1663/7083/5424/84296/4176/672/91607/7158/51053/5965/10721/1763/6240/3978/4174/90381/10926/4796/8099/5111/9134/5591/29980/25792/5985/6596/79915/11177/7486/6117/23649/80174/5982/5983/144455/259282/5558/92667/10498/8914/64863/499…
BP	GO:0140014	mitotic nuclear division	269	0.514157	1.81459	1e-10	3.90541e-09	1.74111e-09	6327	tags=68%	list=36%	signal=44%	8877/4605/991/11004/11065/54443/5347/29128/146909/1063/22974/701/9493/126353/55143/4288/983/7039/2316/3833/24137/891/23397/9319/9787/332/9918/51203/7040/64151/3832/83540/9055/10051/220134/9212/699/4751/7272/11130/29127/10403/81620/4085/56992/81930/22919/9735/221150/57405/3619/157313/1062/9088/1028/9928/26271/54892/1111/10592/64105/84687/858/84722/3796/9700/2491/23636/51652/80346/10615/54908/54820…
CC	GO:0072686	mitotic spindle	183	0.523163	1.81274	1e-10	3.90541e-09	1.74111e-09	6336	tags=69%	list=36%	signal=45%	1894/5347/10112/146909/22974/9493/126353/990/983/3833/9787/51203/3832/55920/9055/10460/220134/9212/822/29127/4085/81930/22919/150468/8317/221150/259266/1062/199221/5311/84617/55689/11064/29899/28964/54801/3796/2669/9700/26586/23636/3985/10615/9585/6790/5314/1810/8243/203068/9793/51199/9126/4134/65125/126731/7283/79441/7175/55201/114327/115106/85459/10274/26065/79718/5778/3192/23354/90417/81610/54…
MF	GO:0005201	extracellular matrix structural constituent	172	0.525379	1.81026	1e-10	3.90541e-09	1.74111e-09	2847	tags=38%	list=16%	signal=32%	1277/3912/115908/10631/1281/1278/1298/3918/1289/2192/375790/80144/2331/1462/8857/727897/1293/3371/3911/4237/1287/4060/1307/4052/1290/3915/255743/7058/633/4588/10085/1284/1282/1292/27286/3339/84034/1296/1311/4256/1303/3910/25878/7837/4584/1893/7057/7980/11117/54829/4240/1301/79875/1291/6678/7286/4053/8425/165/2200/1300/4148/4811/8406/10875
BP	GO:0031507	heterochromatin formation	123	0.535622	1.80568	1.9959e-08	3.43342e-07	1.53069e-07	5266	tags=63%	list=30%	signal=44%	29128/4001/84823/1786/10927/2146/23468/11339/1017/3070/22955/11176/10951/143689/672/54069/1788/55320/6597/3066/57673/10322/10336/8467/23347/25792/5253/55729/11177/84444/55183/4297/10155/11335/56916/23512/3065/8085/9425/57343/84629/6018/51366/7175/23013/3930/546/54107/10919/3192/3720/91746/4204/51535/144108/1859/84944/9320/8520/25942/79813/8726/51132/29890/9869/51548/10664/3190/5925/55791/56339/59…
MF	GO:0005178	integrin binding	144	0.528049	1.79895	4.97178e-10	1.43684e-08	6.40574e-09	2649	tags=40%	list=15%	signal=34%	6696/3675/3912/1281/4323/1289/2192/3691/3685/8754/6714/3371/3911/3383/1307/3688/6868/351/1015/6850/3678/255743/10457/3673/7402/29967/3684/10085/7412/3339/3689/1311/10518/83706/7057/11117/6423/3696/4240/9294/3381/81/3936/102/3687/8425/3676/7094/7070/1903/5771/2200/3553/11096/8751/5764/977
CC	GO:0000228	nuclear chromosome	225	0.512235	1.79542	1e-10	3.90541e-09	1.74111e-09	5924	tags=63%	list=34%	signal=42%	7153/5347/4171/9837/23397/332/9918/64151/4998/10051/4175/4751/55388/4173/8318/10609/1869/23594/4172/3619/11169/5888/120/54892/1111/10592/5422/11073/146956/29893/10714/641/5424/84296/4176/672/86/64785/23310/5928/10847/8295/4174/63979/4796/11052/3066/5111/8243/1457/51659/55904/8467/23347/5885/1104/6596/11177/9126/6117/1660/23649/55209/56916/3065/57634/9031/7150/7329/5558/7283/83637/81611/64426/1049…
BP	GO:0051225	spindle assembly	129	0.530178	1.78866	6.83566e-09	1.3348e-07	5.95082e-08	4600	tags=58%	list=26%	signal=43%	4605/991/5347/29128/22974/9493/126353/55143/2316/3833/24137/9133/332/3832/9055/220134/9212/4751/29127/10403/56992/22919/221150/259266/3619/6491/26271/29899/54801/3796/51652/10615/6790/163786/8243/3837/203068/1104/84445/55125/9126/152185/6047/1778/126731/7756/79441/7175/115106/440145/10274/128866/26065/79598/3192/23354/1453/140609/10783/348235/26054/5518/55142/2801/23332/8766/4926/92421/9639/25978…
BP	GO:0007088	regulation of mitotic nuclear division	116	0.530527	1.7826	3.68578e-08	5.91773e-07	2.63824e-07	2533	tags=42%	list=14%	signal=36%	8877/991/11065/5347/1063/701/55143/4288/7039/891/9319/9787/332/51203/83540/220134/9212/699/4751/7272/11130/10403/4085/9735/221150/57405/3619/157313/9088/26271/1111/858/9700/23636/54908/55023/9585/6790/147841/55055/995/5885/1104/5159/685/79866/7756/3553/7175
MF	GO:0140993	histone modifying activity	190	0.512511	1.78024	1e-10	3.90541e-09	1.74111e-09	6368	tags=68%	list=36%	signal=44%	5315/29128/983/699/51564/2146/79829/1111/580/1017/54620/2122/3275/672/7158/8242/6790/10847/3276/3066/10765/7403/10322/10336/5591/3717/5253/10196/9329/114803/84444/4297/7443/79723/55870/55209/51780/55170/7862/3065/9031/64324/23338/8085/7994/2033/55818/2140/64426/10498/23774/9219/6872/11240/10075/10919/80218/23028/4591/54531/3720/5562/6885/6045/9757/79885/545/472/5585/9682/57708/8986/23326/1386/185…
BP	GO:0033045	regulation of sister chromatid segregation	103	0.536809	1.77936	7.33963e-08	1.03978e-06	4.63555e-07	5225	tags=65%	list=30%	signal=46%	991/11065/5347/1063/701/55143/990/983/891/9319/9787/332/83540/10460/220134/6604/9212/699/7272/11130/10403/4085/9735/221150/57405/3619/1062/26271/116028/9700/6602/54908/86/147841/6597/6601/55055/5885/605/6599/7756/7175/57492/8289/196528/7517/3192/6598/996/10783/29945/472/51451/51434/5977/55274/4926/6605/60/64682/5925/51143/9184/8452/55193/8678/6595
BP	GO:0090068	positive regulation of cell cycle process	256	0.503568	1.7729	1e-10	3.90541e-09	1.74111e-09	5908	tags=60%	list=33%	signal=41%	8877/991/11065/1894/9493/55143/990/983/7039/891/23397/9787/332/9918/51203/7040/64151/55920/10051/220134/6604/9212/2260/699/10635/29127/10403/51514/898/4085/5359/8317/6241/221150/6868/994/3619/83695/2146/6491/9928/26271/6755/11187/54892/10733/1111/10592/993/2237/29899/79733/9700/894/23236/23636/1019/51652/1663/7027/10615/55023/79848/9585/6790/23310/6240/11113/10926/163786/995/9134/55904/54361/5885…
BP	GO:1901991	negative regulation of mitotic cell cycle phase transition	165	0.513716	1.76655	1.61955e-09	3.71467e-08	1.65608e-08	5049	tags=58%	list=29%	signal=42%	991/5347/1063/701/55143/990/4582/983/891/9319/332/8870/83540/4998/220134/9212/699/7272/11130/10403/51514/4085/9735/221150/5933/57405/3619/2146/5932/9088/26271/10457/5311/63967/1111/580/1017/11073/55159/641/3275/672/91607/54908/90/147841/90381/10217/55055/23560/5591/5885/29980/1030/6347/140901/51379/58493/57551/144455/65123/1032/8525/7756/7175/54465/51322/9314/7517/545/472/26058/51451/10106/29933/…
BP	GO:0007093	mitotic cell cycle checkpoint signaling	126	0.523774	1.76637	5.85528e-08	8.63355e-07	3.84901e-07	4995	tags=61%	list=28%	signal=44%	991/5347/1063/701/55143/990/4582/983/891/9319/332/8870/83540/4998/220134/9212/699/7272/11130/10403/51514/4085/9735/221150/2177/57405/3619/5932/63967/1111/580/1017/11073/146956/4436/55159/641/672/54908/147841/90381/55055/5591/29980/9656/58493/57551/65123/8525/7756/7175/54465/54962/51322/5883/7517/545/472/26058/51451/1386/64859/197342/92421/6118/7157/51720/1263/79858/11200/4683/79184/51143/79035/91…
CC	GO:0001726	ruffle	182	0.508682	1.76179	2.5057e-10	8.0461e-09	3.58711e-09	4621	tags=56%	list=26%	signal=42%	54997/6282/6277/3685/8826/79574/6714/55785/822/7430/9181/81930/3688/6868/6624/3678/54869/84687/5141/25/9847/5341/9260/7456/93663/7429/23603/4646/4651/23396/64092/89846/5152/83442/59341/392/10163/51474/81848/10787/27124/2268/55198/6285/23607/91663/25963/51177/8394/3936/1464/2245/9026/9265/5058/7094/1969/5335/29993/9564/51330/5756/10603/56623/221178/2778/90417/26751/6093/2191/2059/2017/23527/4650/2…
BP	GO:0033044	regulation of chromosome organization	229	0.50175	1.76023	1e-10	3.90541e-09	1.74111e-09	5730	tags=65%	list=32%	signal=44%	991/11065/5347/1063/701/55143/990/983/891/23397/9319/9787/332/9918/64151/83540/5570/10460/10051/6714/220134/6604/9212/699/4751/7272/11130/10403/4085/9735/221150/57405/3619/1062/26271/116028/54892/10592/2237/1017/80119/9700/1663/6602/54908/86/147841/23310/6597/6601/55055/8467/5885/6421/1736/22948/6047/605/23137/9031/5371/6599/7515/7756/7175/57492/908/3178/54552/10576/3184/546/8289/196528/9314/7517…
BP	GO:0045814	negative regulation of gene expression	epigenetic	154	0.511852	1.74923	2.87313e-09	6.19653e-08	2.76254e-08	5292	tags=60%	list=30%	signal=42%	29128/4001/84823/1786/26147/10927/2146/23468/3428/11339/1111/1017/3070/22823/22955/11176/10951/143689/672/54069/1788/55320/6597/3066/57673/10322/10336/8467/23347/25792/5253/55729/11177/84444/55183/4297/79723/10155/11335/56916/23512/3065/8085/9425/57343/84629/6018/51366/7175/23013/115426/64863/3930/546/54107/10919/4591/58487/3192/3720/91746/4204/51535/144108/1859/84944/9320/8520/25942/79813/8726/5…
BP	GO:0044772	mitotic cell cycle phase transition	418	0.484224	1.73781	1e-10	3.90541e-09	1.74111e-09	5237	tags=56%	list=30%	signal=41%	991/11065/54443/2305/10083/5347/1063/701/55143/990/4582/983/9833/891/9319/9133/9787/332/8870/7040/83540/55920/10460/4998/220134/6604/890/9212/699/1029/7272/11130/10403/51514/898/4085/1869/1871/8317/128239/6241/9735/3688/221150/5933/6868/57405/994/3619/2146/1062/5932/9088/6491/1028/9928/26271/10457/5311/1164/899/63967/1111/993/580/1017/1033/84687/11073/9700/894/23236/586/84930/6929/1019/55159/641/…
BP	GO:0051783	regulation of nuclear division	143	0.508926	1.73327	6.26468e-08	9.1439e-07	4.07654e-07	2533	tags=38%	list=14%	signal=33%	8877/991/11065/5347/1063/701/55143/4288/7039/3976/891/9319/9787/332/51203/83540/220134/9212/699/4751/7272/10635/11130/10403/4085/9735/221150/57405/3619/157313/9088/26271/1111/858/9700/23236/23636/54908/55023/9585/6790/147841/55055/995/54361/5885/1104/5159/685/5139/79866/7756/3553/7175
BP	GO:0050000	chromosome localization	112	0.516663	1.73015	5.07617e-07	5.35406e-06	2.38695e-06	4259	tags=53%	list=24%	signal=40%	11004/1894/1063/55143/983/3833/891/9787/332/83540/55920/220134/9212/4751/7272/11130/29127/10403/81620/81930/22919/9735/221150/57405/3619/1062/9928/84722/2669/23636/51652/10615/54908/54820/147841/55055/3837/10096/55166/10097/79980/152185/1778/7756/55201/23353/128866/3192/90417/81610/348235/472/998/8766/4926/10540/92421/25978/4928
BP	GO:0000725	recombinational repair	183	0.499124	1.72945	2.57646e-09	5.64089e-08	2.51482e-08	5683	tags=63%	list=32%	signal=43%	5347/29128/4171/57162/8438/4175/10635/4173/8318/8317/4172/83695/5932/5888/116028/7516/1111/2237/3070/25/11073/84515/9401/55159/641/55010/84296/4176/672/86/7158/5965/10721/8295/4174/63979/3276/4796/1457/51659/23613/23347/5591/5885/10097/6421/55183/7486/2521/6117/9656/58493/79000/57634/23126/23137/51444/65123/1108/5892/25836/8914/6502/119392/196528/80010/7517/79728/23028/26122/472/10213/64110/25422…
BP	GO:1901990	regulation of mitotic cell cycle phase transition	315	0.486305	1.72864	1e-10	3.90541e-09	1.74111e-09	5079	tags=56%	list=29%	signal=41%	991/11065/54443/5347/1063/701/55143/990/4582/983/891/9319/9787/332/8870/7040/83540/55920/4998/220134/6604/9212/699/1029/7272/11130/10403/51514/898/4085/1869/8317/6241/9735/221150/5933/6868/57405/994/3619/2146/1062/5932/9088/6491/1028/9928/26271/10457/5311/63967/1111/993/580/1017/84687/11073/9700/894/23236/6929/1019/55159/641/3275/6602/7027/672/91607/54908/86/90/5569/6790/147841/6240/90381/6597/10…
BP	GO:0000280	nuclear division	418	0.481546	1.7282	1e-10	3.90541e-09	1.74111e-09	6327	tags=58%	list=36%	signal=38%	8877/4605/7153/991/11004/11065/54443/5347/29128/146909/1063/22974/701/9493/126353/55143/4288/983/7039/2316/3976/3833/24137/891/23397/9319/9133/56603/9787/332/9918/51203/7040/64151/3832/83540/9055/8438/10051/220134/9212/699/4751/7272/10635/11130/29127/10403/898/81620/4085/10609/9232/56992/81930/22919/9735/221150/2177/56907/57405/994/259266/3619/157313/1062/9088/5888/1028/9928/26271/1164/54892/1111…
BP	GO:0000724	double-strand break repair via homologous recombination	179	0.498913	1.72456	2.48293e-09	5.51974e-08	2.46081e-08	5683	tags=63%	list=32%	signal=43%	5347/29128/4171/57162/8438/4175/10635/4173/8318/8317/4172/5932/5888/116028/7516/1111/2237/3070/25/11073/84515/9401/55159/641/55010/84296/4176/672/86/7158/5965/10721/8295/4174/63979/3276/4796/1457/51659/23613/23347/5591/5885/10097/6421/55183/7486/2521/6117/9656/58493/79000/57634/23126/23137/51444/65123/1108/5892/25836/8914/6502/119392/196528/80010/7517/79728/23028/26122/472/10213/64110/254225/1859…
BP	GO:1902749	regulation of cell cycle G2/M phase transition	111	0.515409	1.72425	7.55022e-07	7.27338e-06	3.24262e-06	4995	tags=57%	list=28%	signal=41%	5347/1063/990/983/891/8870/55920/4998/6604/9212/51514/8317/994/5932/9088/9928/26271/63967/1111/993/580/1017/11073/1019/641/672/5569/6790/6240/90381/995/23560/5885/29980/79915/140901/58493/57551/80174/65123/57504/54465/3306/8444/545/472/29933/64859/25942/5087/8766/92421/22976/7157/51720/23476/4683/79184/7465/79035/4869/8883/9344
BP	GO:0006260	DNA replication	275	0.485255	1.71468	1e-10	3.90541e-09	1.74111e-09	5730	tags=62%	list=32%	signal=43%	6282/990/983/4171/9837/8208/4998/890/4175/2260/55388/4173/51514/898/81620/8318/8317/23594/4172/9156/11169/5932/5888/26271/116028/1111/993/580/2237/1017/5422/79733/11073/5984/84515/146956/9401/10714/55159/10293/641/1663/374393/7083/5424/4673/84296/4176/672/91607/86/7158/51053/150/5965/10721/64785/1763/6240/10036/5928/63922/3978/4174/90381/10926/4796/4678/8099/5111/51659/9134/23560/8467/5591/10535/…
BP	GO:0010389	regulation of G2/M transition of mitotic cell cycle	100	0.516961	1.71105	2.51368e-06	2.06379e-05	9.2008e-06	4995	tags=58%	list=28%	signal=42%	5347/1063/990/983/891/8870/55920/4998/6604/9212/51514/8317/994/5932/9088/9928/26271/63967/1111/993/580/1017/11073/1019/641/672/5569/6790/6240/90381/995/23560/5885/29980/140901/58493/57551/80174/65123/57504/54465/3306/545/472/29933/64859/25942/5087/8766/92421/51720/23476/4683/79184/7465/79035/8883/9344
BP	GO:0045787	positive regulation of cell cycle	322	0.47943	1.70576	1e-10	3.90541e-09	1.74111e-09	5697	tags=55%	list=32%	signal=38%	8877/991/11065/1894/2263/9493/55143/990/983/7039/891/23397/9787/332/9918/51203/7040/64151/55920/10051/220134/6604/9212/2260/699/10635/29127/10403/51514/898/4085/440/5359/8317/7042/6241/221150/6868/994/351/3619/83695/2146/4212/6491/9928/26271/6755/11187/54892/10733/1111/10592/993/2237/29899/25/79733/9700/894/23236/6929/23636/1019/51652/1663/7027/10615/55023/79848/9585/6790/23310/6240/11113/10926/1…
BP	GO:0001667	ameboidal-type cell migration	243	0.485622	1.70548	1e-10	3.90541e-09	1.74111e-09	4519	tags=47%	list=26%	signal=35%	3675/54443/6662/5217/4318/3691/7040/8754/55920/57556/8826/3091/6714/3911/9723/57111/7076/7042/7162/3688/4313/2348/10512/3673/8829/4070/199953/1947/152007/11151/64750/7429/10507/2530/23603/4254/57124/1909/85360/90/7422/10509/393/5467/7057/10163/84159/10787/7145/54910/55198/2697/8394/91/58495/397/54437/154810/659/7046/64218/5058/3676/5371/5793/10672/2768/1954/4921/153090/7291/5335/5168/2039/9219/90…
BP	GO:0051302	regulation of cell division	179	0.492475	1.7023	7.82994e-09	1.48872e-07	6.63702e-08	6357	tags=58%	list=36%	signal=37%	1894/5347/10112/2263/146909/9493/55143/990/7039/332/7040/7423/9055/9212/29127/4300/7042/994/259266/3619/9928/55689/6755/81606/7043/28964/79733/23636/641/51652/7422/79848/9585/6790/80179/11113/2124/80310/1810/6423/5228/10322/55958/685/51100/144455/4192/65125/3553/5764/805/56034/114327/2810/5460/55660/5008/5154/8502/6840/9270/2648/675/5586/10730/998/8766/26009/5155/92421/28514/126695/1263/29072/808…
BP	GO:0048285	organelle fission	465	0.470594	1.69763	1e-10	3.90541e-09	1.74111e-09	6327	tags=57%	list=36%	signal=37%	8877/4605/7153/991/11004/11065/54443/5347/29128/146909/1063/22974/701/9493/126353/55143/4288/983/7039/2316/3976/3833/24137/891/23397/9319/9133/56603/9787/332/9918/51203/7040/64151/3832/83540/9055/8438/10051/220134/9212/699/4751/7272/10635/11130/29127/10403/898/81620/4085/10609/9232/56992/81930/22919/9735/221150/2177/56907/57405/994/259266/3619/157313/1062/9088/5888/1028/9928/26271/1164/54892/1111…
BP	GO:0051028	mRNA transport	128	0.502981	1.69746	5.19267e-07	5.43725e-06	2.42404e-06	6615	tags=74%	list=37%	signal=47%	10644/10643/23089/23636/23165/23511/4600/23225/57122/55706/7884/7919/10212/65109/1660/348995/22916/10642/23299/9631/3267/9688/65125/23279/57187/9444/7175/3178/4686/9961/9877/23049/7514/79023/8570/10189/91746/9972/79902/10762/9908/9883/8480/26019/29107/3181/8888/26097/23381/6426/84271/53371/6428/29890/26993/4928/29072/55916/55677/8021/5903/155435/100101267/9984/9775/56339/6432/1977/22794/9887/5579…
BP	GO:1990823	response to leukemia inhibitory factor	104	0.510682	1.69642	1.98762e-06	1.71982e-05	7.66732e-06	5381	tags=60%	list=30%	signal=42%	4605/5214/688/3099/9242/3383/9021/7805/3070/22823/11156/7037/2355/9945/10765/84159/81848/8467/5916/286676/10678/55183/4144/22904/54836/9521/29887/4092/5371/51444/55818/1911/11240/5277/1385/8731/9314/57539/3192/3720/8828/2059/27101/9774/5990/10253/11235/2131/8726/7520/4691/6428/9145/165324/7706/1974/6432/29922/7091/129401/4602/9806
CC	GO:0005819	spindle	421	0.472304	1.69498	1e-10	3.90541e-09	1.74111e-09	6350	tags=62%	list=36%	signal=41%	991/11004/1894/5347/29128/10112/146909/1063/22974/701/9493/126353/55143/990/983/3833/24137/891/9787/332/51203/3832/55920/79801/9055/10460/220134/9212/4751/822/7272/29127/1400/9181/4085/56992/81930/23255/22919/150468/8317/9735/221150/10927/994/259266/3619/1062/199221/9928/827/26271/5311/84617/55689/284403/11064/29899/84722/28964/11073/54801/3796/2669/9700/199953/10951/26586/9094/23636/51652/1663/5…
BP	GO:0007229	integrin-mediated signaling pathway	109	0.506262	1.68951	2.84606e-06	2.28476e-05	1.01859e-05	2667	tags=44%	list=15%	signal=38%	3675/3912/1281/2316/3691/3685/8754/55920/6714/3911/7076/1307/3688/5054/1015/6850/3678/5328/3915/3673/8829/3684/25/2207/5341/2530/3689/3055/83706/961/10451/3696/3987/2268/102/81624/7305/3687/3676/7791/7409/7094/7070/57343/8751/5764/9564/4811
BP	GO:0000075	cell cycle checkpoint signaling	176	0.489258	1.68858	3.95114e-08	6.27406e-07	2.7971e-07	5015	tags=57%	list=28%	signal=41%	991/5347/1063/701/55143/990/4582/983/891/9319/332/8870/83540/4998/220134/9212/699/7272/11130/10403/51514/81620/8318/4085/1869/9735/221150/2177/57405/3619/83695/5932/5888/63967/1111/580/1017/79968/11073/146956/4436/55159/641/672/54908/7158/147841/1763/90381/55055/1457/5591/29980/84444/9656/58493/57551/65123/8525/7756/7175/8914/54465/54962/51322/11329/5883/7517/5810/545/472/26058/51451/1407/1386/96…
BP	GO:1901988	negative regulation of cell cycle phase transition	239	0.480714	1.68807	1.44158e-10	5.34124e-09	2.38123e-09	5049	tags=54%	list=29%	signal=39%	991/5347/1063/701/55143/990/4582/983/891/9319/332/8870/83540/4998/220134/9212/699/7272/11130/10403/51514/81620/8318/4085/1869/9735/221150/2177/5933/57405/3619/83695/2146/5932/9088/5888/26271/10457/5311/7114/63967/1111/580/1017/79968/11073/146956/4436/55159/641/3275/672/91607/54908/90/7158/147841/1763/90381/10217/55055/1457/23560/5591/5885/29980/1030/84444/6347/9656/140901/51379/58493/57551/144455…
MF	GO:0017124	SH3 domain binding	110	0.505186	1.6878	2.15612e-06	1.82198e-05	8.12277e-06	5656	tags=62%	list=32%	signal=42%	1535/8754/9232/5359/6868/64780/23616/7408/55740/867/8506/7456/2530/8038/10152/6451/5782/140885/11113/201176/392/10163/30837/27124/23607/9047/3636/102/1785/1809/9026/2889/8030/30011/9444/153090/8751/10657/84632/9564/9829/63916/3059/8728/3635/5883/10006/916/653361/55114/2885/5777/10278/79767/7454/26191/8831/83992/57088/57514/4067/51466/1793/55680/7405/26256/6654/225689
BP	GO:0046777	protein autophosphorylation	132	0.499599	1.6874	1.59407e-06	1.4307e-05	6.37835e-06	5656	tags=55%	list=32%	signal=37%	780/65268/2263/27347/9833/23043/6714/2260/4751/5613/51765/9262/2049/8428/2011/7422/6790/3055/1436/7444/5156/3480/9770/2268/3717/91/5159/7443/1612/50488/6789/4921/6872/9961/23049/22853/23178/10783/5154/1196/472/4294/92597/5595/200576/5610/29904/84206/4215/7786/1859/79834/5155/9943/11184/5062/3932/4293/11200/4067/2241/3654/2932/6793/9748/10645/9706/8408/8550/5587/3815/225689
BP	GO:0019827	stem cell population maintenance	186	0.486378	1.6868	1.39025e-08	2.51114e-07	1.11952e-07	5673	tags=58%	list=32%	signal=39%	6659/1829/6662/3976/8324/182/1029/6928/283149/26147/2177/259266/4851/7004/81606/607/10736/22823/57216/6688/4017/6602/86/8861/5928/6597/3066/8243/57167/9968/9282/84376/55183/22911/4849/9126/51586/605/10642/3065/23137/6599/5396/3516/55818/5764/64426/25836/84246/5460/8289/9314/8473/5978/6598/79595/5931/80306/51593/10413/56478/4848/9442/5977/8819/25942/2648/65980/10730/55274/6497/9412/2309/678/6760/5…
BP	GO:1901987	regulation of cell cycle phase transition	418	0.469746	1.68585	1e-10	3.90541e-09	1.74111e-09	5079	tags=53%	list=29%	signal=39%	991/11065/54443/5347/1063/701/55143/990/4582/983/891/9319/9787/332/8870/7040/83540/55920/4998/220134/6604/9212/699/1029/7272/11130/10403/51514/898/81620/8318/4085/1869/8317/6241/9735/221150/2177/5933/6868/57405/994/3619/83695/2146/1062/5932/9088/5888/6491/1028/9928/26271/10457/5127/5311/7114/11187/63967/1111/993/580/1017/84687/79968/11073/9700/894/146956/23236/4436/6929/1019/55159/641/3275/6602/7…
CC	GO:0000781	chromosome	telomeric region	142	0.49502	1.68396	2.78867e-07	3.14814e-06	1.40351e-06	6512	tags=71%	list=37%	signal=45%	983/4171/4998/4175/10635/4173/4172/2146/5888/23468/1111/2237/1017/80119/9401/4436/10951/641/5424/4176/7158/1763/5928/4174/64858/3066/5111/5431/23347/5591/84444/55183/7486/6117/11335/23137/5371/7011/7515/57187/1108/5892/23353/11016/9219/4999/5500/80335/5501/546/55655/7517/23028/5931/10189/545/152485/472/6741/64859/142/8520/23064/675/55226/3181/7520/493861/57459/197342/6118/51548/11200/55791/4683/8…
BP	GO:0098727	maintenance of cell number	190	0.48386	1.68072	1.52018e-08	2.67885e-07	1.19429e-07	5673	tags=57%	list=32%	signal=39%	6659/1829/6662/3976/8324/182/1029/6928/283149/26147/2177/259266/2146/4851/7004/81606/607/10736/22823/57216/6688/4017/6602/86/8861/5928/6597/3066/8243/57167/9968/9282/84376/55183/22911/4849/9126/51586/605/10642/3065/23137/6599/5396/3516/55818/5764/64426/25836/84246/5460/8289/9314/8473/5978/6598/79595/5931/80306/51593/10413/56478/4848/9442/5977/8819/25942/2648/65980/10730/55274/6497/9412/2309/678/6…
BP	GO:0040029	epigenetic regulation of gene expression	243	0.478247	1.67958	3.5711e-10	1.07423e-08	4.78915e-09	6219	tags=61%	list=35%	signal=40%	29128/4001/84823/1786/26147/51564/10927/351/2146/23468/1028/3428/27350/11339/1111/1017/3070/22823/22955/11176/10951/6688/143689/6602/672/54069/1788/55320/6597/3066/57673/6996/10322/10336/55904/8467/23347/200424/25792/5253/29028/10196/55729/11177/84444/55183/4297/4692/79723/10155/11335/56916/23512/3065/8312/8085/9425/2033/57343/84629/6018/51366/7175/27005/23013/57492/115426/64863/3930/9219/11240/5…
CC	GO:0000922	spindle pole	177	0.486159	1.67949	2.84931e-08	4.6787e-07	2.08586e-07	6995	tags=71%	list=40%	signal=43%	991/5347/1063/22974/126353/990/891/9787/3832/9055/10460/9212/4751/4085/56992/23255/22919/150468/9735/994/259266/284403/11064/29899/84722/28964/11073/3796/199953/26586/9094/23636/1663/10615/54908/54820/79848/121441/9585/6790/83541/8243/56271/5885/9793/79980/3636/51199/81624/9126/84902/4957/79000/284058/7283/805/114327/9113/115106/84984/55683/10274/3192/90417/81610/64793/140609/10783/90799/1639/104…
MF	GO:0042393	histone binding	166	0.488112	1.67898	1.25786e-07	1.66002e-06	7.40069e-07	7319	tags=75%	list=41%	signal=44%	29128/55723/4171/8208/9918/55355/1107/4300/2146/1164/55689/22955/11176/4673/7158/8019/23310/5928/10847/23234/6597/4796/3066/4678/6601/6772/10765/8467/3717/1104/29028/6418/114803/4302/22904/7443/84295/1912/148398/90780/9733/55170/9031/85453/7913/6599/81611/1108/8028/6749/115426/57680/1911/79718/84181/546/5757/5931/10541/10527/5585/55206/57713/1163/144108/4676/80012/55705/8520/8888/9960/56254/26009…
BP	GO:0045930	negative regulation of mitotic cell cycle	211	0.479679	1.67797	2.9256e-09	6.21689e-08	2.77162e-08	5078	tags=54%	list=29%	signal=39%	991/5347/1063/701/55143/990/4582/983/891/9319/332/8870/83540/4998/220134/9212/699/7272/11130/10403/51514/4085/9735/221150/2177/5933/57405/3619/2146/5932/9088/1028/26271/10457/5311/63967/1111/580/1017/25/11073/146956/4436/55159/641/3275/672/91607/54908/90/147841/90381/10217/55055/23560/5591/5885/29980/1030/6347/9656/140901/51379/58493/57551/5371/144455/65123/1032/8525/7756/7175/2296/10950/54465/54…
BP	GO:1990830	cellular response to leukemia inhibitory factor	102	0.505946	1.67789	8.86698e-06	5.85059e-05	2.60831e-05	5381	tags=59%	list=30%	signal=41%	4605/5214/688/3099/9242/3383/9021/7805/3070/22823/11156/7037/9945/10765/84159/81848/8467/5916/286676/10678/55183/4144/22904/54836/9521/29887/4092/5371/51444/55818/1911/11240/5277/1385/8731/9314/57539/3192/3720/8828/2059/27101/9774/5990/10253/11235/8726/7520/4691/6428/9145/165324/7706/1974/6432/29922/7091/129401/4602/9806
BP	GO:0031023	microtubule organizing center organization	157	0.487962	1.6702	3.97277e-07	4.25234e-06	1.89578e-06	6295	tags=68%	list=36%	signal=44%	5347/983/2302/1107/3832/4751/10403/56992/6491/5311/899/7516/10733/1111/284403/1017/54801/23636/51652/7846/672/54820/6790/402/4659/163786/22873/5314/84612/9793/9648/51199/55125/23032/1785/55722/4957/152185/22994/9662/26973/9851/79441/115106/85459/26005/128866/9696/7517/4591/23354/56890/64793/7514/1874/1639/134359/23291/55142/2801/11190/2648/675/55226/23332/80817/10432/92421/197335/9639/25978/79839…
BP	GO:0031109	microtubule polymerization or depolymerization	146	0.488957	1.66852	3.72157e-07	4.01318e-06	1.78916e-06	5465	tags=58%	list=31%	signal=40%	11004/146909/22974/983/220134/9212/9181/81930/22919/221150/26271/3925/23271/25/84722/28964/54801/3796/26586/25941/7846/54820/58526/121441/402/51673/57701/59341/25999/27124/347240/9793/50861/4130/22911/1410/51199/81624/55125/440193/57551/4134/5058/126731/7283/8851/11075/7756/79441/55201/157922/115106/5116/440145/27175/25809/89795/4131/10142/23354/1453/348235/1639/4204/55142/1859/2801/5879/10634/23…
BP	GO:0051261	protein depolymerization	114	0.497384	1.66827	3.39462e-06	2.65147e-05	1.18208e-05	5107	tags=54%	list=29%	signal=39%	11004/146909/22974/2150/9212/822/9181/81930/64780/23616/3925/120/23271/84687/130271/3796/5341/26586/7429/58526/23075/57701/59341/829/51474/347240/9793/50861/4130/22911/81624/440193/57551/136319/11034/10763/126731/11075/55201/444/9829/2039/5756/9037/89795/4131/2059/6840/9948/10634/830/23332/8867/1213/118/1072/2314/29766/6709/6683/5290/23122
BP	GO:0007098	centrosome cycle	144	0.4894	1.66728	2.12887e-07	2.50099e-06	1.11499e-06	6295	tags=67%	list=36%	signal=44%	5347/983/1107/3832/4751/10403/56992/6491/5311/899/7516/10733/1111/284403/1017/54801/23636/51652/7846/672/54820/6790/402/4659/163786/5314/84612/9793/51199/55125/23032/1785/55722/4957/152185/22994/9662/26973/9851/79441/115106/85459/26005/128866/9696/7517/4591/23354/56890/64793/7514/1639/134359/55142/2801/11190/2648/675/55226/80817/10432/92421/197335/9639/25978/79839/93323/10806/7840/9738/11127/9114…
BP	GO:0000082	G1/S transition of mitotic cell cycle	217	0.474749	1.66312	6.26566e-09	1.27038e-07	5.66362e-08	5991	tags=60%	list=34%	signal=40%	990/4582/983/891/9133/6604/890/1029/898/1869/1871/8317/128239/6241/3688/5933/6868/2146/5932/6491/9928/10457/5311/899/993/1017/1033/894/23236/586/6929/1019/55159/3275/6602/7027/91607/86/90/6240/6597/10217/10926/1031/163786/6601/901/9134/55904/55198/5591/1104/91/1030/6347/54619/51379/605/144455/6599/1032/4921/8525/301/10657/57492/9113/6502/79616/5310/51322/8289/196528/10983/9314/10197/6598/26058/10…
BP	GO:0044843	cell cycle G1/S phase transition	241	0.473425	1.66286	1.20108e-09	2.8926e-08	1.28958e-08	5991	tags=60%	list=34%	signal=40%	990/4582/983/891/9133/6604/890/1029/898/1869/1871/8317/128239/6241/3688/5933/6868/2146/5932/6491/9928/10457/5311/7114/899/11187/993/1017/1033/894/23236/586/6929/1019/55159/3275/6602/7027/91607/86/90/6240/6597/10217/10926/1031/163786/6601/901/9134/55904/55198/5591/1104/91/1030/252983/6347/54619/51379/605/4291/144455/6599/1032/4921/8525/493/301/10657/57492/9113/6502/79616/6872/5310/51322/8289/19652…
CC	GO:0005884	actin filament	116	0.494007	1.65989	4.67552e-06	3.48254e-05	1.55259e-05	4368	tags=47%	list=25%	signal=36%	126353/2316/7171/8826/79983/6714/7430/64780/5880/60312/9260/23433/23406/7456/92521/11151/4646/2011/10152/3055/85462/7169/51474/10787/23607/7798/3936/81624/1809/92241/5058/7170/301/2039/5756/7248/10603/27295/71/2017/4650/4641/64423/1859/4644/5879/10634/10094/87/7454/11013/199/5074/7525/60
BP	GO:0070507	regulation of microtubule cytoskeleton organization	160	0.483417	1.65776	3.25046e-07	3.61301e-06	1.61075e-06	6350	tags=65%	list=36%	signal=42%	5347/22974/1946/10460/220134/9212/9181/81930/22919/221150/6491/3925/29899/23271/25/84722/28964/54801/26586/23636/51652/2011/10615/58526/402/163786/59341/25999/27124/636/9793/1104/50861/4130/22911/81624/440193/6047/79866/57551/5058/23299/1778/126731/8851/11075/79441/7175/55201/157922/115106/5310/89795/128866/4131/79598/10142/2931/3192/23354/5562/6093/348235/26054/1639/4204/55142/8480/2042/1859/587…
BP	GO:0010948	negative regulation of cell cycle process	279	0.468696	1.65773	2.18566e-10	7.34482e-09	3.27447e-09	5049	tags=53%	list=29%	signal=38%	991/5347/1063/701/55143/990/4582/983/3976/891/9319/332/8870/83540/4998/220134/9212/699/4751/7272/11130/10403/51514/81620/8318/4085/1869/9735/221150/2177/5933/57405/3619/83695/2146/5932/9088/5888/26271/10457/5311/7114/899/63967/1111/580/1017/79733/79968/11073/9700/146956/4436/55159/641/3275/672/91607/54908/90/7158/147841/1763/90381/10217/55055/1457/23560/8467/5591/5885/29980/1030/84444/6347/9656/1…
BP	GO:0071559	response to transforming growth factor beta	267	0.469275	1.65636	8.19287e-10	2.23372e-08	9.95836e-09	5398	tags=54%	list=31%	signal=38%	3675/50515/1277/56937/10631/1281/1278/2263/6662/7040/8754/161742/2331/94031/6714/23089/283149/1601/7042/4052/6868/79674/25805/2348/255743/1028/4015/57178/9315/7043/858/25/57045/1284/10637/6688/64750/2530/135228/90/5928/25878/6498/3066/7057/80310/11117/3598/3696/64332/3987/54829/4090/55198/317/54361/23607/58495/1030/9392/857/4297/5139/200734/4053/7046/8425/4092/7791/3065/8312/5371/10220/23592/5853…
BP	GO:0071560	cellular response to transforming growth factor beta stimulus	260	0.469334	1.65284	7.64567e-10	2.12462e-08	9.47197e-09	5398	tags=54%	list=31%	signal=38%	3675/50515/1277/56937/10631/1281/1278/2263/6662/7040/8754/161742/2331/94031/6714/23089/283149/1601/7042/4052/6868/79674/25805/2348/255743/1028/4015/57178/9315/7043/858/25/57045/1284/10637/6688/64750/2530/135228/90/5928/6498/3066/7057/80310/11117/3598/3696/64332/3987/54829/4090/55198/317/54361/58495/1030/9392/857/4297/5139/200734/4053/7046/8425/4092/7791/3065/8312/5371/10220/23592/58533/114990/220…
CC	GO:0016363	nuclear matrix	130	0.489337	1.65254	1.75093e-06	1.53339e-05	6.83615e-06	5303	tags=60%	list=30%	signal=42%	29128/240/1063/24137/4001/387103/1822/5580/10409/5422/641/6602/86/1788/6597/790/9612/6601/8243/5885/6678/6596/64395/6421/8507/7431/302/9126/10238/11260/55269/5371/55137/7011/6599/22828/8573/10274/196528/25932/10296/3192/6598/55660/4841/80139/2353/8520/3181/55274/4926/8607/6732/10250/4670/22976/10270/26993/7157/6605/60/1072/51588/55791/10735/9984/53335/284695/30827/4152/8089/55193/3280/22880/59348…
MF	GO:0008094	ATP-dependent activity	acting on DNA	109	0.494941	1.65173	9.54599e-06	6.26043e-05	2.79103e-05	5716	tags=65%	list=32%	signal=44%	7153/4171/1107/8438/4175/4173/4172/5888/7516/89797/3070/80119/5984/84515/9401/4436/641/1663/8458/4176/54821/5965/10721/1763/5928/63922/4174/6597/8467/5985/6596/79915/7486/79075/1660/2186/56916/5982/5983/1108/5892/7155/57680/2956/84181/546/7517/10973/1654/23064/2071/7520/5378/5395/8607/7157/51773/50485/83990/54617/9044/25788/1106/6595/5981/55345/5976/170506/4439/1105/1022
MF	GO:0005096	GTPase activator activity	263	0.467423	1.64678	1.02712e-09	2.60383e-08	1.16084e-08	5880	tags=56%	list=33%	signal=38%	5997/55789/5996/1894/5909/8826/22821/29/29127/128239/9824/55635/50807/1122/23094/23616/8829/51291/28964/6001/23236/23108/57568/93663/85360/134957/8437/11033/11138/55633/393/26000/57580/116987/84079/115703/116984/201176/10059/10451/392/54453/55803/57148/3996/57584/5159/6102/397/80728/4952/408/3071/5999/57533/9610/3267/7070/9411/64333/9462/259173/153090/9815/1123/128272/10483/9882/1794/23637/23158/…
BP	GO:0007163	establishment or maintenance of cell polarity	227	0.468783	1.64468	9.49337e-09	1.78155e-07	7.94251e-08	7472	tags=70%	list=42%	signal=41%	6425/11004/5347/126353/80117/89958/1058/2302/171177/10653/56603/1741/220134/7430/10403/4085/23255/22919/3688/221150/6548/6624/23094/1822/23616/5754/5880/29899/25/57560/57216/7477/23433/2011/10615/55691/54908/54820/9585/5584/81704/5314/10890/10787/84612/10096/9793/2697/10097/3636/3996/9231/81624/4478/3071/154810/9265/4134/5058/23221/1794/5310/10487/81609/4131/25932/5908/9826/55083/55742/6093/34823…
BP	GO:0051236	establishment of RNA localization	158	0.480106	1.64445	6.87461e-07	6.8509e-06	3.05427e-06	6615	tags=70%	list=37%	signal=44%	10644/10643/23089/23636/23165/23511/4600/23225/57122/55706/11052/3837/7884/9793/7919/10212/65109/1660/348995/22916/11260/10642/23299/9631/3267/9688/65125/23279/5901/57187/9444/10657/7175/3178/4686/9961/23180/9877/23049/7514/79023/8570/10189/91746/545/472/6741/9972/79902/10762/9908/9883/8480/26019/29107/3181/8888/26097/23381/6426/84271/57510/53371/6428/29890/26993/4928/29072/65083/55916/55677/8021…
BP	GO:0006302	double-strand break repair	298	0.464063	1.64419	2.8945e-10	9.09251e-09	4.05363e-09	7352	tags=70%	list=42%	signal=42%	2305/5347/29128/4171/9319/57162/8438/6604/4175/10635/113130/4173/8318/8317/4172/2177/56907/83695/5932/5888/3148/116028/7516/1111/2237/3070/5422/25/11073/84515/146956/9401/4436/55159/641/1663/55010/6602/84296/4176/672/86/7158/5965/10721/1763/8295/4174/63979/3276/6597/4796/64858/6601/1457/64421/51659/23613/23347/5591/5885/10097/6421/55183/7486/2521/6117/9656/58493/56916/605/79000/57634/23126/23137/…
BP	GO:0050657	nucleic acid transport	155	0.480759	1.6441	7.3944e-07	7.17108e-06	3.19702e-06	6615	tags=70%	list=37%	signal=44%	10644/10643/23089/23636/23165/23511/4600/23225/57122/55706/11052/3837/7884/9793/7919/10212/65109/1660/348995/22916/11260/10642/23299/9631/3267/9688/65125/23279/5901/57187/9444/10657/7175/3178/4686/9961/23180/9877/23049/7514/79023/8570/10189/91746/6741/9972/79902/10762/9908/9883/8480/26019/29107/3181/8888/26097/23381/6426/84271/57510/53371/6428/29890/26993/4928/29072/65083/55916/55677/8021/4904/59…
BP	GO:0050658	RNA transport	155	0.480759	1.6441	7.3944e-07	7.17108e-06	3.19702e-06	6615	tags=70%	list=37%	signal=44%	10644/10643/23089/23636/23165/23511/4600/23225/57122/55706/11052/3837/7884/9793/7919/10212/65109/1660/348995/22916/11260/10642/23299/9631/3267/9688/65125/23279/5901/57187/9444/10657/7175/3178/4686/9961/23180/9877/23049/7514/79023/8570/10189/91746/6741/9972/79902/10762/9908/9883/8480/26019/29107/3181/8888/26097/23381/6426/84271/57510/53371/6428/29890/26993/4928/29072/65083/55916/55677/8021/4904/59…
BP	GO:0007179	transforming growth factor beta receptor signaling pathway	210	0.470497	1.64386	5.40072e-08	8.21478e-07	3.66232e-07	5369	tags=54%	list=30%	signal=38%	3675/50515/56937/1281/1278/7040/8754/161742/2331/94031/6714/23089/283149/1601/7042/4052/6868/79674/25805/2348/255743/1028/4015/57178/9315/7043/858/57045/10637/6688/64750/2530/135228/90/5928/6498/3066/7057/11117/3598/3696/54829/4090/55198/58495/1030/9392/200734/4053/7046/8425/4092/7791/3065/8312/5371/10220/23592/58533/114990/2200/2033/2734/64426/9113/5829/51592/1385/8473/3175/6885/5796/79595/5931/…
MF	GO:0031267	small GTPase binding	274	0.464287	1.6401	1.40789e-09	3.31836e-08	1.47939e-08	7326	tags=71%	list=41%	signal=42%	1894/5909/2316/332/55920/8826/114793/55785/9181/128239/9735/64780/1122/8531/10397/26056/752/28964/201294/8936/64857/83871/9853/4688/23603/79778/10152/56882/89846/23039/84079/10059/55619/91010/392/3706/3837/10787/54453/80223/636/1104/11135/1857/56990/23062/857/397/9648/81624/4952/23032/2245/4957/22870/11260/23258/5058/23299/9610/259173/9815/85377/1794/1856/3843/23637/30000/57522/23329/22930/23163/…
MF	GO:0051015	actin filament binding	203	0.470203	1.63921	5.40072e-08	8.21478e-07	3.66232e-07	5107	tags=49%	list=29%	signal=35%	126353/2316/7171/8826/79983/283431/114793/4082/822/65108/7430/10529/80206/128239/64780/6624/120/84168/752/84687/25/199953/80774/55607/23406/11151/7429/4703/23603/79778/4646/4651/7169/80179/201176/59341/29109/91010/829/51474/10095/10096/23607/10097/81/7798/3936/3092/9026/8407/92241/11034/2318/84448/7094/7464/8851/7170/55930/55201/10109/3927/2039/5756/91624/3059/4643/4542/5339/27/6840/4650/4641/994…
BP	GO:0032200	telomere organization	154	0.478803	1.63629	7.30892e-07	7.17108e-06	3.19702e-06	7511	tags=77%	list=43%	signal=44%	5570/6714/9212/4751/898/9156/5888/2237/1017/80119/9401/641/86/1763/64858/5111/64421/9134/5591/1736/84444/55183/7486/6117/22948/23137/5371/7011/7515/5892/908/3178/54552/10576/3184/546/9314/7517/23049/3192/10694/140609/545/152485/472/5594/10445/5595/142/675/55226/3181/11284/7520/493861/23381/197342/8607/4931/54891/5394/6118/7157/51548/3183/50485/26354/54617/4216/4683/80351/6950/79035/84464/24144/16…
BP	GO:0006403	RNA localization	196	0.469631	1.63457	9.08009e-08	1.26161e-06	5.62451e-07	6615	tags=70%	list=37%	signal=44%	10644/10643/23089/25946/23636/23165/23511/4600/23225/57122/55706/11052/3837/636/7884/9793/7919/10212/1736/65109/1660/22948/348995/399664/22916/11260/4076/10642/23299/9631/3267/9688/65125/23279/5901/57187/9444/10657/7175/908/3178/4686/10576/9961/23180/9877/23049/3192/10694/7514/79023/8570/10189/91746/545/472/6741/9972/79902/10762/9908/9883/8480/26019/29107/3181/8888/54680/51602/26097/23381/6426/84…
MF	GO:0045296	cadherin binding	309	0.460038	1.63444	3.24893e-10	9.98872e-09	4.45317e-09	7197	tags=67%	list=41%	signal=41%	5315/1501/4072/6282/5214/54443/1627/6286/2316/9133/8826/226/6714/8842/114793/822/7430/22919/3688/50807/6624/1015/26136/1004/10397/11187/7408/54874/54869/7414/867/4756/1192/3898/7534/10562/93663/10226/8428/64837/1009/2011/10298/90/23075/4854/3799/10848/53827/10652/392/6772/10163/64403/2023/8496/829/10890/51474/55833/5797/3054/11273/5331/9793/23607/11135/28969/1982/81624/302/659/8407/79180/51100/58…
CC	GO:0030027	lamellipodium	202	0.468336	1.63273	6.65911e-08	9.62241e-07	4.28987e-07	6864	tags=69%	list=39%	signal=43%	54997/3984/3685/55785/822/3688/6809/6548/351/6624/25800/23616/57630/5311/84168/5880/54518/7408/55740/84687/55917/28964/8936/130271/11151/7429/23603/4254/4651/10152/23075/89846/81704/59341/960/10163/51474/10787/5797/2054/10096/23129/8394/3636/5911/5783/1464/1809/2245/22870/55704/4076/5058/10642/8525/11075/999/1969/10109/5335/9564/841/26499/5829/7248/117177/7016/10006/221178/348110/9780/6093/2191/5…
BP	GO:0000723	telomere maintenance	153	0.477848	1.63243	7.73634e-07	7.40332e-06	3.30055e-06	7511	tags=76%	list=43%	signal=44%	5570/6714/9212/4751/898/9156/5888/2237/1017/80119/9401/641/86/1763/64858/5111/64421/9134/5591/1736/55183/7486/6117/22948/23137/5371/7011/7515/5892/908/3178/54552/10576/3184/546/9314/7517/23049/3192/10694/140609/545/152485/472/5594/10445/5595/142/675/55226/3181/11284/7520/493861/23381/197342/8607/4931/54891/5394/6118/7157/51548/3183/50485/26354/54617/4216/4683/80351/6950/79035/84464/24144/167227/6…
BP	GO:1901989	positive regulation of cell cycle phase transition	113	0.486464	1.6298	9.67565e-06	6.29789e-05	2.80773e-05	4903	tags=57%	list=28%	signal=41%	991/11065/990/983/891/9787/332/7040/55920/220134/6604/51514/898/8317/6241/221150/6868/994/2146/6491/26271/11187/1111/993/9700/894/23236/1019/7027/6240/163786/995/9134/55904/79915/252983/80174/57504/4921/301/3306/8444/6909/81610/8450/2735/7325/51434/896/27085/1654/25942/26057/5087/8766/199/23476/5925/11200/23276/7465/4869/8452/29766
BP	GO:0071824	protein-DNA complex organization	186	0.469906	1.62968	1.84608e-07	2.27999e-06	1.01647e-06	4672	tags=51%	list=26%	signal=38%	1063/6662/55723/4171/1058/8208/9787/55355/6604/81620/8318/387103/9735/1062/5888/79172/3148/11339/64105/3159/2491/11176/64946/6602/4673/6878/51053/54069/55320/10036/6837/5928/23234/6597/4678/1810/6601/64332/9282/8467/29028/6418/11177/7067/83860/23523/51586/55832/6047/9733/9439/23126/85453/7994/6599/50809/5469/6749/11198/84246/6873/9014/6872/1385/546/8289/196528/54107/6874/6598/23421/10541/80306/26…
BP	GO:0050921	positive regulation of chemotaxis	142	0.478825	1.62887	2.88634e-06	2.30429e-05	1.0273e-05	4400	tags=48%	list=25%	signal=36%	3576/27347/7040/7423/2150/2260/54209/3965/7162/2152/6809/6868/351/5054/1435/5880/3673/7114/57402/8829/6688/10344/7422/23075/1902/1436/7057/59341/5156/10059/80310/5228/63940/5159/102/3071/6347/90550/659/10563/146433/719/4192/65125/51157/1954/10488/5025/5764/9037/79647/9353/1230/5594/5595/2017/4088/25865/7941/5879/158747/972/5155/9943/199/6352/728/64065
BP	GO:0071897	DNA biosynthetic process	151	0.476264	1.6268	1.53773e-06	1.39749e-05	6.23031e-06	7492	tags=72%	list=42%	signal=42%	8877/1063/983/890/51514/7298/4015/5422/80119/7398/5984/10714/7083/5424/7027/7422/10721/6240/63922/3978/5111/286826/5985/1736/5159/7486/79075/6117/22948/5982/5983/22890/5371/7011/23338/1032/908/3178/3082/54552/10576/3184/54107/3192/10694/27063/545/472/25865/51455/55226/11201/7520/23381/5155/5394/7157/11143/3183/5427/80351/124739/6950/167227/65057/5426/79960/54108/23293/11232/55512/8658/5981/25898/…
BP	GO:0007015	actin filament organization	434	0.452106	1.62481	1e-10	3.90541e-09	1.74111e-09	4936	tags=47%	list=28%	signal=35%	8440/1627/10083/5217/2316/171177/80115/3984/7171/9168/8826/2150/226/79983/283431/22998/6714/4082/822/65108/7430/9181/10529/80206/128239/84221/56907/6548/64780/6624/23616/3925/120/5880/7114/221061/7408/5580/8829/4070/7043/55740/84687/25/5734/8936/29108/130271/64857/80774/5341/55607/23433/23406/7456/10344/93663/11151/7429/114822/4703/23603/79778/4646/10152/23075/1902/5584/3055/85462/7169/80179/5758…
BP	GO:1903046	meiotic cell cycle process	203	0.46473	1.62013	1.38055e-07	1.74991e-06	7.80145e-07	5683	tags=47%	list=32%	signal=32%	7153/991/5347/3976/23397/9319/9133/56603/9918/83540/8438/10051/220134/7272/10635/11130/10403/898/10609/9232/81930/221150/2177/56907/994/259266/3619/9088/5888/26271/1164/10592/993/9700/146956/29893/23236/84930/1909/6790/23310/63979/55706/995/9134/22887/54361/10096/5885/10097/140901/5139/7283/10018/5892/7155/23353/27175/2956/3306/546/10919/80010/5810/4603/149986/348235/472/5518/84057/84944/2801/675…
BP	GO:0065004	protein-DNA complex assembly	167	0.470667	1.61914	1.58768e-06	1.4307e-05	6.37835e-06	4672	tags=51%	list=26%	signal=38%	1063/6662/55723/4171/1058/8208/9787/55355/81620/8318/387103/9735/1062/5888/79172/3148/11339/64105/2491/11176/64946/4673/6878/51053/54069/55320/10036/6837/5928/23234/6597/4678/1810/64332/9282/8467/29028/6418/11177/7067/83860/23523/51586/55832/6047/9733/9439/23126/85453/7994/50809/5469/6749/11198/84246/6873/9014/6872/1385/546/54107/6874/6598/23421/10541/80306/26054/152485/144108/4676/9442/6908/8520…
BP	GO:0006310	DNA recombination	308	0.455593	1.6186	5.81759e-10	1.64832e-08	7.34854e-09	5951	tags=56%	list=34%	signal=37%	7153/5347/29128/4171/9319/7040/57162/8438/4175/10635/4173/8318/8317/4172/2177/83695/9156/5932/5888/3148/116028/7516/1111/3838/580/2237/3070/23529/25/80119/11073/84515/146956/29893/9401/4436/6929/55159/641/55010/84296/4176/9466/672/7037/86/7158/5788/23075/5965/10721/3978/8295/4174/63979/3276/4796/1457/64421/64332/51659/23613/23347/5591/5885/10097/6421/79915/55183/7486/2521/6117/9656/58493/56916/79…
BP	GO:0001841	neural tube formation	105	0.486769	1.61791	2.50932e-05	0.00014164	6.31458e-05	6924	tags=70%	list=39%	signal=43%	6692/115908/8463/10653/7040/3091/55081/7042/2348/6491/5754/7408/25/57216/25902/8323/7289/51098/9585/57534/57167/6423/9968/8915/10787/54910/317/5916/7798/58495/23552/6789/26160/6768/57545/7291/8543/1856/133/7248/10522/5898/9620/10762/9839/23654/2648/836/6497/11146/1072/65979/6788/9355/55764/23513/10370/79977/7474/5727/84678/5216/5567/655/144165/51684/5914/6046/80199/4524/54903/79600/6422/23059
BP	GO:0048024	regulation of mRNA splicing	via spliceosome	115	0.481924	1.61769	2.61622e-05	0.000145963	6.50733e-05	6668	tags=65%	list=38%	signal=41%	7072/6733/10659/65109/10921/27316/6651/9444/10657/22985/5936/11338/57703/3178/8683/4686/3191/10772/29896/9589/3192/5978/11030/80745/91746/55082/6433/1859/58517/23543/4691/9584/6434/6426/10432/6732/6427/10250/6428/29890/10521/5394/5725/4928/84081/3190/79084/23210/6429/9967/54502/135295/4869/10181/83759/6432/79066/55234/6625/5935/26528/5976/6431/9904/51341/10419/65110/57060/1655/64783/8241/9939/411…
BP	GO:0000910	cytokinesis	176	0.467963	1.61509	1.19291e-06	1.10497e-05	4.92618e-06	7833	tags=70%	list=44%	signal=39%	55165/54443/1894/5347/10112/9493/55143/990/24137/1058/332/51203/8826/9055/9212/29127/128239/56907/994/3619/9928/3925/6755/28964/79733/9700/26586/9094/23636/51652/79848/9585/6790/80179/11113/10096/10097/7798/84445/55958/55763/23233/51100/144455/65125/6651/805/11021/114327/288/128866/55660/6093/129531/5339/8502/6840/675/5921/5586/9820/9798/998/8766/92421/4627/25978/1263/29072/1072/808/9738/112574/5…
BP	GO:0045931	positive regulation of mitotic cell cycle	124	0.478875	1.61507	8.02918e-06	5.37137e-05	2.39467e-05	5561	tags=60%	list=31%	signal=41%	8877/991/11065/990/983/891/9787/332/7040/55920/220134/6604/2260/51514/898/440/8317/6241/221150/6868/994/351/4212/6491/26271/1111/993/25/9700/894/23236/1019/7027/6790/6240/163786/995/9134/55904/80174/57504/4921/301/3306/8450/7325/51434/896/23326/27085/1654/25942/675/5586/26057/5087/8766/5781/199/1978/5578/23476/5925/23276/7465/8452/29766/1977/3280/5048/6198/6776/9525/51692
BP	GO:0007346	regulation of mitotic cell cycle	479	0.447213	1.61465	1e-10	3.90541e-09	1.74111e-09	5561	tags=53%	list=31%	signal=37%	8877/991/11065/54443/2305/5347/1063/701/55143/990/4288/4582/983/7039/891/9319/9787/332/51203/8870/7040/83540/55920/8826/4998/220134/6604/9212/2260/699/1029/4751/7272/11130/10403/51514/898/4085/440/1869/8317/6241/9735/221150/2177/5933/6868/57405/994/351/3619/157313/2146/1062/5932/9088/4212/6491/1028/9928/26271/10457/5311/1164/63967/1111/993/580/1017/84687/858/25/11073/9700/894/146956/23236/4436/84…
BP	GO:0001952	regulation of cell-matrix adhesion	124	0.478615	1.61419	8.16881e-06	5.4396e-05	2.42509e-05	4707	tags=51%	list=27%	signal=38%	780/10631/4323/1946/55920/182/22998/4321/6714/1029/9723/1307/6548/59339/5054/1435/5328/7402/8829/7414/25/56477/23603/7422/8861/7057/5314/3987/54453/54361/50488/7094/7070/8751/2039/8573/7248/71/6093/3175/5786/916/4088/30008/2042/23499/9270/6376/79834/5921/5879/23332/9448/596/6237/55612/4763/1072/51176/90102/2523/4771/4680
BP	GO:0046785	microtubule polymerization	105	0.485636	1.61414	2.76165e-05	0.000153244	6.83194e-05	5465	tags=59%	list=31%	signal=41%	22974/983/220134/22919/26271/3925/23271/25/84722/28964/54801/25941/7846/54820/121441/402/51673/59341/25999/27124/9793/51199/81624/55125/4134/5058/7283/8851/11075/7756/79441/157922/115106/5116/440145/27175/25809/89795/4131/10142/23354/1453/1639/4204/55142/1859/2801/5879/23332/4926/93323/10426/24139/85378/57787/29922/23122/122060/57704/8636/8874/57606
BP	GO:0002687	positive regulation of leukocyte migration	148	0.472985	1.61409	4.34223e-06	3.26798e-05	1.45693e-05	4400	tags=47%	list=25%	signal=36%	3576/4323/27347/7040/7423/2150/3383/2526/54209/6364/3965/6868/351/5054/1435/5880/3673/57402/25/29108/3958/6688/11151/4254/7422/23075/101/81704/1436/961/7057/59341/10059/80310/5228/63940/102/3071/6347/90550/10563/146433/719/3676/9439/4192/7070/65125/51157/10488/5025/5764/79647/8784/1230/5594/5595/27/7941/6376/5879/158747/6693/972/9943/199/6352/8772/728/64065
MF	GO:0031490	chromatin DNA binding	110	0.481784	1.60962	3.01179e-05	0.00016485	7.34935e-05	6116	tags=59%	list=35%	signal=39%	7546/2146/4851/10473/86/9760/5928/6597/3066/6601/7403/3054/1104/81/3150/7067/22904/7443/1660/7543/23512/51780/3065/7150/9324/27245/6599/2033/1108/55818/5469/9219/546/54107/9314/8473/3192/6598/4088/55206/29841/57459/2309/51548/6605/10664/23135/3151/3183/60/1387/55167/6774/5927/860/79977/6722/9575/55806/84969/221037/328/8932/3297/5914
CC	GO:0005814	centriole	150	0.471119	1.60802	3.30114e-06	2.60664e-05	1.16209e-05	7492	tags=77%	list=42%	signal=45%	7153/55165/5347/332/822/6491/199221/899/10733/284403/3796/83871/9859/51098/121441/9657/6790/163786/22873/9742/9814/80709/57489/347240/6102/51199/55125/1785/84902/4957/152185/22994/55704/9662/8481/9851/126731/5901/7283/80210/261734/85377/5116/85459/84984/26005/9696/79598/80184/3310/6093/56890/64793/90060/22832/1639/134359/84131/85444/28981/11158/11190/22897/54806/132320/8766/80817/197335/79839/108…
MF	GO:0140463	chromatin-protein adaptor activity	110	0.481173	1.60757	3.12438e-05	0.000169091	7.53842e-05	5722	tags=59%	list=32%	signal=40%	29128/26147/4300/10927/83695/114991/23468/55689/54892/580/3070/22823/11073/11176/84733/672/7158/55023/8019/23310/4796/139886/23613/55904/5253/83860/6117/9656/23512/2033/84629/23774/115426/57680/3930/2956/6872/11329/546/124359/3720/10771/9682/4204/254225/148479/57654/5977/65980/27336/51720/80314/23476/4683/30827/54799/114825/8089/3622/169981/54454/10943/54556/1105/11091
MF	GO:0051020	GTPase binding	306	0.452578	1.60731	1.08972e-09	2.71491e-08	1.21036e-08	7326	tags=70%	list=41%	signal=41%	1894/5909/2316/332/55920/8826/114793/55785/9181/128239/9735/64780/1122/8531/10397/26056/752/54874/28964/201294/8936/64857/83871/9853/4688/23603/79778/10152/56882/89846/23039/84079/10059/55619/91010/392/2023/3706/3837/10787/54453/80223/636/1104/11135/1857/3936/56990/23062/857/397/9648/81624/4952/23032/2245/4957/22870/11260/23258/5058/23299/9610/259173/9815/85377/1794/1856/2782/3843/23637/30000/641…
BP	GO:0051054	positive regulation of DNA metabolic process	264	0.455006	1.60438	1.06558e-08	1.94907e-07	8.68935e-08	5896	tags=60%	list=33%	signal=40%	2305/983/7040/5570/57162/6604/890/9212/2260/4751/10635/81620/8317/56907/5580/993/1017/23529/79733/7398/5984/4436/1663/4862/6602/672/7037/86/7158/7422/5788/1763/63922/8295/3276/6597/10926/5111/6601/8467/23347/5591/25792/5985/10097/79915/11177/1736/5159/55183/7486/2521/79075/9656/10155/1660/22948/605/80174/5982/5983/57634/8741/5371/144455/6599/7292/2140/7155/57492/8914/6502/908/3178/3082/10576/3184…
CC	GO:0034451	centriolar satellite	138	0.472437	1.60184	1.01441e-05	6.54383e-05	2.91737e-05	6477	tags=67%	list=37%	signal=43%	6510/2539/5347/9918/1107/10460/220134/26509/50807/79829/284403/26056/55684/11064/79682/55561/9847/64770/25941/6890/10615/79848/3799/6240/57534/153733/22873/942/3566/57489/23607/84376/65109/54913/4952/55722/83786/22994/27128/8481/9851/5116/26005/80184/8045/90417/56890/22832/10783/6645/10445/23259/190/55212/23287/10309/57600/9270/343099/11051/29855/5420/2773/9584/100381270/197335/1213/25930/10806/2…
CC	GO:0031252	cell leading edge	422	0.445711	1.59955	1e-10	3.90541e-09	1.74111e-09	6816	tags=62%	list=39%	signal=39%	54997/6282/24141/6277/50506/3984/3691/3685/8826/79574/6714/55785/822/405753/7430/9181/81930/7852/3688/6809/6548/6868/351/6624/25800/3678/747/23616/57630/5311/84168/5880/8910/54518/7408/54869/55740/84687/5141/25/55917/55561/28964/8936/9847/134/130271/5341/9260/55591/7456/93663/11151/7429/23603/4254/4646/4651/10152/23396/64092/23075/89846/5584/5152/2550/83442/8861/81704/59341/960/392/10163/51474/81…
CC	GO:0034708	methyltransferase complex	103	0.481717	1.59675	5.96409e-05	0.000294134	0.000131131	7356	tags=79%	list=42%	signal=46%	26147/2146/23468/22823/6878/5928/3276/3066/7403/11108/121536/3054/4297/23054/23512/54881/259282/6632/6628/284058/8085/1876/64863/57680/6872/80335/8731/23028/4591/9589/6874/3720/5931/6045/9757/80745/10445/51230/23269/8726/51605/9739/58508/23186/63925/8607/23067/22976/83732/29890/23135/79084/6633/10785/60487/79872/56339/30827/125476/55006/6637/6636/4149/11091/25917/79447/10419/64783/4234/9734/2145/…
BP	GO:0051321	meiotic cell cycle	270	0.451673	1.59402	2.14169e-08	3.64087e-07	1.62317e-07	6098	tags=49%	list=35%	signal=32%	7153/991/5347/3976/23397/9319/9133/56603/9918/83540/8438/10051/220134/4751/7272/10635/11130/10403/898/10609/9232/81930/221150/10927/2177/56907/994/259266/3619/9156/5932/9088/5888/26271/1164/7516/10592/993/1017/9700/146956/29893/23236/84930/143689/1909/6790/23310/63979/55706/8243/995/9134/22887/54361/10096/5885/10097/3955/9126/6117/140901/5139/7283/10018/5892/7155/23353/89765/27175/2956/3306/546/1…
BP	GO:0051017	actin filament bundle assembly	160	0.464016	1.59122	6.48292e-06	4.46087e-05	1.98875e-05	5153	tags=53%	list=29%	signal=38%	10083/5217/2316/80115/3984/22998/6714/4082/7430/80206/56907/6548/64780/6624/3925/221061/8829/4070/7043/25/5734/80774/5341/7429/114822/23075/1902/85462/961/29109/10163/51474/54361/7798/3936/81624/23370/408/1785/1809/55704/7046/5058/7791/8195/2039/5829/7248/7016/71/6093/2059/3693/8500/55971/4088/9839/10398/85415/116985/9270/6376/5879/23332/998/87/7984/7454/199/9639/5074/118/5062/1072/7840/90102/477…
BP	GO:0061572	actin filament bundle organization	160	0.464016	1.59122	6.48292e-06	4.46087e-05	1.98875e-05	5153	tags=53%	list=29%	signal=38%	10083/5217/2316/80115/3984/22998/6714/4082/7430/80206/56907/6548/64780/6624/3925/221061/8829/4070/7043/25/5734/80774/5341/7429/114822/23075/1902/85462/961/29109/10163/51474/54361/7798/3936/81624/23370/408/1785/1809/55704/7046/5058/7791/8195/2039/5829/7248/7016/71/6093/2059/3693/8500/55971/4088/9839/10398/85415/116985/9270/6376/5879/23332/998/87/7984/7454/199/9639/5074/118/5062/1072/7840/90102/477…
BP	GO:0030177	positive regulation of Wnt signaling pathway	144	0.466829	1.59039	4.48118e-06	3.35508e-05	1.49576e-05	6146	tags=59%	list=35%	signal=39%	6659/55789/54972/1277/65268/2263/7040/6714/22943/1601/4300/23213/51704/10927/55959/259266/25805/1896/5754/25/441478/64750/5523/130574/7097/6597/139886/1457/6423/1454/23394/9679/57664/65125/3516/9736/4790/51366/23399/9037/8434/79718/53944/5460/1453/55737/10413/4088/55206/1455/9839/7128/23499/1654/57805/51527/55366/6497/10159/8607/79971/65981/8629/51176/3611/55182/22881/51339/80351/79705/527/79577/…
BP	GO:1902107	positive regulation of leukocyte differentiation	191	0.457465	1.58927	3.41357e-07	3.73683e-06	1.66595e-06	6602	tags=63%	list=37%	signal=40%	6659/54997/4323/3976/7040/3561/6604/259307/54209/3965/1435/6850/861/57178/4853/3601/6688/558/6602/23603/4254/86/5788/6666/101/9760/6597/8792/865/2124/942/6601/11006/64332/3566/54440/3606/5591/8651/9655/7305/9308/3071/100/146433/22890/4192/6599/4860/2033/7292/301/8767/22985/10892/864/57492/841/3559/939/3059/3635/1385/8289/196528/6598/8876/1230/2625/84807/695/2353/5530/9398/55274/2309/8744/972/8772…
BP	GO:1903708	positive regulation of hemopoiesis	191	0.457465	1.58927	3.41357e-07	3.73683e-06	1.66595e-06	6602	tags=63%	list=37%	signal=40%	6659/54997/4323/3976/7040/3561/6604/259307/54209/3965/1435/6850/861/57178/4853/3601/6688/558/6602/23603/4254/86/5788/6666/101/9760/6597/8792/865/2124/942/6601/11006/64332/3566/54440/3606/5591/8651/9655/7305/9308/3071/100/146433/22890/4192/6599/4860/2033/7292/301/8767/22985/10892/864/57492/841/3559/939/3059/3635/1385/8289/196528/6598/8876/1230/2625/84807/695/2353/5530/9398/55274/2309/8744/972/8772…
BP	GO:0140013	meiotic nuclear division	179	0.459608	1.58869	1.87826e-06	1.63499e-05	7.28912e-06	5214	tags=42%	list=30%	signal=30%	7153/991/5347/3976/23397/9319/9133/56603/83540/8438/10051/220134/7272/10635/11130/10403/898/10609/9232/81930/221150/2177/56907/994/259266/3619/5888/26271/1164/10592/9700/146956/29893/23236/84930/6790/63979/55706/9134/22887/54361/10096/5885/10097/5139/10018/5892/7155/23353/3306/10919/80010/5810/4603/348235/472/5518/84057/84944/2801/675/2175/197342/83990/11077/25788/84464/55810/192670/100130958/998…
MF	GO:0004713	protein tyrosine kinase activity	141	0.467459	1.58864	9.57477e-06	6.26043e-05	2.79103e-05	4812	tags=46%	list=27%	signal=34%	5315/780/2051/7301/2263/9833/6714/55872/2260/7272/6850/8445/91461/4486/2049/5580/8829/25/2261/558/3718/5157/3055/1436/5156/3480/25778/2268/3717/4919/5159/9031/204851/4921/8767/1969/8444/7016/51232/4920/3482/9625/8828/1196/10114/5610/27/695/2042/1859/79834/5586/3716/5604/9451/5608/9149/7525/3932/1945/1944/4067/2202/7465/2241
BP	GO:0051168	nuclear export	164	0.461473	1.58623	5.37356e-06	3.9019e-05	1.73955e-05	6215	tags=63%	list=35%	signal=41%	7040/1029/580/23636/23511/23039/57122/11052/7919/10212/84445/1660/22916/11260/9631/3267/7329/9688/65125/5784/23279/5901/51496/57187/3553/10657/7175/10892/3178/5310/4686/2810/9877/23049/23214/64328/5905/10541/7514/1959/1434/10189/91746/6741/9972/79902/56478/9883/8480/26019/29107/3181/8888/26097/23381/84271/57510/5781/6428/29890/26993/57154/51548/4928/55153/29072/65083/55341/55916/55677/8021/8498/5…
BP	GO:0050684	regulation of mRNA processing	137	0.468432	1.58584	1.18231e-05	7.42797e-05	3.31154e-05	6668	tags=65%	list=38%	signal=41%	891/51564/580/7072/6733/10659/65109/1660/22916/10921/27316/6651/9444/10657/22985/5936/11338/57703/3178/8683/4686/3191/10772/29896/9589/3192/5978/11030/80745/91746/55082/6433/1859/58517/23543/4691/9584/6434/6426/10432/6732/6427/10250/6428/29890/10521/5394/5725/4928/84081/3190/79084/23210/55677/6429/9967/54502/135295/9667/4869/10181/83759/10768/6432/79066/79577/55234/6625/984/79811/5935/26528/5976/…
BP	GO:0021915	neural tube development	165	0.461002	1.58528	5.92824e-06	4.24075e-05	1.89061e-05	6983	tags=64%	list=40%	signal=39%	6692/115908/8463/10653/7040/3091/4082/55081/7042/2348/4851/10512/6491/199221/5754/5311/7408/25/57216/25902/8323/7289/51098/9585/57534/9742/57167/6423/9968/8915/10787/54910/317/5916/7798/58495/23552/6789/26160/200894/6768/57545/1969/7291/8543/1856/133/26005/7248/5310/23432/10522/5898/84314/9620/10762/9839/23654/2648/26227/836/6497/10159/11146/4763/1072/57728/65979/55182/51339/6788/9355/55764/23513…
BP	GO:0030010	establishment of cell polarity	158	0.462821	1.58524	7.17696e-06	4.84613e-05	2.1605e-05	6268	tags=61%	list=35%	signal=40%	5347/126353/80117/89958/1058/2302/171177/56603/220134/10403/4085/22919/3688/221150/6624/23094/23616/5754/29899/25/23433/2011/10615/55691/54908/54820/9585/5584/81704/5314/10890/2697/3636/3996/81624/4478/154810/9265/4134/5058/1794/5310/81609/4131/5908/9826/55083/6093/348235/1639/6993/2625/85440/889/27/23291/10312/1399/253260/10253/56288/23332/143098/998/4926/55612/4627/1072/10806/90102/10479/85302/…
BP	GO:0032963	collagen metabolic process	103	0.478097	1.58475	9.71286e-05	0.000446201	0.000198925	3362	tags=43%	list=19%	signal=35%	4316/1277/1278/4323/90993/4318/1289/7040/3091/55323/4321/9902/4320/871/10609/4312/4319/3688/4313/1513/4851/3673/861/7043/2149/5467/2355/11117/1291/54361/9509/7431/55214/51430/10536/4921/1520/8751/23505/4261/4327/64175/2191/79148
BP	GO:0031570	DNA integrity checkpoint signaling	119	0.46981	1.58059	8.66432e-05	0.00040257	0.000179474	5015	tags=55%	list=28%	signal=39%	5347/990/4582/983/8870/4998/51514/81620/8318/1869/2177/83695/5888/63967/1111/580/1017/79968/11073/146956/4436/55159/641/672/7158/1763/90381/1457/5591/29980/84444/9656/57551/8525/8914/54465/54962/51322/11329/5883/5810/545/472/26058/1407/1386/9675/675/57805/197342/57646/5781/6118/7157/51720/83990/23476/79858/11200/4683/4067/79184/8883/9344/25896
BP	GO:0045621	positive regulation of lymphocyte differentiation	136	0.466901	1.57922	8.61366e-06	5.70951e-05	2.54542e-05	6564	tags=66%	list=37%	signal=42%	6659/4323/7040/3561/6604/259307/3965/6850/861/57178/3601/6688/558/6602/86/5788/6666/101/9760/6597/865/942/6601/11006/64332/3566/54440/3606/5591/8651/9655/9308/3071/100/22890/4192/6599/4860/2033/7292/301/8767/10892/864/57492/3559/939/3635/8289/196528/6598/8876/2625/84807/695/55274/2309/8744/972/6605/3932/146850/60/51176/23476/399/8546/10125/3594/8943/55193/8477/10288/55795/6595/6776/8808/387/11454…
BP	GO:2000779	regulation of double-strand break repair	130	0.467592	1.5791	2.04089e-05	0.000118914	5.30145e-05	5641	tags=60%	list=32%	signal=41%	2305/5347/57162/6604/10635/56907/5888/116028/1111/25/1663/55010/6602/86/7158/10721/8295/63979/3276/6597/6601/1457/23347/5591/10097/55183/2521/9656/605/79000/57634/5371/7913/6599/7291/7155/57492/8914/6502/8289/196528/23028/6598/26122/545/472/64110/254225/5977/142/11284/55274/8607/7454/10933/7334/6118/51548/6605/80314/29072/60/1387/51588/4683/55257/177/24144/54799/8089/55193/6944/10902/6595/2187/64…
BP	GO:0007173	epidermal growth factor receptor signaling pathway	120	0.468964	1.57801	5.43788e-05	0.000272838	0.000121637	5958	tags=57%	list=34%	signal=38%	10551/8440/6662/7039/4318/7040/8826/6714/5329/6868/5328/84058/84168/867/25/79651/23636/7429/374/150/5782/2886/64285/9655/92799/3092/9026/685/55704/58533/5771/153090/5899/5335/84632/9564/9961/5898/5286/122809/6464/5594/5595/27/8412/27131/1839/10253/378/2885/8527/5781/9052/51196/27246/2202/2241/868/222584/5290/2069/89853/6654/152/55614/144165/1956/7879/673
BP	GO:0032204	regulation of telomere maintenance	104	0.474902	1.57756	8.3329e-05	0.000390943	0.00017429	7511	tags=78%	list=43%	signal=45%	5570/6714/9212/4751/80119/86/1736/22948/23137/5371/7515/908/3178/54552/10576/3184/546/9314/23049/3192/10694/140609/545/472/5594/10445/5595/142/55226/3181/11284/7520/493861/23381/8607/4931/54891/5394/7157/51548/3183/26354/54617/4216/4683/80351/6950/79035/84464/167227/65057/125476/56252/4798/23293/8658/79677/5976/170506/54464/5073/8550/10575/55135/225689/93973/92345/10574/2067/5588/3320/25913/10728…
BP	GO:0051052	regulation of DNA metabolic process	450	0.437746	1.57665	1e-10	3.90541e-09	1.74111e-09	5656	tags=56%	list=32%	signal=39%	6282/2305/5347/990/983/4171/8870/7040/5570/57162/6714/6604/890/4175/9212/2260/4751/10635/4173/81620/8317/4172/56907/5888/26271/116028/1111/5580/3838/993/580/1017/23529/25/79733/80119/7398/5984/4436/641/1663/55010/4862/6602/7027/4176/9466/672/6878/91607/7037/86/7158/51053/7422/5788/10721/1763/63922/8295/4174/63979/90381/3276/6597/10926/5111/6601/1457/4358/23560/8467/317/23347/5591/25792/5985/10097…
BP	GO:0051495	positive regulation of cytoskeleton organization	182	0.454564	1.57436	2.05057e-06	1.76374e-05	7.8631e-06	5656	tags=55%	list=32%	signal=38%	8440/5217/2316/80115/3984/2150/22998/220134/9212/80206/22919/55558/6491/120/10733/7408/8829/7043/29899/25/84722/28964/8936/29108/5341/23636/10344/7429/10615/10152/23075/1902/402/3055/163786/961/59341/29109/10163/51474/10787/54361/9793/11135/3071/55704/7046/5058/11034/10763/1778/8851/11075/89848/10109/85459/5829/9037/89795/4131/9873/10142/7016/1639/2017/4204/55971/4088/253260/9948/4690/9270/6376/5…
MF	GO:0106310	protein serine kinase activity	352	0.440266	1.57404	9.94275e-10	2.60383e-08	1.16084e-08	6266	tags=57%	list=35%	signal=38%	65268/5347/5603/27347/701/983/9833/3984/23043/55872/9212/699/4751/7272/8317/5613/51765/9088/8445/9262/23097/5127/10733/1111/5580/1017/30811/55561/1760/9263/10000/84930/1019/8428/3985/2011/10298/81788/8491/5584/4214/6790/11113/7444/1457/1454/25778/5591/23139/7204/6733/9891/9064/84033/7443/23552/140901/375449/5128/1612/50488/57551/5058/6789/204851/65125/22848/5230/388228/8767/23012/5598/11183/9113/…
BP	GO:0043087	regulation of GTPase activity	130	0.465384	1.57165	2.57573e-05	0.000144261	6.43144e-05	6014	tags=58%	list=34%	signal=39%	5996/1894/5909/1946/55920/375790/2150/55785/29/9824/3688/2146/23616/3925/2049/6001/10507/23603/85360/89846/11033/402/81704/5365/26000/7107/55619/3987/57148/8394/2245/2889/7070/153090/1969/23637/7248/23329/150696/22930/5905/27237/8412/9827/2042/23654/116985/139818/9270/23380/391/7984/4763/57589/112574/6251/57679/128637/9712/10125/23076/23513/115704/23161/7813/55854/10565/5592/8874/5906/57186/613/1…
BP	GO:0061640	cytoskeleton-dependent cytokinesis	110	0.470228	1.57101	7.63734e-05	0.000362926	0.0001618	7833	tags=74%	list=44%	signal=41%	55165/54443/1894/5347/10112/9493/55143/24137/1058/332/51203/8826/9212/29127/128239/56907/3619/3925/9700/26586/9094/23636/51652/9585/11113/10096/10097/7798/84445/55763/23233/65125/6651/11021/114327/288/128866/6093/129531/5339/5921/9820/9798/8766/92421/25978/1072/112574/116840/6683/5000/10640/79884/6242/54536/9525/55909/387/55770/4628/91782/10617/51510/23265/10015/23503/11336/200942/6711/51429/324/…
BP	GO:1902806	regulation of cell cycle G1/S phase transition	173	0.455556	1.57076	6.26864e-06	4.37593e-05	1.95088e-05	4460	tags=49%	list=25%	signal=37%	990/4582/6604/1029/898/1869/6241/5933/6868/2146/6491/9928/10457/5311/7114/11187/1017/894/23236/6929/55159/3275/6602/7027/91607/86/90/6240/6597/10217/1031/163786/6601/9134/55904/55198/5591/1030/252983/6347/51379/605/4291/144455/6599/1032/4921/8525/493/301/57492/6872/5310/51322/8289/196528/9314/10197/6909/6598/81610/26058/4330/10106/8450/2735/7325/896/26060/5977/27085/1654/26057/55274/5777/596/199/…
MF	GO:0015631	tubulin binding	363	0.438838	1.57015	9.14735e-10	2.44776e-08	1.09126e-08	4727	tags=45%	list=27%	signal=34%	5997/11004/5347/10112/146909/1063/9493/7461/51512/3833/24137/9787/332/51203/3832/83540/55920/226/9055/10123/283431/220134/113220/29127/7430/1759/9181/10403/3797/56992/81930/23255/22919/6280/221150/56907/1062/5621/9928/827/3925/10397/26056/23271/84722/28964/54801/3796/6279/80346/4600/9654/672/10615/54820/121441/9585/3799/147841/85462/51673/59341/10059/25999/56271/644150/347240/23139/9793/2697/5086…
BP	GO:0090263	positive regulation of canonical Wnt signaling pathway	107	0.471253	1.5692	0.000109404	0.000494029	0.000220248	6146	tags=60%	list=35%	signal=39%	6659/1277/65268/2263/7040/6714/51704/55959/259266/25805/1896/5754/441478/64750/5523/130574/139886/6423/1454/23394/9679/57664/65125/3516/9736/4790/51366/23399/9037/8434/79718/53944/5460/1453/55737/10413/4088/55206/1455/9839/1654/57805/51527/55366/10159/8607/79971/65981/8629/3611/55182/51339/80351/79705/8658/79809/54795/5495/331/1956/1749/1613/252839/63977
BP	GO:0001704	formation of primary germ layer	127	0.465175	1.56918	4.15015e-05	0.000216497	9.65187e-05	4695	tags=46%	list=27%	signal=34%	3675/3912/4323/2263/4318/8324/1289/3691/3685/2260/22943/1846/6928/3688/4313/1290/3678/3673/10736/57045/1284/3689/90/8019/1303/1847/6423/1301/1291/23275/2697/659/3676/8312/27245/2033/1969/2296/1844/5460/9314/9095/6615/3693/190/4088/2885/5604/79971/2132/4627/4087/23135/29072/51176/4771/642658/657
BP	GO:0001776	leukocyte homeostasis	116	0.46681	1.56851	7.06455e-05	0.000340276	0.000151702	6515	tags=62%	list=37%	signal=39%	6372/9133/7040/3091/578/3965/7042/6868/1435/25/2207/55690/1880/5366/11151/558/4254/3718/2149/9469/3957/10673/6498/55619/8915/54440/5293/3071/100/8741/10018/301/3559/10603/9447/5585/5518/695/10019/23657/10312/7128/139818/836/596/22884/972/8772/581/4763/4067/51301/10758/6655/27240/338442/83700/5532/6776/5142/121260/5291/6654/202309/11035/54542/3707/207/4208/124976/5027/3146
BP	GO:2000045	regulation of G1/S transition of mitotic cell cycle	150	0.459524	1.56845	1.47344e-05	9.02171e-05	4.02206e-05	4460	tags=50%	list=25%	signal=38%	990/4582/6604/1029/898/1869/6241/5933/6868/2146/6491/9928/10457/5311/1017/894/23236/6929/55159/3275/6602/7027/91607/86/90/6240/6597/10217/1031/163786/6601/9134/55904/55198/5591/1030/6347/51379/605/144455/6599/1032/4921/8525/301/57492/5310/51322/8289/196528/9314/10197/6598/26058/10106/8450/7325/896/26060/5977/27085/1654/26057/55274/5777/596/199/25959/6118/7157/6605/1263/60/54617/5925
BP	GO:1902115	regulation of organelle assembly	224	0.446617	1.56549	7.79056e-07	7.40616e-06	3.30182e-06	8233	tags=75%	list=47%	signal=41%	79734/5347/51473/6714/2260/5802/7430/6624/6491/10733/51375/29899/25/5305/1947/57622/23636/78999/51652/57472/3556/3985/672/10615/1902/3055/163786/22873/22954/9742/51474/255967/57489/347240/1104/8027/7798/3936/9898/4478/23032/4957/152185/55704/6047/57533/4076/4134/9662/51100/1778/126731/7175/5899/9113/85459/53407/128866/9696/79598/10919/140775/23329/7016/4591/3192/22930/5562/8396/56890/79837/26054/…
MF	GO:0060589	nucleoside-triphosphatase regulator activity	477	0.433686	1.56544	1e-10	3.90541e-09	1.74111e-09	6025	tags=53%	list=34%	signal=36%	5997/55789/5996/1894/5909/55920/8826/79574/55785/22821/29/29127/9181/128239/9824/55635/50807/1122/23094/23616/79961/50650/8829/54869/51291/29899/5866/28964/6001/64857/23236/221002/23108/57568/93663/9828/84904/85360/25894/55188/56882/23075/89846/134957/8437/11033/150/11138/55633/140885/393/5900/81704/26000/57580/116987/84079/115703/116984/201176/10059/10451/55619/10045/392/50619/54453/55803/1104/5…
CC	GO:0005925	focal adhesion	415	0.436338	1.56522	1.44158e-10	5.34124e-09	2.38123e-09	4881	tags=48%	list=28%	signal=36%	3675/4323/8321/9493/126353/2316/1535/3984/7171/3691/3685/8754/8826/54751/6714/4082/3371/9902/308/5329/3383/7430/9181/22919/1601/3688/6548/6868/2037/26136/3678/5328/9019/5754/5880/3673/54518/2535/7408/60312/8829/55740/858/7414/4162/867/3159/28964/8936/2261/9260/7534/3339/23603/3689/10971/23767/10298/23396/5788/5782/3055/10673/2886/4659/59341/960/8496/3696/3987/10890/51474/81848/10787/10095/7145/22…
BP	GO:0008064	regulation of actin polymerization or depolymerization	140	0.461042	1.56514	3.47258e-05	0.000185847	8.28546e-05	5535	tags=54%	list=31%	signal=37%	8440/5217/80115/2150/822/23616/120/7114/7408/5580/29108/130271/64857/5341/23406/10344/93663/11151/7429/23075/3055/57580/829/51474/10787/91663/11135/3071/9026/136319/11034/8195/85464/89848/10109/54961/9113/2039/5756/9037/3059/9873/9353/81873/54434/2059/2017/55971/6840/253260/9948/4690/5921/5879/10094/2885/830/7454/25959/118/1072/2314/23580/2241/9530/29766/6709/51466/5290/57704/274/832/10565/23191/…
MF	GO:0030695	GTPase regulator activity	476	0.433306	1.56423	1e-10	3.90541e-09	1.74111e-09	8031	tags=67%	list=45%	signal=38%	5997/55789/5996/1894/5909/55920/8826/79574/55785/22821/29/29127/9181/128239/9824/55635/50807/1122/23094/23616/79961/50650/8829/54869/51291/29899/5866/28964/6001/64857/23236/221002/23108/57568/93663/9828/84904/85360/25894/55188/56882/23075/89846/134957/8437/11033/150/11138/55633/140885/393/5900/81704/26000/57580/116987/84079/115703/116984/201176/10059/10451/55619/10045/392/50619/54453/55803/1104/5…
BP	GO:0032271	regulation of protein polymerization	191	0.449456	1.56145	1.13913e-06	1.06197e-05	4.73447e-06	7633	tags=68%	list=43%	signal=39%	8440/5217/80115/220134/822/22919/3925/120/7114/7408/5580/23271/25/84722/28964/29108/54801/64857/23406/10344/93663/11151/7429/402/3055/51673/57580/25999/829/10787/27124/9793/91663/11135/3071/9026/5058/136319/8195/8851/11075/79441/85464/89848/10109/54961/157922/9113/115106/2039/5756/89795/3059/4131/9873/10142/23354/9353/81873/1639/54434/2059/2017/4204/55971/55142/6840/253260/4690/1859/5921/5879/100…
BP	GO:0030832	regulation of actin filament length	143	0.458399	1.56119	4.25452e-05	0.000220351	9.82368e-05	5535	tags=53%	list=31%	signal=37%	8440/5217/80115/2150/822/23616/120/7114/7408/5580/29108/130271/64857/5341/23406/10344/93663/11151/7429/4703/23075/3055/57580/829/51474/10787/91663/11135/3071/9026/136319/11034/8195/85464/89848/10109/54961/9113/2039/5756/9037/3059/9873/9353/81873/54434/2059/2017/55971/6840/253260/9948/4690/5921/5879/10094/2885/830/7454/25959/118/1072/2314/23580/2241/9530/29766/6709/51466/5290/57704/274/832/10565/2…
MF	GO:0004386	helicase activity	140	0.45982	1.56099	4.20661e-05	0.000218653	9.74799e-05	5412	tags=59%	list=31%	signal=41%	4171/1107/8438/4175/4173/4172/5888/89797/3070/80119/5984/84515/9401/641/1663/8458/4176/91607/54821/5965/10721/1763/63922/10847/4174/6597/1665/8467/7919/5985/6596/10212/7486/79075/1660/56916/5982/5983/57634/9931/57680/23020/546/57647/9704/79665/10973/9416/1654/23064/2071/7520/57696/9188/23405/8607/10521/83990/60625/55661/1659/55760/1656/9044/9775/25788/9879/1974/8886/11218/11056/9785/11325/6595/64…
BP	GO:1903311	regulation of mRNA metabolic process	309	0.439253	1.5606	4.09582e-08	6.43311e-07	2.86801e-07	7964	tags=69%	list=45%	signal=39%	891/9641/10644/10643/1869/51564/8531/11187/5580/580/55544/57472/7188/23185/7072/1457/255967/3717/7186/6733/29843/10659/7832/65109/7431/4849/2521/1660/399664/22916/55571/4076/10642/55095/219988/10921/27316/6651/9444/10657/22985/5936/11338/57703/3178/8683/4686/3191/3184/25853/10772/29896/9589/3192/5978/9704/6093/10949/11030/80149/8570/55802/80745/91746/121355/26058/55082/8761/56478/4848/79675/6433/…
CC	GO:0030055	cell-substrate junction	424	0.434667	1.56054	1.89268e-10	6.67054e-09	2.97386e-09	4881	tags=48%	list=28%	signal=35%	3675/4323/8321/9493/126353/2316/1535/3984/7171/3691/3685/8754/8826/54751/6714/4082/3371/9902/308/5329/3383/7430/9181/22919/1601/3688/6548/6868/2037/26136/3678/5328/9019/5754/5880/3673/54518/2535/7408/60312/8829/55740/858/7414/4162/867/3159/28964/8936/2261/9260/7534/3339/23603/3689/10971/23767/10298/23396/5788/5782/3055/10673/10518/83706/2886/4659/59341/960/8496/3696/3987/10890/51474/81848/10787/1…
BP	GO:0010639	negative regulation of organelle organization	335	0.437577	1.56031	3.05349e-09	6.39463e-08	2.85086e-08	5573	tags=51%	list=32%	signal=36%	991/5347/1063/22974/701/55143/3976/891/9319/332/8870/83540/6714/220134/9212/699/822/7272/11130/9181/10403/4085/578/22919/9735/221150/57405/3619/26271/3925/120/7114/899/1111/5580/4070/23271/130271/80119/9700/26586/11151/7429/114822/3985/672/7037/54908/58526/23075/1902/147841/84079/22954/25999/55055/10163/829/51474/57489/27124/8467/347240/5885/91663/7798/22911/81624/23370/9026/440193/57551/4134/136…
BP	GO:0060491	regulation of cell projection assembly	197	0.44821	1.56029	2.70266e-06	2.19401e-05	9.78135e-06	7248	tags=68%	list=41%	signal=41%	54443/688/79734/5909/5217/51473/55920/375790/23043/2150/79574/6714/3383/51765/6624/5880/5580/8829/4070/54874/54869/7043/23433/7226/23603/3985/4651/10152/5337/1902/5365/22873/22954/9742/10163/51474/10787/23613/57489/347240/10096/10097/11135/7798/5911/857/1809/4957/55704/7046/4134/9662/1969/10109/26499/2039/5756/79647/9696/79598/5898/117177/23329/7016/26751/9353/2059/2017/10413/79874/116985/139818/…
BP	GO:1903312	negative regulation of mRNA metabolic process	102	0.470322	1.55975	0.000199382	0.000823162	0.000366982	6957	tags=63%	list=39%	signal=38%	9641/10644/10643/1869/8531/11187/580/55544/7188/23185/3717/7186/2521/1660/10642/10921/27316/9444/22985/11338/8683/3184/10772/3192/9704/10949/56478/6433/1859/6426/5725/3190/3183/6429/9967/4904/54502/135295/1994/10492/10605/10758/6774/9530/4869/9261/23367/6432/79066/6556/143684/6431/3658/10128/10865/65110/57060/7812/8241/23435/8087/8148/3182/79882
BP	GO:0035148	tube formation	152	0.45633	1.55889	2.53736e-05	0.000142665	6.36029e-05	6924	tags=62%	list=39%	signal=38%	6692/115908/8463/2263/6662/10653/7040/3091/55081/6928/7042/2348/4851/6491/1896/5754/7408/25/57216/25902/8323/7534/7289/7422/51098/9585/57534/57167/6423/9968/8915/10787/5293/54910/317/54361/5916/7798/58495/23552/6789/26160/10018/153090/6768/57545/7291/9653/8543/1856/133/7248/80184/10522/5898/9620/2625/10762/9839/23654/9270/2648/836/6497/5420/11146/1072/10806/65979/6788/9355/55764/23513/10370/79977…
BP	GO:0031345	negative regulation of cell projection organization	180	0.450377	1.55757	6.26864e-06	4.37593e-05	1.95088e-05	5609	tags=53%	list=32%	signal=37%	6696/3675/5909/5217/22943/5802/1400/1601/81618/29116/6868/55558/5621/5580/8829/4070/4756/3601/5376/3985/1902/393/5365/22954/3066/59341/51474/57489/66008/27124/162979/9139/347240/50861/7533/7798/7431/1809/112/23258/7025/4134/57609/7070/5793/11075/999/57187/6259/84062/10498/9037/146760/952/79598/117177/23329/7016/348110/9353/26035/4776/5770/10413/5530/10253/51225/10505/8634/1716/22876/6049/8831/800…
BP	GO:0008154	actin polymerization or depolymerization	175	0.450984	1.55555	6.69093e-06	4.58218e-05	2.04283e-05	5535	tags=53%	list=31%	signal=36%	8440/5217/80115/2150/822/84221/64780/23616/120/7114/7408/5580/55740/84687/25/8936/29108/130271/64857/5341/23406/7456/10344/93663/11151/7429/79778/10152/23075/3055/85462/57580/829/51474/10787/3717/23607/91663/11135/81624/3071/9026/136319/11034/8195/85464/89848/10109/54961/9113/2039/5756/9037/3059/9873/10006/9353/81873/54434/2059/2017/55971/6840/253260/9948/64423/4690/5921/5879/10094/2885/830/7454/…
BP	GO:0030198	extracellular matrix organization	306	0.437907	1.5552	3.62624e-08	5.88755e-07	2.62479e-07	3158	tags=34%	list=18%	signal=29%	6692/89932/780/4316/5768/1277/3912/60681/10631/1281/1278/333/4323/6662/90993/10653/4318/1289/2192/7040/2331/4321/4320/25903/871/10609/7042/23213/4312/4060/4319/3688/4313/1290/56999/55959/351/6624/1513/3915/4851/255743/4015/1515/84168/3673/861/4982/84171/858/25/1284/1282/23187/4017/1296/81794/1311/101/1303/79709/7837/4016/5156/11117/6423/285590/5352/4358/1545/1301/79875/1291/3381/9509/538/3936/557…
BP	GO:0007565	female pregnancy	189	0.447756	1.55495	2.66823e-06	2.1783e-05	9.71131e-06	3745	tags=37%	list=21%	signal=29%	81539/6696/3675/1829/780/5997/3912/3976/1364/4318/2192/3691/7040/6513/5744/3965/7076/1307/4313/3678/23641/3673/7004/84868/3339/64750/2056/85360/7422/150/8614/51673/5467/790/5021/54361/2697/91/397/3488/10155/55870/6670/659/7046/4012/285/3553/3845/7421/5764/2182/824/5469/3726/952/7026/8434/7005/2778/682/639/4088/113/2353/412/23633/27161/142/6781
BP	GO:0043062	extracellular structure organization	307	0.437682	1.5549	2.34936e-08	3.94747e-07	1.75986e-07	3158	tags=34%	list=18%	signal=29%	6692/89932/780/4316/5768/1277/3912/60681/10631/1281/1278/333/4323/6662/90993/10653/4318/1289/2192/7040/2331/4321/4320/25903/871/10609/7042/23213/4312/4060/4319/3688/4313/1290/56999/55959/351/6624/1513/3915/4851/255743/4015/1515/84168/3673/861/4982/84171/858/25/1284/1282/23187/4017/1296/81794/1311/101/1303/79709/7837/4016/5156/11117/6423/285590/5352/4358/1545/1301/79875/1291/3381/9509/538/3936/557…
BP	GO:0006275	regulation of DNA replication	117	0.462169	1.55364	0.000106922	0.000484335	0.000215926	5150	tags=59%	list=29%	signal=42%	6282/990/983/4171/890/4175/2260/4173/81620/8317/4172/26271/993/1017/79733/4176/91607/86/7158/51053/1763/4174/90381/10926/5111/23560/8467/25792/79915/11177/9126/79075/1660/80174/7270/144455/23338/23244/8914/64863/157570/54962/546/54107/10919/114799/5930/545/10445/27101/57695/2735/26057/8607/54891/7157/11143/54617/466/4683/7465/177/58525/79960/54108/125476/4798/8655/2069
BP	GO:0010638	positive regulation of organelle organization	492	0.429556	1.553	1e-10	3.90541e-09	1.74111e-09	5664	tags=52%	list=32%	signal=36%	8877/8440/991/11065/79734/5217/983/7039/2316/57586/23397/80115/4318/3984/9787/9918/51203/64151/5570/2150/10051/22998/6714/220134/9212/699/4751/5329/10635/80206/578/22919/221150/56907/6624/55558/6491/90427/120/54892/10733/7408/10592/8829/51375/2237/1017/7043/29899/25/84722/28964/8936/29108/9847/9700/23236/5305/5341/90019/23636/5366/10344/1663/7429/57472/10615/10152/86/55023/23075/1902/6790/402/305…
MF	GO:0008017	microtubule binding	263	0.440616	1.55233	2.6079e-07	3.01473e-06	1.34403e-06	4727	tags=44%	list=27%	signal=33%	11004/5347/10112/146909/1063/9493/7461/51512/3833/24137/9787/332/51203/3832/83540/55920/9055/283431/220134/113220/29127/7430/1759/9181/10403/3797/56992/81930/23255/22919/6280/221150/56907/1062/5621/9928/827/10397/23271/84722/54801/3796/6279/80346/4600/10615/54820/9585/3799/147841/85462/59341/10059/25999/347240/23139/9793/4130/7798/84376/1410/51199/81624/1785/440193/55704/4134/9662/5536/126731/775…
BP	GO:0032956	regulation of actin cytoskeleton organization	327	0.435894	1.55233	1.46674e-08	2.61659e-07	1.16653e-07	5631	tags=52%	list=32%	signal=36%	8440/1894/5217/2316/1946/80115/3984/7040/2150/22998/822/440335/80206/7042/6548/6624/23616/3925/120/5880/7114/7408/5580/8829/4070/7043/25/57216/5734/8936/29108/130271/64857/5341/23433/23406/7226/10344/93663/11151/7429/114822/4703/10152/23075/1902/3055/11113/1436/57580/116984/961/29109/5156/10163/829/51474/10787/54361/23607/91663/11135/1857/3636/5159/23370/3071/9026/55704/5999/7046/57551/5058/13631…
BP	GO:0031334	positive regulation of protein-containing complex assembly	196	0.445728	1.55137	4.80924e-06	3.56377e-05	1.5888e-05	5870	tags=55%	list=33%	signal=37%	8440/5217/80115/7040/6714/220134/578/22919/4312/6624/1015/6850/90427/7408/84722/28964/29108/3958/5341/10344/7037/7422/402/3055/51673/10787/29800/9793/11135/3936/4478/3071/9026/64581/21/115362/55832/10563/5058/51100/201292/8851/10018/153090/89848/10109/9113/89795/54552/1385/4131/9873/10142/5908/9780/9424/140609/1639/545/472/2017/4204/55971/695/57600/253260/4690/1654/81857/5879/2885/23332/143098/49…
BP	GO:0045229	external encapsulating structure organization	308	0.43638	1.55034	5.50559e-08	8.28705e-07	3.69454e-07	3158	tags=34%	list=18%	signal=28%	6692/89932/780/4316/5768/1277/3912/60681/10631/1281/1278/333/4323/6662/90993/10653/4318/1289/2192/7040/2331/4321/4320/25903/871/10609/7042/23213/4312/4060/4319/3688/4313/1290/56999/55959/351/6624/1513/3915/4851/255743/4015/1515/84168/3673/861/4982/84171/858/25/1284/1282/23187/4017/1296/81794/1311/101/1303/79709/7837/4016/5156/11117/6423/285590/5352/4358/1545/1301/79875/1291/3381/9509/538/3936/557…
BP	GO:0022612	gland morphogenesis	126	0.459656	1.55014	0.000111784	0.000503203	0.000224338	3644	tags=41%	list=21%	signal=33%	780/2263/6662/7039/5361/7040/6714/2260/3371/3911/1029/7042/23213/4313/55959/1435/4851/10512/1896/4853/8829/7043/57045/2119/374/1436/10765/54361/5916/23129/857/4478/3488/1999/5371/4192/4790/7421/1969/5764/5469/10818/3082/6909/823/6195/55727/5154/3400/2735/10481/7128
BP	GO:0045786	negative regulation of cell cycle	353	0.433295	1.54941	6.45845e-09	1.27842e-07	5.69945e-08	5078	tags=48%	list=29%	signal=35%	991/5347/1063/701/55143/990/4582/983/3976/891/9319/332/8870/7040/83540/4998/220134/9212/699/1029/4751/7272/11130/10403/51514/81620/8318/4085/1869/9735/221150/2177/5933/57405/3619/83695/2146/5932/9088/5888/1028/26271/10457/5311/7114/899/63967/1111/580/1017/25/79733/79968/11073/9700/146956/4436/55159/641/3275/672/6878/91607/54908/90/7158/51053/147841/1763/90381/10217/55055/1457/23560/8467/5591/5885…
BP	GO:0061982	meiosis I cell cycle process	125	0.459222	1.54869	9.1265e-05	0.000422686	0.000188442	5017	tags=41%	list=28%	signal=29%	7153/991/5347/9319/9133/8438/10635/11130/10403/898/10609/9232/2177/994/9088/5888/26271/1164/993/9700/146956/29893/6790/55706/995/9134/22887/5885/140901/10018/5892/7155/23353/2956/3306/10919/80010/4603/472/84057/84944/675/197342/83990/11077/25788/84464/55810/192670/100130958/9985
BP	GO:0120032	regulation of plasma membrane bounded cell projection assembly	194	0.445105	1.54847	5.6396e-06	4.05434e-05	1.80751e-05	7248	tags=68%	list=41%	signal=40%	54443/688/79734/5909/5217/51473/55920/375790/23043/2150/79574/3383/51765/6624/5880/5580/8829/4070/54874/54869/7043/23433/7226/23603/3985/4651/10152/5337/1902/5365/22873/22954/9742/10163/51474/10787/23613/57489/347240/10096/10097/11135/7798/5911/857/1809/4957/55704/7046/4134/9662/1969/10109/26499/2039/5756/79647/9696/79598/5898/117177/23329/7016/26751/9353/2059/10413/79874/116985/139818/51225/5162…
BP	GO:0031589	cell-substrate adhesion	352	0.432672	1.54689	6.32992e-09	1.27038e-07	5.66362e-08	4707	tags=46%	list=27%	signal=34%	10551/3675/780/1277/3912/10631/1281/7301/4323/2316/1946/8324/2192/3691/3685/8754/55920/182/22998/4321/6714/3911/1029/9723/1601/5613/1307/3688/6548/56999/59339/5054/1435/3678/5328/3915/4851/255743/9928/1896/84168/5880/8910/3673/2049/7402/8829/4070/3684/7414/25/10085/201294/7412/10562/11151/558/56477/23603/3689/79778/1009/7422/402/8861/54749/83706/5467/10855/57580/7057/5314/960/11117/3696/3987/8184…
CC	GO:0030863	cortical cytoskeleton	109	0.462665	1.54401	0.000223997	0.000906654	0.000404205	5744	tags=57%	list=33%	signal=39%	3880/54443/1627/126353/2316/7171/8826/6513/7430/22919/2037/84687/7414/130271/55607/23406/11151/10518/59341/829/91663/10097/81/3996/3092/9026/11034/2995/999/89848/3927/824/2039/10487/10296/9780/81873/80306/2017/9948/830/23332/1742/87/4926/4627/60/1072/2035/4771/2764/5357/794/6709/23122/2319/100820829/832/6242/57619/26012/3993
MF	GO:0120545	nucleic acid conformation isomerase activity	153	0.451919	1.54385	2.42521e-05	0.00013797	6.15097e-05	5509	tags=58%	list=31%	signal=40%	7153/4171/1107/8438/4175/4173/4172/5888/89797/3070/80119/5984/84515/9401/641/1663/8458/4176/91607/54821/5965/10721/1763/63922/10847/4174/6597/1665/8467/7919/5985/6596/10212/7486/79075/1660/56916/5982/5983/57634/7150/7155/9931/57680/23020/546/57647/9704/79665/10973/9416/1654/23064/2071/7520/57696/9188/23405/8607/10521/7157/50485/83990/60625/55661/1659/55760/1656/9044/9775/25788/9879/1974/8886/1121…
MF	GO:0120543	macromolecular conformation isomerase activity	271	0.436864	1.54231	3.57961e-07	3.88912e-06	1.73385e-06	5412	tags=49%	list=31%	signal=34%	7153/11004/10112/146909/9493/4171/3833/24137/1107/3832/8438/4175/113220/4173/3797/56992/81930/4172/1062/5888/9928/89797/3070/80119/3796/5984/84515/1080/9401/641/1663/8458/4176/4646/4651/91607/9585/54821/3799/5965/10721/1763/63922/10847/4174/63979/80179/6597/1781/1665/8467/347240/7919/5985/6596/10212/7486/9126/79075/1660/56916/5982/5983/57634/7150/55137/1778/55930/7155/9931/57680/23020/546/4643/55…
BP	GO:0000375	RNA splicing	via transesterification reactions	304	0.434388	1.54179	1.02246e-07	1.40709e-06	6.27311e-07	7917	tags=71%	list=45%	signal=40%	3609/7072/11168/1665/11100/84991/7919/23131/6421/10212/6733/10659/65109/51163/1660/22916/9733/3189/10262/6638/10921/10236/6632/27316/6628/6651/10465/58155/84950/9444/55015/9410/10657/22985/22913/5936/94104/9128/11338/57703/8175/3178/8683/23020/4686/3191/23451/51747/9169/3187/23524/10772/51319/29896/9589/3192/5978/9343/55660/11030/220988/79665/6626/8570/10713/80745/91746/55082/9129/6433/9416/1859/…
BP	GO:0072175	epithelial tube formation	139	0.454437	1.54175	5.6182e-05	0.00028091	0.000125236	6924	tags=62%	list=39%	signal=38%	6692/115908/8463/2263/6662/10653/7040/3091/55081/6928/7042/2348/6491/5754/7408/25/57216/25902/8323/7289/7422/51098/9585/57534/57167/6423/9968/8915/10787/5293/54910/317/54361/5916/7798/58495/23552/6789/26160/6768/57545/7291/9653/8543/1856/133/7248/80184/10522/5898/9620/2625/10762/9839/23654/2648/836/6497/5420/11146/1072/65979/6788/9355/55764/23513/10370/79977/7474/5727/84678/5216/5567/655/144165/5…
BP	GO:0000377	RNA splicing	via transesterification reactions with bulged adenosine as nucleophile	300	0.434871	1.54128	1.94962e-07	2.34767e-06	1.04664e-06	7917	tags=71%	list=45%	signal=40%	3609/7072/11168/1665/11100/84991/7919/23131/6421/10212/6733/10659/65109/51163/1660/22916/9733/3189/10262/6638/10921/10236/6632/27316/6628/6651/10465/58155/84950/9444/55015/9410/10657/22985/22913/5936/94104/9128/11338/57703/8175/3178/8683/23020/4686/3191/23451/51747/9169/3187/23524/10772/51319/29896/9589/3192/5978/9343/55660/11030/220988/79665/6626/10713/80745/91746/55082/9129/6433/9416/1859/58517…
BP	GO:0000398	mRNA splicing	via spliceosome	300	0.434871	1.54128	1.94962e-07	2.34767e-06	1.04664e-06	7917	tags=71%	list=45%	signal=40%	3609/7072/11168/1665/11100/84991/7919/23131/6421/10212/6733/10659/65109/51163/1660/22916/9733/3189/10262/6638/10921/10236/6632/27316/6628/6651/10465/58155/84950/9444/55015/9410/10657/22985/22913/5936/94104/9128/11338/57703/8175/3178/8683/23020/4686/3191/23451/51747/9169/3187/23524/10772/51319/29896/9589/3192/5978/9343/55660/11030/220988/79665/6626/10713/80745/91746/55082/9129/6433/9416/1859/58517…
BP	GO:0045582	positive regulation of T cell differentiation	120	0.457901	1.54079	0.00014455	0.000634877	0.000283041	6564	tags=66%	list=37%	signal=42%	6659/7040/3561/6604/259307/3965/6850/861/57178/6602/86/5788/6666/101/6597/865/942/6601/11006/64332/3566/54440/3606/8651/9655/9308/3071/100/22890/4192/6599/4860/2033/7292/301/8767/10892/864/57492/3559/939/8289/196528/6598/8876/2625/84807/55274/2309/8744/972/6605/3932/146850/60/51176/23476/399/8546/10125/3594/8943/55193/8477/10288/6595/6776/8808/387/114548/2737/5914/10524/3707/941/9580/6046/10385/7…
BP	GO:2001252	positive regulation of chromosome organization	101	0.465081	1.54044	0.000259021	0.00101432	0.000452206	7511	tags=79%	list=43%	signal=46%	983/23397/9918/64151/5570/10051/220134/9212/699/4751/221150/54892/10592/2237/1017/1663/86/23310/5885/6421/1736/22948/23137/5371/7175/908/3178/10576/3184/546/9314/10694/140609/545/472/5594/10445/5595/3181/11284/4926/8607/4931/54891/51548/26354/54617/4216/4683/80351/6950/79035/84464/65057/29781/125476/4798/8658/170506/5073/8550/10575/55135/225689/93973/10524/92345/10574/2067/5588/3320/25913/10728/7…
BP	GO:0032970	regulation of actin filament-based process	370	0.430231	1.53997	9.88085e-09	1.83049e-07	8.1607e-08	5631	tags=51%	list=32%	signal=35%	1829/8440/1894/5217/2316/1946/80115/3984/7040/2150/22998/822/440335/80206/7042/6548/6624/23616/3925/120/5880/7114/7408/5580/8829/4070/7043/25/57216/5734/8936/29108/134/130271/64857/5341/23433/23406/7226/10344/93663/11151/7429/114822/4703/10152/23075/1902/3055/11113/1436/57580/116984/961/29109/5156/10163/829/51474/10787/54361/23607/91663/11135/1857/3636/5159/857/23370/3071/9026/6717/55704/5999/704…
BP	GO:0010717	regulation of epithelial to mesenchymal transition	105	0.463196	1.53956	0.000178695	0.00075281	0.000335618	5164	tags=50%	list=29%	signal=36%	1829/1277/7040/161742/182/283149/1601/7042/2146/25805/4851/7043/25937/152007/4017/55625/90/7422/101/3066/6423/23275/58495/80204/200734/7046/4092/4192/114990/10439/3553/9444/153090/7291/2296/23028/4139/2625/6615/80139/4088/2042/10253/10630/23332/4087/51176/147906/55223/10252/23513/23122/2932
BP	GO:0000956	nuclear-transcribed mRNA catabolic process	118	0.457548	1.53952	0.000185338	0.000774027	0.000345077	7964	tags=79%	list=45%	signal=44%	57472/56006/54676/1457/255967/7832/65109/4849/1660/22916/55571/4076/10642/55095/219988/10921/23708/23644/4686/3184/22803/7016/23049/3192/9704/80149/55802/472/6741/56478/4848/26019/27161/26523/55181/23381/23404/678/5394/23019/53918/9967/4904/55629/10492/10605/9775/167227/5393/51154/22794/51010/80153/27257/29883/9887/23293/84186/55149/5976/170506/54464/5073/25904/9337/65110/2935/1655/4292/7812/5454…
BP	GO:0051494	negative regulation of cytoskeleton organization	147	0.451042	1.53895	5.16131e-05	0.000260772	0.000116258	6951	tags=61%	list=39%	signal=37%	22974/822/9181/22919/3925/120/7114/899/5580/4070/23271/130271/26586/11151/7429/114822/672/58526/23075/25999/10163/829/51474/27124/91663/22911/81624/23370/9026/440193/57551/136319/8195/11075/85464/54961/2039/5756/89795/4131/348110/4591/9353/56890/54434/2059/8500/6840/85415/1859/116985/2648/10634/830/23332/10432/7454/25959/118/5062/1072/90102/2314/91147/24139/10391/2764/4869/29766/6709/5290/23122/8…
BP	GO:0045580	regulation of T cell differentiation	186	0.442817	1.53573	6.26237e-06	4.37593e-05	1.95088e-05	6564	tags=62%	list=37%	signal=40%	6659/2302/56603/7040/3561/6604/1029/259307/3965/2177/6850/57630/861/57178/25/441478/6602/3718/86/5788/6666/101/9760/3956/6597/865/942/6601/11006/64332/3566/54440/3606/8651/84433/9655/9308/3071/29102/100/4092/22890/4192/6522/5771/6599/4860/2033/7292/301/8767/10892/864/57492/3559/3726/939/10875/8289/196528/914/6598/8876/1493/80149/2625/84807/3659/639/84695/2648/2175/55274/2309/8744/972/10538/6605/3…
BP	GO:0008360	regulation of cell shape	133	0.454279	1.53546	6.53209e-05	0.000317807	0.000141685	6802	tags=64%	list=39%	signal=40%	171177/226/54751/114793/55785/7430/9723/25805/5880/221061/752/23433/93663/11151/7429/10507/3689/2011/4651/7422/55023/56882/89846/1902/3055/5365/1436/91010/2268/6285/23129/11135/51177/56990/23370/4478/6347/2245/64218/10154/30011/23221/10672/2768/301/57464/2039/55742/55660/64098/2059/9948/23654/116985/7940/5921/5879/10630/391/4627/23136/1072/4771/7168/23580/5064/9344/10810/23191/57619/3815/55843/46…
BP	GO:0001838	embryonic epithelial tube formation	126	0.455023	1.53452	0.000172211	0.000740611	0.000330179	7585	tags=69%	list=43%	signal=40%	6692/115908/8463/6662/10653/7040/3091/55081/6928/7042/2348/6491/5754/7408/25/57216/25902/8323/7289/51098/9585/57534/57167/6423/9968/8915/10787/54910/317/54361/5916/7798/58495/23552/6789/26160/6768/57545/7291/9653/8543/1856/133/7248/10522/5898/9620/2625/10762/9839/23654/2648/836/6497/11146/1072/65979/6788/9355/55764/23513/10370/79977/7474/5727/84678/5216/5567/655/144165/51684/5914/6046/80199/4524/…
MF	GO:0003779	actin binding	431	0.426891	1.53438	1.15336e-09	2.82474e-08	1.25933e-08	5107	tags=44%	list=29%	signal=32%	54443/1627/126353/5217/2316/7171/9168/8826/226/79983/170954/79574/283431/22998/114793/4082/822/65108/7430/10529/80206/81930/7852/128239/3688/56907/2037/64780/2036/6624/120/84168/7114/7402/7408/60312/752/54869/55740/84687/7414/25/8936/130271/199953/80774/9260/55607/23406/7456/11151/7429/4703/23603/79778/4646/4651/6275/85462/7169/23623/80179/4046/201176/22846/53827/59341/29109/91010/10163/829/3987/…
BP	GO:0140694	membraneless organelle assembly	422	0.42751	1.53424	1.01119e-09	2.60383e-08	1.16084e-08	6963	tags=59%	list=39%	signal=37%	3880/4605/991/54443/5347/29128/1063/22974/9493/126353/55143/2316/3833/24137/1058/9133/9787/332/3832/9055/6714/220134/9212/4751/29127/7430/10403/440335/10529/80206/56992/22919/387103/51564/9735/3688/1040/221150/259266/6624/3619/1062/6491/26271/10733/284403/1017/64105/29899/54801/3796/23636/64946/51652/7429/57472/4703/672/10615/6790/3055/3276/7138/7072/2886/163786/5156/8243/23215/1457/285590/3837/2…
BP	GO:0007264	small GTPase-mediated signal transduction	494	0.42415	1.53382	1e-10	3.90541e-09	1.74111e-09	5880	tags=54%	list=33%	signal=37%	3675/1894/1281/1278/2305/5909/9170/171177/3984/3685/2150/79574/6714/890/1029/22821/29/29127/9181/128239/9824/7042/3688/1122/23094/1435/4851/23616/9928/3925/5880/50650/4853/8829/1017/54869/51291/867/25/57493/57216/28964/8936/30851/6016/23433/221002/23108/57568/23636/93663/9828/10507/4254/10971/2149/79778/2056/85360/25894/10152/5337/56882/23075/89846/1902/8437/150/10287/393/5900/81704/57580/115703/…
BP	GO:0030833	regulation of actin filament polymerization	121	0.455342	1.53328	0.000137583	0.000609838	0.000271878	7092	tags=64%	list=40%	signal=38%	8440/5217/80115/822/120/7114/7408/5580/29108/64857/23406/10344/93663/11151/7429/3055/57580/829/10787/91663/11135/3071/9026/136319/8195/85464/89848/10109/54961/9113/2039/5756/3059/9873/9353/81873/54434/2059/2017/55971/6840/253260/4690/5921/5879/10094/2885/830/25959/118/1072/2314/23580/2241/9530/29766/6709/51466/57704/274/832/10565/23191/5216/5581/1739/10092/11078/11344/10435/51676/10602/79822/6711…
CC	GO:0090734	site of DNA damage	117	0.456007	1.53293	0.000194434	0.000805035	0.000358901	5991	tags=65%	list=34%	signal=43%	57162/83695/5932/5888/23468/3070/79968/11073/10951/55159/10293/91607/7158/10721/4796/23613/8467/23347/10096/10097/55183/6117/9656/11335/58493/56916/79000/23137/51444/65123/7515/1108/10109/8914/157570/11329/545/9447/472/56852/254225/57654/1386/64859/142/11284/7520/55218/10094/27336/54487/7454/6118/7157/51548/51720/11143/80314/50485/253714/4683/79035/54799/10038/7518/8655/79677/55345/5429/6419/5513…
BP	GO:0006397	mRNA processing	472	0.424347	1.53227	3.64273e-10	1.07423e-08	4.78915e-09	7976	tags=70%	list=45%	signal=40%	891/54845/51564/580/9991/3958/10625/55544/8458/10147/3609/7072/55119/11052/11168/1665/255967/9295/11100/7884/84991/7919/23131/6421/10212/6733/10915/10659/65109/1478/51163/1660/55197/22916/9733/3189/10262/6638/10921/10236/81608/6632/27316/6628/6651/10465/57187/283989/58155/84950/9444/55015/9410/10657/22985/22913/54517/5936/4154/94104/9406/9128/11338/57703/8175/57680/3178/8683/23020/4686/3191/23451…
BP	GO:0032231	regulation of actin filament bundle assembly	103	0.462174	1.53197	0.000383183	0.00141974	0.00063295	5153	tags=53%	list=29%	signal=38%	5217/2316/3984/22998/80206/6548/3925/8829/4070/7043/25/5734/5341/7429/114822/23075/1902/961/29109/10163/51474/54361/23370/55704/7046/5058/8195/5829/7248/7016/71/6093/8500/4088/85415/116985/9270/6376/5879/23332/998/7984/7454/9639/5062/1072/7840/90102/4771/7168/10391/9530/51466/23122/8477
BP	GO:0017015	regulation of transforming growth factor beta receptor signaling pathway	139	0.451411	1.53149	7.66037e-05	0.000362926	0.0001618	5336	tags=53%	list=30%	signal=37%	3675/50515/56937/161742/94031/23089/283149/4052/6868/79674/25805/2348/255743/1028/4015/9315/858/57045/64750/135228/5928/6498/3066/7057/11117/54829/58495/1030/200734/8425/4092/3065/8312/23592/58533/114990/2200/2033/2734/64426/9113/51592/8473/3175/79595/5931/55756/80139/4088/9839/83891/10253/8819/25942/6497/2280/55612/57154/7157/4087/1387/6935/51742/10755/9719/54778/10252/11171/4091/10370/80312/362…
BP	GO:0050864	regulation of B cell activation	127	0.453815	1.53085	0.000151683	0.000660187	0.000294325	5520	tags=54%	list=31%	signal=37%	27242/4323/2302/7040/3561/57162/1029/259307/6850/57181/7805/4332/23529/4436/6688/6929/1880/9466/7037/7158/64092/5788/10673/11314/10451/56833/54440/9473/4773/79915/84433/55183/7305/3071/100/8741/30011/7292/51237/939/952/3635/1493/472/5585/695/150372/7128/836/5777/596/5395/678/972/22976/5074/933/374403/4067/3623/79155/51010/7293/22806/55795/648/6776/121260
BP	GO:0110053	regulation of actin filament organization	247	0.435297	1.52994	1.65302e-06	1.46541e-05	6.53309e-06	5535	tags=51%	list=31%	signal=36%	8440/5217/2316/80115/3984/2150/22998/822/80206/6548/23616/3925/120/7114/7408/5580/8829/4070/7043/25/5734/8936/29108/130271/64857/5341/23406/10344/93663/11151/7429/114822/10152/23075/1902/3055/57580/961/29109/10163/829/51474/10787/54361/91663/11135/3636/23370/3071/9026/55704/5999/7046/5058/136319/11034/8195/85464/89848/10109/54961/9113/2039/5829/5756/9037/7248/3059/9873/7016/348110/71/9353/6093/81…
CC	GO:0030496	midbody	195	0.439513	1.52972	1.77503e-05	0.000105988	4.72517e-05	6493	tags=61%	list=37%	signal=39%	55165/54443/1894/5347/10112/1063/9493/55143/983/24137/332/55920/8826/79801/9055/6513/9212/4751/822/29127/1400/23255/64780/259266/3619/1062/9262/9928/11064/84722/2669/23636/51652/1663/55700/10615/9585/6790/6867/5885/7798/5911/79720/10659/84445/302/602/1785/55958/55763/51100/9600/5901/84062/5899/9113/128866/5501/25932/5898/3192/129531/54434/5585/8502/734/6840/60509/55226/5586/9960/2773/9798/998/808…
MF	GO:1901981	phosphatidylinositol phosphate binding	177	0.442423	1.5284	2.25247e-05	0.000128649	5.73544e-05	6061	tags=54%	list=34%	signal=36%	5217/8324/8826/7262/822/29127/1759/55041/6548/23400/3784/79674/55353/23236/51652/7429/7289/4651/11033/114879/116984/80196/4900/285590/55803/84033/302/1785/3092/114882/9026/55763/57664/65991/4689/9265/92241/29887/3760/64333/5321/153090/56270/11021/6857/26499/5756/81609/9873/8473/91404/4139/9644/889/9765/695/6840/27131/116985/53373/56288/64411/79958/8301/64005/55204/27236/1072/124460/55062/112574/2…
BP	GO:0043484	regulation of RNA splicing	188	0.440236	1.52816	1.1474e-05	7.27188e-05	3.24195e-05	6778	tags=61%	list=38%	signal=38%	54845/9991/55544/8295/7072/286676/6733/56970/10659/65109/55578/2521/389677/10137/3189/10921/5430/27316/6651/58155/9444/10657/22985/5936/4154/11338/57703/64863/3178/8683/113146/4686/3191/3187/10772/29896/9589/3192/5978/11030/1196/80745/91746/9913/55082/6433/23326/1859/92906/58517/23064/23543/2648/23450/4691/9584/6434/6426/10432/6732/6427/10250/6428/29890/10521/5394/5725/4928/84081/3190/2926/79084/…
BP	GO:0043254	regulation of protein-containing complex assembly	410	0.425662	1.5274	1.87235e-09	4.22741e-08	1.88466e-08	6977	tags=61%	list=40%	signal=38%	8440/6662/5217/80115/9641/55355/7040/54751/6714/220134/22943/822/54209/578/22919/4312/6624/1015/6850/9928/90427/3925/120/3428/7114/7408/5580/23271/25/84722/28964/5734/29108/54801/64857/3958/5341/23406/10344/93663/11151/7429/7037/7422/134957/402/3055/51673/57580/84079/25999/829/10787/27124/3054/29800/9793/91663/7186/11135/3936/9392/7067/1410/4478/3071/9026/64581/21/115362/55832/6047/10563/5058/136…
BP	GO:0051251	positive regulation of lymphocyte activation	315	0.429028	1.52504	1.31732e-07	1.69958e-06	7.57707e-07	6564	tags=60%	list=37%	signal=38%	100133941/6659/8440/6541/4323/79679/7040/3561/57162/6714/6604/259307/3965/23149/6850/57181/861/57178/23529/2214/25/29108/84868/4436/1947/3601/7412/6688/6929/1880/11151/558/6602/4254/2056/7037/86/7158/5788/6666/101/10673/9760/140885/3956/81704/6597/865/961/942/10451/6601/80381/11006/8915/64332/3566/54440/5293/3606/5591/3717/4773/8651/79915/84433/55183/9655/857/7305/9308/3071/6347/64581/100/22890/8…
BP	GO:0060560	developmental growth involved in morphogenesis	239	0.434104	1.5244	6.3495e-07	6.37154e-06	2.84056e-06	5542	tags=47%	list=31%	signal=33%	6696/780/10631/2263/6662/1946/5361/3984/7040/8826/3371/5802/6928/1382/3688/351/55558/1435/4851/5754/8829/7414/25/57216/8936/7477/10507/5523/1909/23767/7422/374/4897/8437/6790/393/51393/6423/10765/9968/6285/23607/5916/84445/23394/51199/4692/1785/10155/54437/659/5058/3676/57609/1954/10439/999/81628/6259/8904/6857/5469/51330/9037/4131/55083/6909/8828/9353/682/2017/10413/9839/10253/23499/25942/2131/1…
CC	GO:0030426	growth cone	165	0.443196	1.52405	5.82705e-05	0.000288359	0.000128556	5861	tags=52%	list=33%	signal=35%	3675/1627/6616/24141/2026/2316/8826/5802/1400/6809/351/6624/10409/84687/867/25/4756/28964/114787/23767/9585/393/51393/57580/59341/1454/22906/66008/27124/23607/50861/23162/22911/51199/1785/1809/114134/10642/3676/7070/10439/8851/11075/58155/84062/26958/4131/23307/10006/22853/90060/54434/85440/2059/9266/2017/7786/23064/4644/10094/26230/116983/10540/10381/1072/808/57679/23046/22902/23022/9860/81544/2…
BP	GO:1903844	regulation of cellular response to transforming growth factor beta stimulus	142	0.447804	1.52334	7.99279e-05	0.000376208	0.000167721	5833	tags=56%	list=33%	signal=38%	3675/50515/56937/161742/94031/23089/283149/4052/6868/79674/25805/2348/255743/1028/4015/9315/858/57045/64750/135228/5928/6498/3066/7057/11117/54829/58495/1030/200734/8425/4092/3065/8312/23592/58533/114990/2200/2033/2734/64426/9113/51592/8473/3175/79595/5931/55756/80139/4088/9839/83891/10253/8819/25942/6497/2280/55612/57154/7157/4087/1387/6935/51742/10755/9719/54778/10252/11171/4091/10370/80312/362…
CC	GO:0030427	site of polarized growth	170	0.441977	1.52253	3.56758e-05	0.000189528	8.44954e-05	5861	tags=52%	list=33%	signal=35%	3675/1627/6616/24141/2026/2316/8826/5802/1400/6809/351/6624/10409/84687/867/25/4756/28964/114787/23406/23767/9585/393/51393/57580/59341/1454/22906/66008/27124/23607/50861/23162/22911/51199/1785/1809/114134/10642/3676/7070/10439/8851/11075/58155/84062/26958/4131/23307/10006/22853/90060/54434/85440/2059/9266/2017/285527/7786/23064/4644/10094/26230/116983/10540/10381/1072/808/57679/23046/22902/23022…
BP	GO:0048863	stem cell differentiation	255	0.432425	1.52213	2.15181e-06	1.82198e-05	8.12277e-06	6868	tags=57%	list=39%	signal=35%	4072/8463/2263/6662/8321/3976/1107/57556/3091/182/2260/3911/83959/9723/6928/26147/4300/7042/3688/6548/2146/2348/4851/10512/7114/81606/8829/4070/25/124540/22823/57560/1947/10507/23603/4254/1909/90/5788/10509/5928/3651/3066/5156/6423/10322/117854/4090/54910/5591/58495/54437/440193/659/23014/64218/3065/57504/3516/1108/7291/54517/55818/5764/6949/2296/5469/9219/9037/54815/3192/6909/5978/3720/8828/5008…
CC	GO:1902554	serine/threonine protein kinase complex	140	0.448322	1.52196	0.000131155	0.000584935	0.000260776	6132	tags=58%	list=35%	signal=38%	983/891/9133/9641/890/898/5613/23097/5127/1164/899/1017/29108/894/1019/90/5584/10926/5111/5577/901/1457/9968/9134/84612/5591/91/54619/1612/7187/7046/80174/1032/8851/905/79616/10983/140775/5218/904/2967/2965/51719/10309/1163/64343/896/253260/51755/2071/9755/7520/56288/23085/3551/5925/5256/10010/1024/8621/84552/92335/984/7405/5576/9969/64210/9779/8408/5255/1022/51341/81617/57018/5567/29110/60673/72…
BP	GO:0018108	peptidyl-tyrosine phosphorylation	121	0.45194	1.52182	0.000189886	0.000790736	0.000352526	5163	tags=50%	list=29%	signal=35%	780/2263/3976/1946/7423/6714/2260/9181/51704/6850/91461/2261/9094/3718/3689/10152/7422/64092/3055/1436/5156/3480/6423/3606/2268/3717/5159/9655/1464/5912/58533/5771/4921/8767/5168/2039/285489/9961/8784/10006/122809/5008/5595/27/695/2042/1859/5777/79031/5155/9052/3932/4067/2202/23568/2241/199731/1489/3280/29883
BP	GO:0032535	regulation of cellular component size	340	0.426266	1.52029	8.33696e-08	1.1696e-06	5.21433e-07	5645	tags=50%	list=32%	signal=34%	6696/8440/10083/27347/5217/1946/80115/3984/2150/6344/822/5802/7430/1759/6558/128239/1382/51704/23400/55558/23616/120/7114/7408/5580/8829/25/29108/130271/64857/7477/5341/23406/10000/23108/10344/93663/51652/11151/7429/10507/4703/7422/4897/23075/3055/393/51393/57580/59341/10451/84561/829/51474/3792/10787/1291/91663/5916/11135/23394/4478/3071/1785/9026/659/5058/136319/11034/57609/7409/65125/8195/1954…
BP	GO:0008380	RNA splicing	441	0.422968	1.52027	1.42379e-09	3.31836e-08	1.47939e-08	8014	tags=70%	list=45%	signal=39%	54845/84687/9991/3958/10625/55544/8458/10147/8295/3276/3609/7072/55119/11168/1665/9295/11100/84991/7919/23131/286676/6421/10212/6733/10915/56970/10659/65109/55578/2521/51163/389677/10137/1660/22916/9733/3189/10262/6638/10921/10236/5430/6632/27316/6628/6651/283742/10465/57187/283989/58155/84950/9444/55015/9410/10657/22985/22913/54517/5936/4154/94104/9406/9128/11338/57703/8175/64863/3178/8683/64121…
BP	GO:0032886	regulation of microtubule-based process	259	0.431063	1.51787	1.48173e-06	1.36375e-05	6.07989e-06	6474	tags=56%	list=37%	signal=36%	5347/22974/1946/10460/220134/9212/9181/81930/22919/221150/6491/3925/899/10733/284403/29899/23271/25/84722/28964/54801/26586/23636/51652/672/2011/10615/58526/6790/402/163786/59341/5314/25999/57542/27124/636/9793/1104/50861/4130/22911/81624/152185/440193/22994/6047/79866/57551/5058/23299/1778/26973/8195/126731/8851/11075/79441/7175/55201/157922/115106/85459/5310/89795/128866/4131/79598/10142/7517/2…
MF	GO:0035091	phosphatidylinositol binding	273	0.429591	1.51712	6.00259e-07	6.06555e-06	2.70415e-06	6349	tags=55%	list=36%	signal=36%	3710/5217/8324/8826/7262/822/29127/1759/55041/6548/23400/3784/79674/55353/51375/23236/51652/7429/7289/4651/5337/388121/11033/114879/23001/2886/115703/116984/80196/4900/285590/92017/55198/55803/8027/23062/84033/302/1785/3092/114882/9026/55763/57664/65991/4689/9265/55704/92241/29887/9600/3760/7094/7070/58533/64333/5321/3708/153090/56270/5287/11021/6857/26499/5756/128869/81609/285489/9873/4643/8473/…
BP	GO:0030038	contractile actin filament bundle assembly	109	0.454389	1.51639	0.000431924	0.00158008	0.00070443	5153	tags=54%	list=29%	signal=39%	5217/3984/22998/6714/80206/6548/3925/221061/8829/4070/7043/25/5734/114822/1902/85462/961/29109/10163/54361/7798/23370/408/1785/55704/7046/5058/7791/8195/5829/7248/7016/71/6093/3693/8500/4088/9839/10398/85415/116985/9270/5879/23332/998/7984/7454/9639/5062/7840/90102/4771/7168/10391/9530/8452/51466/23122/8477
BP	GO:0043149	stress fiber assembly	109	0.454389	1.51639	0.000431924	0.00158008	0.00070443	5153	tags=54%	list=29%	signal=39%	5217/3984/22998/6714/80206/6548/3925/221061/8829/4070/7043/25/5734/114822/1902/85462/961/29109/10163/54361/7798/23370/408/1785/55704/7046/5058/7791/8195/5829/7248/7016/71/6093/3693/8500/4088/9839/10398/85415/116985/9270/5879/23332/998/7984/7454/9639/5062/7840/90102/4771/7168/10391/9530/8452/51466/23122/8477
BP	GO:0007265	Ras protein signal transduction	117	0.451002	1.5161	0.000313089	0.00120323	0.000536423	6629	tags=60%	list=38%	signal=38%	2305/890/1029/22821/128239/7042/1435/4851/4853/1017/6016/221002/23636/4254/2056/85360/5337/8437/150/5900/1796/81848/79930/54361/2889/22800/23179/4893/153090/3845/5899/2782/5898/9771/5922/1399/10253/8844/2885/5604/8301/6237/7157/51548/8831/4763/51196/64926/5925/6251/8625/6655/10125/9649/10252/5863/9046/11186/8315/8550/6654/3265/8036/201163/10617/3707/5516/51195/84144/25780
MF	GO:0003729	mRNA binding	350	0.424149	1.51578	7.07857e-08	1.01273e-06	4.51494e-07	7726	tags=64%	list=44%	signal=37%	5315/10644/54845/55323/10643/23089/7298/8531/124540/9991/25946/8880/55544/6590/5939/23185/3609/7072/11052/11273/7884/7919/23131/10212/10659/1982/65109/1478/2521/1660/22948/399664/5937/22916/4076/10642/55095/10921/10236/27316/57187/58155/9444/10657/7175/5936/23013/22828/3178/8672/8683/4686/3191/23451/51747/26065/3184/23524/80336/10772/5814/3192/222183/149986/10949/11030/220988/50804/80149/8570/558…
CC	GO:0036064	ciliary basal body	296	0.42765	1.51558	4.17267e-07	4.43347e-06	1.97653e-06	6983	tags=66%	list=40%	signal=41%	6510/1063/701/9918/2121/3832/10460/220134/4751/55081/7430/8318/22919/26509/64780/6491/199221/5311/7402/26056/55684/11064/51560/23271/57560/3796/64770/8323/26586/10000/10507/9859/7289/9654/10615/51098/79848/121441/9585/6790/402/6240/22873/9742/5314/57489/6285/9793/7798/9231/6102/51199/4952/602/47/55722/9364/84902/4957/152185/23649/22994/55704/22916/4134/4092/8481/4291/23126/204851/80776/8195/9851/…
BP	GO:1903039	positive regulation of leukocyte cell-cell adhesion	264	0.429578	1.51472	1.53158e-06	1.39749e-05	6.23031e-06	6979	tags=64%	list=40%	signal=39%	100133941/6659/8440/6541/240/79679/7040/3561/6714/6604/259307/2526/10164/3965/23149/6850/861/57178/25/29108/84868/1947/7412/11151/6602/4254/3689/2056/7037/86/5788/9435/6666/101/10673/140885/3956/81704/6597/2650/865/961/942/960/6601/80381/11006/8915/64332/3566/54440/5293/3606/3717/8651/84433/9655/857/9308/3071/6347/100/3676/22890/4192/7409/7070/6599/4860/2033/7292/3553/301/8767/10892/864/57492/355…
BP	GO:0050870	positive regulation of T cell activation	243	0.431279	1.51463	2.77429e-06	2.23958e-05	9.9845e-06	6979	tags=65%	list=40%	signal=40%	100133941/6659/8440/6541/79679/7040/3561/6714/6604/259307/3965/23149/6850/861/57178/25/29108/84868/1947/7412/11151/6602/4254/2056/7037/86/5788/6666/101/10673/140885/3956/81704/6597/865/961/942/6601/80381/11006/8915/64332/3566/54440/5293/3606/3717/8651/84433/9655/857/9308/3071/6347/100/22890/4192/7409/7070/6599/4860/2033/7292/3553/301/8767/10892/864/57492/3559/939/8289/196528/6598/5562/8876/916/75…
MF	GO:0004674	protein serine/threonine kinase activity	419	0.421926	1.51367	7.43425e-09	1.43233e-07	6.38563e-08	7033	tags=59%	list=40%	signal=36%	5315/65268/5347/5603/27347/701/983/9833/9641/3984/23043/55872/9212/699/4751/7272/8317/5613/51765/4052/9088/6850/8445/9262/23097/5127/10733/1111/5580/1017/30811/25/55561/1760/9263/10000/84930/1019/8428/3985/2011/10298/90/81788/8491/5584/8019/4214/6790/11113/7444/1457/3706/1454/25778/5591/23139/7204/5165/6733/91/9891/9064/84033/7443/23552/140901/375449/5128/659/1612/7046/50488/57551/8425/5058/6789/…
BP	GO:0042770	signal transduction in response to DNA damage	189	0.435757	1.51328	1.66322e-05	0.000100139	4.46442e-05	5015	tags=52%	list=28%	signal=38%	6659/2305/5347/51512/4582/983/8870/161742/1029/51514/1869/2177/83695/5888/835/10397/63967/1111/580/1017/25/79968/11073/146956/25946/4436/5366/55159/641/55544/672/4646/7158/90381/960/1457/5591/29980/79915/84444/602/9656/9521/200734/57551/5371/144455/8525/7291/54465/54962/8444/51322/11329/546/754/5883/23028/5810/6885/27063/545/472/26058/6615/5595/1407/1386/4194/1859/9675/55367/675/57805/2885/197342…
MF	GO:0003697	single-stranded DNA binding	114	0.451087	1.51299	0.000367567	0.001376	0.000613447	6598	tags=63%	list=37%	signal=40%	4171/8438/10051/4175/10635/55388/4173/8318/4172/5888/3148/10592/5422/23635/84515/9401/4436/8880/641/1663/4176/5965/55247/4174/6596/6117/1660/5937/23137/7150/51444/5892/3178/63901/5814/3192/7247/10923/170463/9987/56852/64859/675/3181/51729/5395/6118/7157/50485/253714/4904/10623/79035/8939/5893/79677/170506/6419/23168/10128/55775/7156/3297/4292/79159/57109/5093/5436/2067/3146/5437/5094
BP	GO:0051056	regulation of small GTPase mediated signal transduction	303	0.426525	1.51291	7.10943e-07	7.03639e-06	3.13697e-06	6020	tags=56%	list=34%	signal=38%	3675/1894/1281/2305/5909/9170/3685/2150/79574/6714/22821/29/29127/9181/9824/7042/3688/23094/1435/4851/23616/9928/3925/50650/4853/8829/54869/51291/867/25/57493/28964/30851/221002/23108/57568/23636/93663/9828/10507/4254/2149/2056/85360/25894/56882/23075/89846/1902/8437/393/81704/57580/201176/10451/55619/392/1454/50619/6091/81848/83892/54361/23607/50861/57148/7204/56990/57584/397/80728/84033/23370/4…
MF	GO:0140097	catalytic activity	acting on DNA	237	0.430619	1.5122	2.25284e-06	1.87089e-05	8.34081e-06	7308	tags=65%	list=41%	signal=39%	7153/4171/1107/8438/1786/4175/4173/4172/9156/5932/5888/7516/2237/89797/3070/5422/3159/80119/5984/84515/146956/9401/4436/10714/641/1663/8458/5424/4176/54821/1788/5965/10721/55247/1763/5928/63922/3978/4174/6597/64858/5111/6996/64421/8467/200424/5985/6596/79915/1736/7486/79075/1660/1789/23383/2186/56916/5982/5983/7150/7011/92667/7515/23244/1108/5892/7155/25836/64863/57680/7374/2956/84181/546/54107/5…
CC	GO:0031256	leading edge membrane	178	0.437637	1.51179	6.27962e-05	0.000307595	0.000137132	4621	tags=44%	list=26%	signal=33%	54997/24141/3685/79574/6714/7430/9181/3688/6868/25800/3678/747/84168/8910/7408/54869/84687/5141/9847/134/5341/55591/23603/4646/23396/5152/2550/83442/81704/59341/960/81848/10787/2268/55198/23129/51177/8394/5911/3936/1464/9026/5058/7094/7070/1969/5335/1181/29993/26499/5756/221178/9780/26751/5796/2191/2059/4355/2564/4641/10253/23499/378/3783/8844/5879/10630/998/10159/64005/199/55612/23136/1072/10347…
BP	GO:0045619	regulation of lymphocyte differentiation	219	0.431514	1.51165	1.09068e-05	6.94285e-05	3.09526e-05	6564	tags=60%	list=37%	signal=38%	6659/4323/2302/56603/7040/3561/6604/1029/259307/3965/2177/6850/57630/861/57178/25/3601/6688/441478/558/6602/3718/86/5788/6666/101/9760/3956/6597/865/942/6601/56833/11006/64332/3566/54440/3606/5591/8651/84433/9655/9308/3071/29102/100/4092/22890/4192/6522/5771/6599/4860/2033/7292/301/8767/10892/864/57492/3559/3726/939/10875/3635/8289/196528/914/6598/8876/1493/80149/10193/2625/84807/3659/639/695/150…
BP	GO:0008630	intrinsic apoptotic signaling pathway in response to DNA damage	109	0.452925	1.51151	0.00048229	0.00171231	0.000763382	5409	tags=53%	list=31%	signal=37%	4582/9641/8870/578/1869/8445/835/3428/25/29108/597/25946/4436/672/6498/22954/960/6423/5591/79915/54541/602/5371/204851/1032/2033/10018/220042/1969/2956/2810/5883/23028/4776/472/6615/57600/84944/675/57805/596/972/57646/581/7157/55075/3190/51588/11200/57007/27113/599/138151/8725/3622/4170/51616/83596
CC	GO:0005874	microtubule	440	0.420578	1.51143	5.94435e-09	1.22708e-07	5.47059e-08	4727	tags=45%	list=27%	signal=33%	11004/5347/10112/146909/22974/9493/126353/7461/51512/983/3833/24137/51473/283987/332/51203/3832/55920/8826/9055/9545/6344/283431/26150/220134/10376/9212/283349/4751/113220/29127/1759/9181/3797/56992/81930/23255/22919/9735/221150/84790/259266/3619/1062/9928/827/3925/10397/84617/23271/84722/29108/54801/3796/26586/93663/51652/25941/80346/9859/7846/4600/9654/64837/10615/54820/58526/79848/9585/3799/67…
BP	GO:0006401	RNA catabolic process	319	0.424868	1.51067	1.78101e-07	2.2208e-06	9.9008e-07	7964	tags=71%	list=45%	signal=40%	9641/10644/146857/10643/1869/8531/11187/5580/2237/55544/57472/7188/6036/1763/23185/56006/55656/54676/1457/255967/3717/10535/7186/6039/29843/1736/7832/65109/7431/4849/2521/51163/1660/399664/22916/55571/4076/10642/55095/219988/10921/65123/9444/23708/55106/23644/4686/80335/3184/25853/10940/22803/7016/51538/23049/3192/9704/149986/6093/10949/80149/8570/55802/472/23211/121355/26058/5518/55756/8761/6741…
CC	GO:0005938	cell cortex	304	0.425532	1.51036	5.32145e-07	5.53202e-06	2.46629e-06	5823	tags=52%	list=33%	signal=36%	3880/54443/1627/1894/6616/2263/27347/126353/7461/2026/2316/9833/89958/3918/7171/8826/6513/4082/7430/22919/128239/7127/56907/2037/6624/6491/23616/5311/120/752/54874/29899/84687/7414/9847/130271/199953/23187/55607/23406/11151/9322/23603/4646/4651/55188/83541/10518/115703/59341/25999/2023/8496/829/22906/10890/84612/91663/7186/10097/10256/81/3996/857/3092/57085/114882/9026/55763/23233/11034/6812/8312…
BP	GO:0018212	peptidyl-tyrosine modification	122	0.448073	1.50965	0.000215116	0.000878087	0.000391469	5163	tags=49%	list=29%	signal=35%	780/2263/3976/1946/7423/6714/2260/9181/51704/6850/91461/2261/9094/3718/3689/10152/7422/64092/3055/1436/5156/3480/6423/3606/2268/3717/5159/9655/1464/5912/58533/5771/4921/8767/5168/2039/285489/9961/8784/10006/122809/5008/5595/27/695/2042/1859/5777/79031/5155/9052/3932/4067/2202/23568/2241/199731/1489/3280/29883
BP	GO:0051345	positive regulation of hydrolase activity	109	0.45236	1.50962	0.000491476	0.00173141	0.000771898	6055	tags=59%	list=34%	signal=39%	5996/1894/5909/2263/375790/2150/2260/29/9824/3688/64063/2146/23616/2261/6001/10507/23603/85360/81704/55619/3987/57148/8394/7486/2889/7070/1969/7248/23329/22930/5905/27237/8412/9827/116985/139818/23380/391/4763/2896/57589/112574/6251/10010/57679/128637/9712/10125/23513/115704/23161/7813/4155/57333/55854/8874/66036/5906/57186/387/613/10928/23348/55851
CC	GO:0045335	phagocytic vesicle	139	0.444892	1.50937	0.000149402	0.0006542	0.000291656	8140	tags=76%	list=46%	signal=41%	1535/3685/11031/6850/1536/5880/26056/752/83871/4688/11151/51762/6890/306/3799/7097/101/7096/10228/1755/10890/23682/80223/55198/538/7431/285195/4952/252983/1785/4689/23208/7791/6812/1520/55647/245972/338382/10981/71/6814/81622/9146/653361/200576/3693/51715/10312/26060/51284/4641/9367/23380/84329/998/8766/7454/6813/10392/122618/57403/1182/23580/51552/10333/527/6556/8678/4057/7405/25921/5906/9554/93…
BP	GO:0000077	DNA damage checkpoint signaling	110	0.451577	1.5087	0.000459347	0.00166355	0.000741645	4686	tags=51%	list=27%	signal=38%	5347/4582/983/8870/51514/1869/2177/83695/5888/63967/1111/580/1017/79968/11073/146956/4436/55159/641/672/7158/90381/1457/5591/29980/84444/9656/57551/8525/54465/54962/51322/11329/5883/5810/545/472/26058/1407/1386/9675/675/57805/197342/57646/5781/6118/7157/51720/83990/23476/79858/11200/4683/4067/79184
BP	GO:0010810	regulation of cell-substrate adhesion	216	0.430666	1.50867	4.94269e-06	3.62547e-05	1.61631e-05	4707	tags=48%	list=27%	signal=35%	10551/3675/780/1277/10631/4323/2316/1946/8324/2192/55920/182/22998/4321/6714/1029/9723/1601/1307/6548/59339/5054/1435/3678/5328/4851/255743/5880/7402/8829/4070/7414/25/10085/201294/10562/56477/23603/7422/402/8861/57580/7057/5314/11117/3987/81848/54453/54361/3717/91663/81/50488/6789/4192/7094/7070/285/8751/10109/4811/2039/8573/7248/151887/7016/2931/71/6093/3175/5786/916/5770/4088/30008/1399/2042/2…
CC	GO:1904949	ATPase complex	120	0.44829	1.50844	0.000331703	0.00127138	0.000566809	7772	tags=75%	list=44%	signal=42%	1107/6604/11176/6602/86/5928/10847/8295/6597/10042/3066/8099/6601/8467/7798/11177/2186/23512/605/3065/57634/9031/57504/7913/6599/81611/1108/57492/9219/23451/245972/54815/8289/196528/54107/6598/5931/10445/9296/10312/4641/5977/65980/55274/9188/57459/10159/8607/6760/54891/6605/51773/60/54617/5925/53335/523/527/54108/125476/55193/4798/526/10902/6595/55249/9525/54556/93973/528/8932/64919/245973/10524/…
BP	GO:0045739	positive regulation of DNA repair	126	0.447232	1.50824	0.000350708	0.00132663	0.000591439	5896	tags=60%	list=33%	signal=40%	2305/57162/6604/10635/56907/7398/1663/4862/6602/672/86/8295/3276/6597/5111/6601/23347/5591/10097/55183/2521/9656/10155/1660/605/57634/6599/2140/7155/57492/8914/6502/8289/196528/23201/6598/26122/472/10445/5977/142/11284/55274/8607/7454/10933/7334/54891/51548/6605/51720/80314/60/54617/1387/51588/4683/79184/55257/177/54799/125476/8089/55193/6944/4798/10902/6595/2187/6419/55135/54556/93973/9643/16591…
BP	GO:1904018	positive regulation of vasculature development	168	0.438126	1.50753	6.27333e-05	0.000307595	0.000137132	4660	tags=43%	list=26%	signal=32%	5315/8877/1829/3576/3099/7040/7423/3091/7852/2152/3688/5054/3678/1536/861/8829/25/10000/3689/8038/306/672/84034/10298/7422/9022/79924/1893/7057/11117/6423/3696/1545/5293/694/3687/7046/719/4192/204851/65125/285/57343/6667/3553/7291/5335/2626/133/9037/9314/80149/358/25865/27161/6376/2113/5777/3716/79031/10352/6237/51548/5578/2896/28514/728/146850/2523/2833/8742/23328/126393
BP	GO:0090288	negative regulation of cellular response to growth factor stimulus	105	0.453521	1.5074	0.000359154	0.00135151	0.000602529	3312	tags=40%	list=19%	signal=33%	8321/90993/57556/94031/22943/23213/7130/55959/25805/10272/4851/25/57045/64750/3276/4681/6498/7057/2817/11117/6423/81848/54361/857/7321/10563/4092/81792/8481/23592/2200/51496/493/153090/8573/7026/51592/51232/9353/9146/5770/2625
BP	GO:1902903	regulation of supramolecular fiber organization	360	0.421366	1.50694	1.06547e-07	1.45245e-06	6.47532e-07	5535	tags=50%	list=31%	signal=35%	8440/22974/5217/2316/80115/3984/2150/22998/220134/9212/822/9181/80206/54209/22919/6548/351/23616/3925/120/7114/7408/5580/8829/4070/7043/23271/25/84722/28964/5734/8936/29108/130271/54801/64857/5341/26586/23406/3339/10344/93663/11151/7429/114822/10152/58526/23075/1902/402/3055/57580/961/59341/29109/25999/10163/829/51474/10787/27124/54361/9793/91663/11135/3636/4130/22911/1410/81624/23370/3071/9026/4…
BP	GO:0006282	regulation of DNA repair	207	0.431434	1.50604	1.31298e-05	8.14271e-05	3.63018e-05	7795	tags=71%	list=44%	signal=40%	2305/5347/8870/57162/6604/10635/56907/5888/116028/1111/580/25/7398/1663/55010/4862/6602/672/6878/86/7158/10721/8295/63979/3276/6597/5111/6601/1457/23347/5591/10097/56970/55183/55578/2521/9656/10155/1660/605/79000/57634/5371/7913/6599/7515/7291/2140/7155/57492/8914/6502/6873/8289/196528/23201/23028/6874/6598/26122/545/472/9913/10445/64110/254225/23326/5977/142/2648/23450/11284/55274/8607/7454/1093…
BP	GO:0007159	leukocyte cell-cell adhesion	400	0.419557	1.50441	1.90996e-08	3.32517e-07	1.48243e-07	5266	tags=50%	list=30%	signal=36%	100133941/6659/8440/27242/6541/240/79679/2302/7040/3561/57162/6714/6604/1029/259307/3383/2526/7430/10164/3965/6280/3688/51148/23149/6850/5621/3678/50512/10457/5880/861/7805/57178/25/57045/29108/55824/5133/84868/3958/1947/7412/6279/11151/441478/10507/6602/56477/4254/3718/3689/2056/7037/86/5788/9435/6666/101/10673/140885/3956/81704/83706/6597/2650/865/961/942/11314/951/960/6601/80381/11006/8915/643…
BP	GO:0030705	cytoskeleton-dependent intracellular transport	193	0.43286	1.50429	3.00577e-05	0.00016485	7.34935e-05	7244	tags=64%	list=41%	signal=38%	7345/24137/30850/3091/10376/55081/84790/351/51566/54874/57560/8936/5874/199953/7846/4651/54820/51098/3799/10947/80179/1781/9742/26115/25999/22906/66008/636/203068/81/6421/4130/84376/57584/23162/440193/22994/55704/23299/1778/26160/55930/84062/55201/26958/23353/4131/57539/388552/3192/51361/28981/23287/23291/147700/90990/11158/4641/283234/51626/64792/4644/55288/998/5604/55088/7275/22820/5861/29911/5…
BP	GO:0032635	interleukin-6 production	145	0.440371	1.50219	0.000178695	0.00075281	0.000335618	5671	tags=52%	list=32%	signal=35%	2000/5603/1535/2302/7040/2150/9181/54209/3965/351/6850/7805/29108/2207/84868/136/3556/2149/9466/7097/7096/140885/961/59341/11006/8915/9655/7305/408/3071/1660/64581/23208/7292/3553/8767/7291/84632/824/3082/4828/3635/338382/81622/80149/682/695/51284/7128/6376/54093/5777/4345/972/199/26191/10392/5450/57506/10333/6774/177/9261/64170/2069/10288/7474/23765/4155/409/5452/8808/113277/53342/7099
BP	GO:0032675	regulation of interleukin-6 production	145	0.440371	1.50219	0.000178695	0.00075281	0.000335618	5671	tags=52%	list=32%	signal=35%	2000/5603/1535/2302/7040/2150/9181/54209/3965/351/6850/7805/29108/2207/84868/136/3556/2149/9466/7097/7096/140885/961/59341/11006/8915/9655/7305/408/3071/1660/64581/23208/7292/3553/8767/7291/84632/824/3082/4828/3635/338382/81622/80149/682/695/51284/7128/6376/54093/5777/4345/972/199/26191/10392/5450/57506/10333/6774/177/9261/64170/2069/10288/7474/23765/4155/409/5452/8808/113277/53342/7099
MF	GO:1902936	phosphatidylinositol bisphosphate binding	106	0.45083	1.50068	0.000887375	0.00281815	0.00125639	5538	tags=47%	list=31%	signal=33%	5217/8324/822/1759/6548/23400/3784/55353/23236/51652/7429/7289/11033/285590/55803/84033/302/1785/3092/9026/55763/57664/3760/56270/11021/6857/26499/5756/91404/4139/9644/889/6840/27131/53373/56288/8301/64005/1072/124460/55062/112574/2314/27111/3759/8729/115548/54477/5216/9885
BP	GO:0007160	cell-matrix adhesion	237	0.427182	1.50012	4.11316e-06	3.11179e-05	1.3873e-05	4707	tags=46%	list=27%	signal=34%	3675/780/10631/1281/4323/1946/3691/3685/8754/55920/182/22998/4321/6714/1029/9723/1307/3688/6548/56999/59339/5054/1435/3678/5328/255743/1896/8910/3673/7402/8829/3684/7414/25/7412/56477/23603/3689/1009/7422/8861/54749/83706/10855/7057/5314/960/11117/3696/3987/54453/54361/8394/302/3687/50488/3676/7791/81792/7094/7070/10018/8751/4811/2039/8573/7248/5310/967/22795/71/6093/3175/5796/5786/916/64098/3693…
BP	GO:0002685	regulation of leukocyte migration	221	0.427866	1.49924	1.49401e-05	9.10903e-05	4.06099e-05	5793	tags=52%	list=33%	signal=35%	3576/4323/27347/7040/7423/2150/3383/2526/54209/10164/6364/3965/7130/6868/351/5054/1435/5880/3673/57402/25/5734/29108/134/23236/3958/6688/11151/56477/4254/9466/7422/23075/9435/101/81704/1436/4681/2650/961/1893/7057/59341/11314/10059/80310/56833/11117/5228/63940/102/4478/3071/6347/90550/100/10563/146433/719/3676/9439/4192/7070/65125/51157/10488/5025/301/5764/79647/11240/8784/9353/1230/5594/5595/791…
BP	GO:0006402	mRNA catabolic process	253	0.425947	1.49909	6.05478e-06	4.2888e-05	1.91203e-05	7964	tags=69%	list=45%	signal=39%	9641/10644/10643/1869/8531/11187/5580/55544/57472/7188/23185/56006/54676/1457/255967/3717/7186/29843/7832/65109/7431/4849/2521/1660/399664/22916/55571/4076/10642/55095/219988/10921/9444/23708/23644/4686/3184/25853/22803/7016/23049/3192/9704/149986/6093/10949/80149/8570/55802/472/121355/26058/8761/6741/56478/4848/79675/26019/27161/9698/26523/55181/23381/6426/23404/678/340719/23369/5394/5578/23019/…
BP	GO:0097193	intrinsic apoptotic signaling pathway	310	0.421603	1.49806	5.57688e-07	5.71531e-06	2.548e-06	6905	tags=58%	list=39%	signal=36%	100133941/8440/5831/8321/4582/9833/90993/9641/4318/8870/3091/6714/5329/9181/54209/578/1869/6280/4313/351/8445/835/8531/3428/5580/7805/5326/3070/25/29108/597/53832/1870/25946/4436/10625/5366/6279/83982/8428/672/2056/6878/7158/54431/3651/63979/23645/6498/22954/960/2023/6423/10962/1545/317/5591/3717/7186/6421/79915/489/857/54541/602/9026/3065/5371/204851/837/5771/1032/10488/2033/10018/220042/624/370…
BP	GO:0050851	antigen receptor-mediated signaling pathway	181	0.432573	1.49673	6.95151e-05	0.000335951	0.000149774	7793	tags=70%	list=44%	signal=39%	27242/79679/7430/25800/23149/6850/5621/123920/57181/7805/4332/25/3958/963/7462/1997/5788/3937/915/2355/11314/10451/80381/11006/8915/64332/5293/9473/23607/4773/84433/3071/784/100/7070/65125/5771/8525/925/4790/11120/8767/10657/10892/5335/9564/952/10603/3635/121665/23180/6885/1493/916/80149/2625/5594/84807/695/150372/1399/25865/973/4690/9404/3783/2885/5777/596/3551/5074/7334/581/55072/26191/3932/106…
BP	GO:0030041	actin filament polymerization	146	0.4385	1.49634	0.000201458	0.000827009	0.000368697	7092	tags=62%	list=40%	signal=38%	8440/5217/80115/822/120/7114/7408/5580/25/8936/29108/64857/23406/10344/93663/11151/7429/79778/3055/85462/57580/829/10787/3717/23607/91663/11135/81624/3071/9026/136319/8195/85464/89848/10109/54961/9113/2039/5756/3059/9873/9353/81873/54434/2059/2017/55971/6840/253260/64423/4690/5921/5879/10094/2885/830/7454/199/25959/118/1072/2314/23580/2241/9530/29766/6709/51466/10810/57704/274/832/10565/23191/521…
CC	GO:0005681	spliceosomal complex	197	0.429718	1.49592	3.17431e-05	0.000171152	7.63032e-05	8014	tags=74%	list=45%	signal=41%	3958/10625/8458/55119/1665/84991/7919/3189/10262/6638/10236/6632/27316/6628/10465/58155/84950/55015/9410/22913/9128/11338/57703/8175/3178/23020/23451/51747/3187/51322/23524/29896/3192/9343/55660/220988/79665/6626/10189/10713/9987/9129/9416/5411/6627/23450/3181/4691/140890/51691/55692/6434/6426/27336/10946/10250/4670/3190/8233/3183/10285/57461/6633/10283/60625/6629/4904/1659/55760/55131/10492/9775…
BP	GO:0051258	protein polymerization	274	0.423413	1.49572	3.90578e-06	2.98617e-05	1.33129e-05	5866	tags=54%	list=33%	signal=37%	8440/11065/22974/5217/983/80115/220134/822/22919/26271/3925/120/7114/7408/5580/23271/25/84722/28964/8936/29108/54801/64857/23406/10344/93663/51652/25941/11151/7429/7846/79778/54820/27338/58526/121441/402/3055/85462/51673/57580/22954/59341/25999/829/10787/27124/117854/9793/3717/23607/91663/11135/51199/81624/55125/3071/1785/9026/4134/5058/136319/8195/7283/8851/11075/7756/79441/85464/89848/10109/549…
BP	GO:0046822	regulation of nucleocytoplasmic transport	118	0.44437	1.49518	0.00062927	0.0021345	0.000951602	4564	tags=46%	list=26%	signal=34%	1894/983/2316/8870/7040/1029/5580/580/4600/5569/4659/11052/3717/10212/10155/1660/22916/65125/5784/2033/5901/51496/999/57187/3553/10657/51366/7175/29969/5936/3843/3059/5501/2810/84455/7529/64328/5905/10541/7514/80149/9972/51715/4088/5781/55612/26993/51548/4763/29072/55677/8021/57506/5903
BP	GO:0061013	regulation of mRNA catabolic process	193	0.429896	1.49399	3.96085e-05	0.000207371	9.24501e-05	7155	tags=63%	list=41%	signal=38%	9641/10644/10643/1869/8531/11187/5580/55544/57472/7188/23185/1457/255967/3717/7186/29843/7832/7431/4849/2521/1660/399664/55571/4076/10642/55095/219988/9444/3184/25853/3192/9704/6093/10949/80149/8570/55802/121355/26058/8761/56478/4848/79675/27161/9698/26523/6426/678/340719/23369/5578/23019/3183/9567/54915/9967/4904/51588/54502/155435/1994/10492/10605/9775/10758/87178/56339/6774/4869/9261/167227/23…
BP	GO:0007178	cell surface receptor protein serine/threonine kinase signaling pathway	370	0.417136	1.4931	1.94962e-07	2.34767e-06	1.04664e-06	6421	tags=53%	list=36%	signal=34%	3675/50515/56937/1281/1278/8321/7040/8754/161742/2331/94031/6714/22943/7272/23089/283149/1601/7042/23213/7130/4052/6868/79674/25805/2348/10272/4851/255743/1028/4015/57178/4853/9315/7043/858/25/4756/25937/57045/10637/6688/64750/2530/135228/90/1311/5928/3276/4681/6498/11167/3066/7057/11117/6423/3598/3696/54829/4090/55198/60436/3717/91/58495/1030/9392/857/7321/659/200734/4053/7046/8425/4092/7791/306…
BP	GO:0141091	transforming growth factor beta receptor superfamily signaling pathway	344	0.418318	1.4929	1.99178e-07	2.37861e-06	1.06043e-06	6421	tags=53%	list=36%	signal=35%	3675/50515/56937/1281/1278/8321/7040/8754/161742/2331/94031/6714/22943/23089/283149/1601/7042/23213/7130/4052/6868/79674/25805/2348/10272/4851/255743/1028/4015/57178/4853/9315/7043/858/25/4756/57045/10637/6688/64750/2530/135228/90/1311/5928/3276/4681/6498/11167/3066/7057/11117/6423/3598/3696/54829/4090/55198/60436/91/58495/1030/9392/857/7321/659/200734/4053/7046/8425/4092/7791/3065/8312/5371/1022…
MF	GO:0019902	phosphatase binding	188	0.429994	1.4926	3.84849e-05	0.000202221	9.01541e-05	5947	tags=54%	list=34%	signal=36%	8877/9641/1741/8826/170954/161742/4751/6548/3784/1075/6850/84687/55917/28964/89790/3958/84930/7534/3718/81566/140885/11123/1436/23645/6772/29888/11006/9814/23139/7186/4773/286262/55125/22870/7187/65125/2768/493/153090/23141/5829/5501/9961/4772/26751/51400/996/6801/29945/5770/5594/5595/1407/9666/4088/51434/10859/55291/2648/3783/2885/3716/23381/1742/596/9451/11215/54927/5509/10776/6118/7157/1500/40…
BP	GO:0007127	meiosis I	115	0.444609	1.49243	0.000720411	0.00235519	0.00104999	5017	tags=39%	list=28%	signal=28%	7153/5347/9319/9133/8438/10635/11130/10403/898/10609/9232/2177/994/5888/26271/1164/9700/146956/29893/6790/55706/9134/22887/5885/10018/5892/7155/23353/3306/10919/80010/4603/472/84057/84944/675/197342/83990/11077/25788/84464/55810/192670/100130958/9985
MF	GO:0005085	guanyl-nucleotide exchange factor activity	227	0.425262	1.49199	1.17404e-05	7.40823e-05	3.30274e-05	8031	tags=68%	list=45%	signal=37%	1894/55920/79574/55785/29/9181/79961/50650/54869/5866/64857/221002/9828/84904/25894/55188/23075/89846/150/5900/81704/57580/84079/10451/55619/10045/50619/54453/1104/7204/84033/23370/23096/2245/2889/440193/9265/55704/23258/6305/27128/9610/7409/23179/10672/22898/115557/259173/128272/5335/9909/1794/8567/140775/117177/9826/117289/9771/221178/22930/201627/85440/9459/9266/55255/27237/8412/9827/55667/848…
BP	GO:0002696	positive regulation of leukocyte activation	344	0.417937	1.49154	2.18168e-07	2.54236e-06	1.13343e-06	5266	tags=49%	list=30%	signal=35%	100133941/6659/8440/6541/4323/79679/7040/3561/57162/6714/6604/259307/54209/3965/1075/23149/6850/57181/861/57178/23529/2214/25/29108/26762/84868/4436/1947/3601/7412/6688/6929/1880/11151/558/6602/4254/2056/7037/86/7158/5788/6666/101/10673/9760/140885/3956/81704/6597/865/961/942/7057/10451/6601/80381/11006/8915/64332/3566/54440/5293/3606/5591/3717/4773/8651/79915/84433/55183/9655/857/7305/9308/3071/…
BP	GO:0099173	postsynapse organization	235	0.425023	1.49151	1.20183e-05	7.51791e-05	3.35164e-05	4388	tags=39%	list=25%	signal=29%	1501/3675/11004/1627/2260/3911/5802/7430/1400/54209/91107/351/5621/8898/58489/2049/8829/55740/84687/25/28964/8506/2119/57622/78999/3556/9253/2743/10152/4897/85461/7804/115703/55619/26115/3480/10163/3706/23613/9294/54910/29843/51201/9231/102/80728/9026/4076/11178/10672/8851/84062/23181/9113/4131/11329/285489/71/8828/4139/55737/54434/5770/94134/2017/57555/23657/9456/29904/1399/10160/51225/378/5879/…
MF	GO:0003713	transcription coactivator activity	281	0.421396	1.49109	3.83665e-06	2.96765e-05	1.32304e-05	6938	tags=61%	list=39%	signal=38%	5315/6604/283149/4851/1822/55038/1488/3148/57178/4853/607/25/3159/25937/29893/473/57472/3275/6602/672/6878/86/7158/8861/10847/6597/84441/865/22954/11168/6601/6867/9968/8915/84159/9282/55904/3054/5253/81/55749/114803/10915/56970/84444/23054/64784/602/408/2521/9500/10155/1660/171023/23389/9439/9794/5371/57504/8085/7994/6599/2033/83637/9444/26292/27005/10498/57492/5469/11074/9219/119392/4261/8289/16…
BP	GO:1902905	positive regulation of supramolecular fiber organization	168	0.432996	1.48988	0.000119271	0.000533581	0.000237881	5631	tags=52%	list=32%	signal=36%	8440/5217/2316/80115/3984/2150/22998/220134/9212/80206/22919/351/7408/8829/7043/25/84722/28964/8936/29108/5341/10344/7429/10152/23075/1902/402/3055/961/59341/29109/10163/51474/10787/54361/9793/11135/3071/55704/7046/5058/11034/8851/11075/89848/10109/5829/9037/89795/4131/9873/10142/7016/1639/2017/4204/55971/4088/253260/9948/4690/9270/6376/5879/2885/23332/998/4926/7984/9639/1072/4771/7168/23580/2241…
BP	GO:0050867	positive regulation of cell activation	363	0.41595	1.48825	2.03393e-07	2.40904e-06	1.074e-06	5266	tags=48%	list=30%	signal=35%	100133941/6659/8440/6541/4323/2316/79679/7040/3561/57162/6714/6604/259307/54209/3965/351/1075/23149/6850/57181/861/57178/23529/2214/25/29108/26762/84868/4436/5341/1947/3601/7412/6688/6929/1880/11151/558/6602/4254/2056/7037/86/7158/5788/6666/101/10673/9760/140885/3956/81704/6597/865/961/942/7057/10451/6601/80381/11006/8915/64332/3566/54440/5293/3606/5591/3717/4773/8651/79915/84433/55183/9655/857/7…
BP	GO:0150115	cell-substrate junction organization	109	0.445766	1.48762	0.000803809	0.00259844	0.00115844	7814	tags=70%	list=44%	signal=39%	4323/1946/3691/55920/22998/6714/1307/6548/3678/3915/3673/8829/7414/25/23603/51762/1009/10298/7422/8861/7057/3987/7145/54361/8394/7094/7070/2039/7248/71/6093/5796/5786/5339/2017/4088/11037/2042/23499/9270/79834/5879/23332/9448/596/87/1072/90102/10391/9344/23122/9748/8874/387/613/144165/84962/8065/1613/57799/56940/9616/2824/667/6422/94/382/26585/123720/5747/9475/5795/9647/3655/6281/10982
CC	GO:1902493	acetyltransferase complex	106	0.446688	1.48689	0.00117361	0.00355529	0.00158502	7097	tags=67%	list=40%	signal=40%	55689/6878/86/8295/1810/3054/56970/54934/55578/7862/57634/23338/284058/7994/2033/60560/23774/80018/6873/55683/54107/80218/8473/71/6874/339287/26122/6885/151050/9913/80155/10445/51230/23326/1386/2648/23450/8607/26009/10933/11143/80314/60/1387/55167/55257/79960/79612/54799/8089/6944/8464/10902/51616/10943/54556/23522/56655/11091/9643/10524/84779/6871/6314/93624/27154/1737/27097/9767/5160/6879
CC	GO:0090575	RNA polymerase II transcription regulator complex	242	0.422903	1.48461	1.55296e-05	9.42867e-05	4.2035e-05	8029	tags=68%	list=45%	signal=38%	8463/9603/3091/283149/1869/1871/861/607/3159/79733/1870/6929/4862/7027/7090/6878/8861/6837/8295/5467/865/2355/1810/6772/9282/4090/5916/4800/4773/6596/6421/56970/6938/23394/7067/83860/302/10155/1875/11335/51586/4092/90780/9439/144455/10488/1108/7421/1876/864/8543/2626/5469/84246/3726/11016/6873/6872/1385/4097/10522/58487/3192/6874/571/4841/5994/80306/1874/2967/10413/4088/2965/2353/23326/1386/5451/…
BP	GO:0010977	negative regulation of neuron projection development	125	0.44007	1.4841	0.00044195	0.00160861	0.000717152	5609	tags=50%	list=32%	signal=35%	6696/22943/5802/1400/1601/81618/29116/6868/55558/8829/4756/3601/5376/1902/393/3066/59341/66008/27124/162979/9139/50861/7431/1809/112/23258/7025/57609/7070/5793/11075/999/57187/6259/84062/10498/9037/146760/952/9353/5770/10505/8634/1716/22876/6049/8831/80031/5780/3475/53335/22902/9860/1948/10371/3280/7474/5048/2664/9706/80128/8408/9529
MF	GO:0003730	mRNA 3'-UTR binding	111	0.443606	1.48404	0.00100526	0.00313737	0.00139871	7710	tags=63%	list=44%	signal=36%	10644/10643/8531/25946/55544/5939/23185/3609/7072/10659/2521/22948/399664/5937/10642/10921/9444/5936/3178/3184/80336/3192/10949/11030/220988/80149/8570/8761/9810/27161/9698/3181/11051/678/56254/23369/7157/3183/54502/1994/5393/23367/25929/26528/170506/84294/5073/10128/10865/57060/1655/144983/9728/23589/23435/29894/8087/26156/8148/11340/79882/10658/26135/23357/677/7073/132864/4857/149041/6125
BP	GO:0038127	ERBB signaling pathway	137	0.438317	1.48389	0.000291404	0.00113193	0.000504639	6085	tags=54%	list=34%	signal=36%	10551/8440/6662/7039/4318/7040/8826/6714/5329/6868/5328/84058/84168/867/25/79651/23636/7429/374/150/5782/2886/64285/9655/92799/3092/9026/685/55704/58533/5771/3516/153090/5899/5335/84632/9564/9961/5898/5286/122809/6464/5594/5595/27/8412/27131/1839/10253/378/2885/8527/5604/5781/9052/51196/27246/2202/2241/868/222584/5290/2069/10718/89853/6654/152/55614/144165/1956/7879/673/8065/1609
BP	GO:0042113	B cell activation	276	0.419669	1.48353	5.01182e-06	3.65761e-05	1.63064e-05	8086	tags=65%	list=46%	signal=36%	27242/4323/2302/7040/3561/57162/1029/259307/578/3688/6868/9156/1015/2146/6850/6689/57181/5580/7805/4853/4332/23529/25/4436/7412/6688/6929/1880/7462/3718/9466/7037/7158/64092/5788/23075/10673/3956/112616/2355/942/11314/10451/55619/56833/64421/64332/54440/5293/9473/5591/4773/79915/8935/84433/55183/7305/3955/602/3071/6670/100/3676/22890/8741/7409/30011/5771/2033/7292/3516/10892/51237/7155/841/939/73…
BP	GO:0048872	homeostasis of number of cells	349	0.41494	1.4829	2.77474e-07	3.14814e-06	1.40351e-06	5776	tags=49%	list=33%	signal=33%	6659/6510/2539/6372/84662/6662/9133/7040/3091/29127/578/3965/7042/6868/3784/174/2146/1435/4851/5880/3148/54892/25/51309/9991/2207/55690/10000/6688/1880/5366/11151/558/7846/4254/3718/2149/2056/9469/7422/8861/3957/10673/2178/3276/6498/11167/2355/55619/6772/8915/64332/54440/55833/1291/5293/55904/9770/4090/5591/3717/91/29843/84433/7067/9898/4297/81624/3071/6117/6670/100/23014/171023/9733/8741/5771/10…
BP	GO:1990266	neutrophil migration	101	0.447515	1.48226	0.00147228	0.00431529	0.00192385	4456	tags=46%	list=25%	signal=34%	6374/6372/3576/2526/7042/7130/6280/6850/5880/2207/3958/6279/56477/3689/23396/101/1441/57580/10059/10451/56833/4283/5197/5293/3071/90550/10563/719/4192/7409/3553/2921/255231/9353/682/200576/9948/6376/5879/158747/51135/972/2813/728/64065/5294
BP	GO:0000018	regulation of DNA recombination	120	0.440026	1.48064	0.000703465	0.0023155	0.0010323	5641	tags=54%	list=32%	signal=37%	5347/7040/57162/10635/5888/116028/1111/3838/23529/25/4436/641/55010/9466/7037/86/7158/5788/10721/8295/63979/3276/1457/23347/10097/79915/55183/2521/9656/56916/57634/8741/7292/8914/6502/2956/196528/23028/26122/472/64110/142/5395/8607/7454/22976/10933/6118/51548/80314/29072/60/1387/51588/4683/55257/54799/8089/6944/51010/10902/2187/121260/55135/54556
BP	GO:0006997	nucleus organization	148	0.433764	1.48025	0.000263341	0.00102845	0.000458505	7893	tags=68%	list=45%	signal=38%	51280/5347/983/4001/84823/1029/3148/1111/993/199953/1760/11176/51652/1663/80346/23165/79188/57122/55706/57673/8467/1104/5253/6733/7443/23463/90780/9631/5371/3267/7329/9688/7175/23141/23399/55818/23353/128866/8444/10783/1639/545/5339/7110/9972/2113/4926/6732/2339/53371/92421/26993/25978/4928/5578/80314/55779/165324/7465/57602/6683/27348/148362/5048/129401/221035/274/9525/55135/221496/9519/25909/91…
BP	GO:0001837	epithelial to mesenchymal transition	169	0.430063	1.48013	0.00014426	0.000634877	0.000283041	7420	tags=64%	list=42%	signal=37%	1829/1277/2263/6662/7040/3091/161742/182/2260/283149/1601/7042/25800/2146/25805/4851/57181/7043/25937/26508/152007/4017/55625/1909/90/7422/6275/101/3066/6423/80709/54361/23275/58495/9231/80204/10155/200734/7046/4092/2295/4192/114990/10439/3516/3553/9444/153090/8751/7291/6949/2296/3082/27250/23028/81610/6093/4139/2625/6615/80139/4088/84695/2042/10253/23462/10630/23332/9820/10521/4087/51176/147906/…
BP	GO:0031333	negative regulation of protein-containing complex assembly	135	0.437683	1.47997	0.000337294	0.00128939	0.000574836	7162	tags=62%	list=41%	signal=37%	6662/6714/22943/822/54209/22919/9928/3925/120/3428/7114/5580/5734/7429/84079/25999/829/27124/91663/7067/1410/9026/136319/6812/8195/201292/2033/11075/85464/54961/8543/147138/11074/2039/5756/8473/9353/55737/54434/152485/2059/51451/6840/1859/1654/830/998/25959/118/1072/23210/2314/51339/24139/25827/53335/24144/29766/6709/2932/81559/1452/83700/832/10565/8874/81926/8408/258010/2288/3297/3312/329/26146/…
BP	GO:1901342	regulation of vasculature development	287	0.417984	1.47988	2.08087e-06	1.7792e-05	7.93206e-06	4660	tags=44%	list=26%	signal=33%	5315/8877/1829/3576/240/3099/90993/7040/7423/57556/3091/161742/9723/6558/7852/7042/23213/2152/3688/56999/5054/3678/1536/10457/861/8829/7058/25/1284/1870/10000/3339/3689/8038/306/672/84034/10298/7422/9022/79924/22846/1893/7057/6772/11117/6423/3696/1545/5797/5293/694/54361/23129/6678/102/23554/3687/10563/7046/64218/719/5371/4192/204851/65125/285/57343/493/6667/5230/3553/9444/153090/1969/7291/5598/5…
BP	GO:0044703	multi-organism reproductive process	209	0.423128	1.47896	3.05889e-05	0.000166796	7.43612e-05	3745	tags=34%	list=21%	signal=27%	81539/6696/3675/1829/780/5997/3912/3976/1364/5737/4318/2192/3691/7040/6513/5744/5270/3965/7076/1307/4313/3678/23641/3673/7004/84868/3339/64750/2056/85360/7422/150/8614/51673/5467/790/5021/54361/2697/91/397/3488/10155/55870/6670/659/7046/4012/285/3553/3845/7421/5764/2182/824/5469/3726/952/7026/8434/7005/2778/682/639/4088/113/2353/412/23633/27161/142/6781
BP	GO:2001243	negative regulation of intrinsic apoptotic signaling pathway	103	0.445685	1.47731	0.00138107	0.00408944	0.00182315	5643	tags=50%	list=32%	signal=34%	5831/8321/4582/90993/4318/3091/6714/5329/9181/8531/3070/25946/10625/2056/3651/63979/22954/960/2023/6423/79915/3065/1032/10488/220042/624/5598/2626/754/23028/4841/5770/6615/1654/57805/596/5604/972/219790/57007/10525/8725/3622/51616/468/83596/5291/8996/9529/7466/51060
BP	GO:0043123	positive regulation of canonical NF-kappaB signal transduction	227	0.42105	1.47721	2.10835e-05	0.000121863	5.43288e-05	6250	tags=57%	list=35%	signal=37%	1894/2316/9641/7040/57162/2150/54503/3965/51704/4050/1896/57153/25/29108/330/23636/2149/7188/1909/7037/7422/1902/7097/6275/3956/8792/22954/1893/1665/9966/28232/8915/3987/6285/2697/7186/4919/84433/857/64581/124583/10537/27032/7182/5536/7329/3553/153090/8767/10892/147138/841/10075/840/23390/6885/92610/10783/29775/695/23291/10725/57708/51284/4215/142/9516/6376/26057/347734/2280/9188/51135/79971/3551…
BP	GO:0045766	positive regulation of angiogenesis	164	0.429681	1.47695	0.000176242	0.00075281	0.000335618	4660	tags=43%	list=26%	signal=32%	5315/8877/1829/3576/3099/7423/3091/2152/3688/5054/3678/1536/861/8829/25/10000/3689/8038/306/672/84034/10298/7422/9022/79924/1893/7057/11117/6423/3696/1545/5293/694/3687/719/4192/204851/65125/285/57343/6667/3553/7291/5335/2626/133/9037/9314/80149/358/25865/27161/6376/2113/5777/3716/79031/10352/6237/51548/5578/2896/28514/728/146850/2523/2833/8742/23328/126393
BP	GO:0048144	fibroblast proliferation	111	0.441267	1.47621	0.00120815	0.00364464	0.00162486	4291	tags=44%	list=24%	signal=34%	8877/1281/990/983/3976/6277/891/2192/7040/890/1869/1164/57178/25/79733/7477/1019/2950/57124/22954/2355/11314/5156/80310/84445/857/4297/1660/685/5371/4921/153090/56034/54331/1385/338761/5154/358/2648/81857/6497/972/5155/5074/10933/581/7157/51548/4763
BP	GO:0007162	negative regulation of cell adhesion	294	0.4163	1.47587	2.42481e-06	2.0022e-05	8.92621e-06	4313	tags=44%	list=24%	signal=34%	4072/1277/3912/27242/10631/4323/4582/79679/1946/2302/10653/8324/2192/7040/55920/57556/57162/182/4321/6714/3371/1029/259307/5270/9723/3965/4313/5054/5621/4851/10457/861/5580/7805/4070/25/84959/57045/55824/5133/84868/3958/6688/3339/441478/114897/10507/56477/23603/3718/7422/5788/23075/27299/3956/5365/865/53827/942/7057/59341/11314/951/11006/3566/80709/1545/81848/23560/3717/91663/23129/81/8651/9231/1…
BP	GO:0043085	positive regulation of catalytic activity	300	0.416387	1.47577	4.87356e-06	3.59301e-05	1.60184e-05	6288	tags=53%	list=36%	signal=35%	991/5996/11065/1894/5909/5347/2263/22974/375790/2150/23531/6714/2260/29/5359/9824/51704/3688/64063/2146/1062/23616/9928/4486/7114/63967/5580/2261/6001/5984/2696/136/9094/10507/23603/1909/85360/27338/58526/5788/63922/81704/3937/1436/5111/55619/9966/3987/25778/9770/3717/57148/7186/5985/8394/5159/7486/79075/2889/55704/5982/5983/7070/776/2200/10488/4921/140/1969/8543/7248/54465/10487/285489/23329/100…
MF	GO:0003774	cytoskeletal motor activity	113	0.440243	1.47494	0.000821359	0.00263163	0.00117323	4774	tags=36%	list=27%	signal=27%	11004/10112/146909/9493/3833/24137/3832/113220/3797/56992/81930/1062/9928/3796/4646/4651/9585/3799/80179/1781/347240/9126/1778/55930/4643/55083/4542/10126/4650/90990/4641/23303/4644/140465/3801/64005/4627/10513/11127/23046/4642
MF	GO:0019209	kinase activator activity	155	0.430858	1.47345	0.000201458	0.000827009	0.000368697	5247	tags=48%	list=30%	signal=34%	100133941/22974/7039/1946/891/7040/8826/6714/54209/51704/1164/5580/25/11073/894/79817/79668/2011/2056/7422/374/55233/126308/10926/8915/3071/685/55704/57551/80174/6789/8312/65125/8851/153090/10892/8575/805/84632/905/54465/8567/10006/4515/904/92597/51719/1163/1839/896/253260/7786/10253/1654/55507/23542/5604/6352/5062/9052/808/8649/57679/5903/4683/6788/92335/1948/3481/9344/5290/2069/148932/4057
BP	GO:0014902	myotube differentiation	119	0.437821	1.47297	0.00143236	0.00421539	0.00187931	6395	tags=50%	list=36%	signal=32%	688/4323/79365/56603/5738/8912/3688/4851/607/858/4756/8506/1760/963/55544/8038/85461/23250/3566/3792/4283/1291/4773/51177/30846/9794/338773/11096/1794/824/168620/2218/9780/50804/6272/5339/9456/5530/92737/6497/596/9149/80005/4627/284358/1793/10938/9759/5532/55909/246329/8837/124872/79147/10211/9734/50937/4208/130827/170689
BP	GO:0006352	DNA-templated transcription initiation	205	0.422067	1.47286	4.6304e-05	0.000235596	0.000105033	8029	tags=70%	list=45%	signal=38%	6928/1871/27350/1870/11176/6688/1019/6602/6878/6837/55656/6597/1810/4286/9968/64332/9282/8467/200424/5253/29028/10196/9329/7067/83860/4297/23054/4150/51586/55832/57106/9439/7270/65123/2033/4790/7291/27005/57492/5469/84246/6873/9014/6872/11240/1385/8289/23028/6874/6598/2975/80306/5518/55756/10923/2965/9774/57508/1386/9442/6908/23064/2071/81857/90378/9412/10432/55814/22976/7157/51773/11143/84456/73…
BP	GO:0022409	positive regulation of cell-cell adhesion	316	0.41434	1.47263	1.66848e-06	1.4701e-05	6.55399e-06	5266	tags=51%	list=30%	signal=36%	100133941/6659/8440/5909/6541/240/79679/7040/3561/6714/6604/259307/5329/2526/10164/3965/23149/10272/6850/861/11187/57178/25/29108/84868/1947/7412/11151/6602/4254/3689/2056/84034/4651/7037/86/5788/9435/6666/101/10673/140885/3956/81704/6597/2650/865/961/942/960/6601/80381/11117/11006/8915/64332/3566/54440/5293/3606/3717/8651/84433/9655/857/9308/3071/6347/100/10563/4092/3676/22890/4192/7409/7070/659…
BP	GO:1902904	negative regulation of supramolecular fiber organization	150	0.431451	1.47263	0.000364095	0.00136654	0.00060923	6951	tags=59%	list=39%	signal=36%	22974/822/9181/54209/22919/3925/120/7114/5580/4070/23271/130271/26586/3339/11151/7429/114822/58526/23075/25999/10163/829/51474/27124/91663/22911/1410/81624/23370/9026/440193/57551/136319/8195/11075/85464/54961/2039/5756/89795/4131/348110/9353/54434/2059/7411/8500/6840/85415/1859/116985/5201/10634/830/23332/7454/25959/118/5062/1072/90102/2314/5203/24139/10391/2764/29766/6709/5290/23122/832/10565/8…
BP	GO:0043488	regulation of mRNA stability	175	0.426891	1.47245	0.000133035	0.000591493	0.0002637	7155	tags=62%	list=41%	signal=37%	9641/10644/10643/1869/8531/5580/55544/57472/7188/23185/1457/255967/3717/7186/29843/7832/7431/4849/2521/1660/399664/55571/4076/10642/55095/219988/9444/3184/25853/3192/6093/10949/80149/8570/55802/121355/26058/8761/56478/4848/79675/27161/9698/26523/6426/678/340719/23369/5578/23019/3183/54915/9967/4904/51588/54502/155435/1994/10492/10605/10758/87178/56339/6774/4869/9261/167227/23367/79066/5601/192669…
CC	GO:0070820	tertiary granule	159	0.429661	1.4715	0.000345429	0.001317	0.000587148	5688	tags=51%	list=32%	signal=35%	2919/5768/6616/1535/11322/4318/7077/226/7130/5724/5328/1536/23218/3684/2207/3958/427/10562/7226/963/2357/3903/3689/5337/101/140885/23250/961/965/11314/8417/79930/6515/25797/102/5912/3071/3687/1315/124583/4893/1520/126014/8514/4973/6814/53831/6947/81619/22875/5806/10312/3608/22918/5879/23601/5777/83858/5646/10159/1265/25852/23352/6813/8649/374403/5269/51143/51552/4069/6709/527/8655/10288/6556/4057…
BP	GO:0051336	regulation of hydrolase activity	177	0.42591	1.47135	0.000151076	0.00065953	0.000294032	6055	tags=54%	list=34%	signal=36%	5996/1894/5909/2263/1946/55920/7077/375790/2150/55785/2260/29/7076/9824/3688/64063/2146/23616/3925/2049/2261/6001/10507/23603/85360/89846/11033/402/81704/5365/26000/7107/1893/5272/55619/3987/57148/8394/7486/2245/2889/7070/153090/1969/23637/7248/23329/150696/22930/5905/27237/8412/9827/2042/23654/116985/139818/9270/23380/391/1992/7984/4763/2896/57589/112574/6251/10010/2597/57679/128637/9712/10125/2…
MF	GO:0120544	polypeptide conformation or assembly isomerase activity	118	0.43725	1.47122	0.00117244	0.00355529	0.00158502	4774	tags=37%	list=27%	signal=27%	11004/10112/146909/9493/3833/24137/3832/113220/3797/56992/81930/1062/9928/3796/1080/4646/4651/9585/3799/63979/80179/1781/347240/9126/55137/1778/55930/4643/55083/4542/10126/4650/90990/4641/23303/4644/3801/64005/4627/11104/10513/11127/23046/4642
BP	GO:0120034	positive regulation of plasma membrane bounded cell projection assembly	111	0.439745	1.47112	0.00137416	0.00407732	0.00181775	7242	tags=63%	list=41%	signal=37%	54443/79734/375790/23043/2150/79574/51765/6624/5880/8829/54874/54869/7043/23433/10152/1902/22873/10163/10787/23613/10096/10097/11135/5911/1809/55704/7046/9662/10109/26499/79647/9696/5898/2059/116985/139818/5879/9148/998/8766/51196/1072/9738/23580/5064/57787/5290/2932/6722/23191/5216/3265/3815/49856/100506658/207/146057/5027/9842/80199/3064/11344/53904/10435/10602/3320/64787/324/54521/90410
BP	GO:0002244	hematopoietic progenitor cell differentiation	131	0.435555	1.47088	0.000706299	0.00231955	0.0010341	6868	tags=60%	list=39%	signal=37%	6659/7153/54443/7040/4300/23094/10272/4851/7114/25/5341/6688/4254/7422/5788/5156/23215/5591/6670/23014/22890/4291/54517/2296/5469/157570/5978/5008/2625/5610/10019/1386/5977/25942/2131/11051/7520/9739/5777/596/641649/10538/7157/122618/54502/9841/4067/8546/56339/6655/3213/1106/10370/3280/55795/57623/4602/83700/55512/6722/170506/1636/5134/6654/3815/51441/115761/201163/673/103/5914/10524/84138/3146/5…
CC	GO:0005875	microtubule associated complex	142	0.432122	1.47	0.000373254	0.00139008	0.000619728	4725	tags=42%	list=27%	signal=31%	11004/10112/146909/9493/55143/7461/3833/24137/332/3832/9212/113220/3797/56992/81930/3619/9928/54801/3796/64837/54820/9585/3799/6790/7804/1781/1783/84516/4130/8682/4134/1778/79441/7175/55201/115106/23637/5829/4131/23354/1639/6993/10126/23291/55142/147700/90990/23303/51626/3801/2339/10540/93323/11104/10513/11127/24139/23046/51143
CC	GO:1902911	protein kinase complex	154	0.429899	1.46916	0.000183247	0.000767515	0.000342174	6132	tags=55%	list=35%	signal=36%	983/891/9133/9641/890/898/5613/23097/5127/1164/899/1017/29108/894/1019/90/5584/10926/5111/5577/3480/901/1457/9968/9134/84612/5591/91/54619/1612/7187/7046/80174/1032/8851/905/79616/10983/140775/5562/5218/904/2967/2965/51719/10309/1163/64343/896/253260/51755/2071/9755/7520/56288/23085/3551/5925/5256/10010/5563/1024/8621/84552/92335/984/7405/5576/9969/64210/9779/8408/5255/1022/51341/81617/57018/5567…
BP	GO:1903037	regulation of leukocyte cell-cell adhesion	363	0.410515	1.46881	5.4066e-07	5.58038e-06	2.48785e-06	5266	tags=49%	list=30%	signal=35%	100133941/6659/8440/27242/6541/240/79679/2302/7040/3561/57162/6714/6604/1029/259307/2526/10164/3965/23149/6850/5621/10457/861/7805/57178/25/57045/29108/55824/5133/84868/3958/1947/7412/11151/441478/6602/56477/4254/3718/3689/2056/7037/86/5788/9435/6666/101/10673/140885/3956/81704/6597/2650/865/961/942/11314/951/960/6601/80381/11006/8915/64332/3566/54440/5293/3606/3717/8651/9231/84433/9655/857/9308/…
BP	GO:0046634	regulation of alpha-beta T cell activation	117	0.436832	1.46847	0.0010432	0.00322788	0.00143905	7035	tags=64%	list=40%	signal=39%	3561/3965/6850/57630/861/57045/3958/3718/5788/3956/865/942/11314/11006/64332/3566/54440/3606/3717/8651/84433/9655/9308/3071/100/4092/6522/4860/2033/7292/301/8767/10892/864/3559/3726/916/80149/2625/84807/3659/639/84695/10859/10808/10538/23476/64926/8546/10148/868/177/3594/8943/8477/7297/6776/387/114548/6375/29126/2737/5914/54542/257101/3707/941/6046/3146/430/7535/8764/5588/3662/56253
BP	GO:0071675	regulation of mononuclear cell migration	140	0.432356	1.46776	0.000631167	0.00213592	0.000952235	6534	tags=59%	list=37%	signal=37%	4323/27347/7040/54209/6364/3965/6868/351/5054/1435/57402/25/29108/23236/3958/6688/11151/9466/101/81704/1436/4681/961/1893/7057/59341/80310/56833/11117/102/4478/6347/10563/146433/719/3676/9439/4192/65125/10488/5025/79647/11240/9353/1230/5594/5595/79148/27/1399/7941/6376/158747/1265/4345/6693/9943/199/6352/8772/728/4067/177/84830/6793/7474/80024/83700/6351/1240/387/57509/613/1524/6375/257144/11035/…
BP	GO:0050863	regulation of T cell activation	374	0.40957	1.46684	8.38656e-07	7.92064e-06	3.53118e-06	6979	tags=61%	list=40%	signal=38%	100133941/6659/8440/27242/6541/79679/2302/56603/7040/3561/57162/6714/6604/1029/259307/3965/2177/23149/6850/5621/10457/57630/5880/861/7805/57178/25/57045/29108/55824/5133/84868/3958/1947/7412/11151/441478/6602/4254/3718/2056/7037/86/5788/6666/101/10673/9760/140885/3956/81704/6597/865/961/942/11314/951/6601/80381/11006/8915/64332/3566/54440/5293/3606/3717/8651/9231/84433/9655/857/9308/3071/6347/291…
BP	GO:1903313	positive regulation of mRNA metabolic process	145	0.429888	1.46643	0.000565533	0.00196441	0.000875774	7714	tags=68%	list=44%	signal=38%	891/57472/1457/255967/3717/29843/7832/65109/4849/1660/399664/22916/55571/4076/10642/55095/219988/27316/9444/4686/3184/25853/29896/3192/6093/80149/8570/55802/121355/26058/56478/4848/27161/9698/4691/6434/678/340719/23369/5394/4928/23019/9567/54915/79084/9967/4904/51588/155435/1994/10492/10605/87178/56339/6774/167227/79066/79577/5601/6625/192669/27257/29883/5935/26528/5976/170506/5073/25904/51441/99…
MF	GO:0030295	protein kinase activator activity	145	0.429788	1.46609	0.000574728	0.00199156	0.00088788	6949	tags=59%	list=39%	signal=36%	100133941/22974/7039/1946/891/7040/8826/6714/51704/1164/5580/25/11073/894/79817/79668/2011/2056/7422/374/55233/126308/10926/3071/685/55704/57551/80174/6789/8312/65125/8851/153090/8575/805/84632/905/54465/8567/10006/4515/904/92597/51719/1163/1839/896/253260/7786/10253/1654/55507/23542/5604/6352/5062/9052/808/57679/4683/6788/92335/1948/3481/9344/5290/2069/148932/4057/10718/81617/655/84962/1956/1609…
BP	GO:0006913	nucleocytoplasmic transport	337	0.411129	1.46572	2.25284e-06	1.87089e-05	8.34081e-06	6655	tags=58%	list=38%	signal=37%	1894/983/2316/8870/7040/4321/1029/1871/6850/4851/5580/3838/580/10736/23636/23165/23511/4600/23225/5569/259217/23039/57122/55706/4659/11052/3837/55198/3717/7919/10212/84445/602/10155/1660/9679/348995/23649/22916/11260/6789/9631/8312/5371/3267/7329/9688/65125/5784/23279/2033/5901/51496/999/57187/3553/10657/51366/7175/29969/10892/89848/5936/5469/3843/3178/30000/5310/4686/3059/5501/2810/754/84455/987…
BP	GO:0051169	nuclear transport	337	0.411129	1.46572	2.25284e-06	1.87089e-05	8.34081e-06	6655	tags=58%	list=38%	signal=37%	1894/983/2316/8870/7040/4321/1029/1871/6850/4851/5580/3838/580/10736/23636/23165/23511/4600/23225/5569/259217/23039/57122/55706/4659/11052/3837/55198/3717/7919/10212/84445/602/10155/1660/9679/348995/23649/22916/11260/6789/9631/8312/5371/3267/7329/9688/65125/5784/23279/2033/5901/51496/999/57187/3553/10657/51366/7175/29969/10892/89848/5936/5469/3843/3178/30000/5310/4686/3059/5501/2810/754/84455/987…
MF	GO:0042826	histone deacetylase binding	125	0.434504	1.46533	0.000658148	0.00218626	0.000974679	7633	tags=66%	list=43%	signal=38%	991/79365/3091/23468/3838/6688/54880/51053/5928/9612/3066/56271/6421/602/84295/112939/3065/57504/6667/1108/7291/64426/25836/9219/4261/3184/9314/5883/84458/54531/6909/7529/27063/5585/1407/57708/142/2648/11051/5586/23381/10270/26993/7157/3206/114826/51176/51339/8625/11218/4103/9611/138151/3280/22806/6668/7181/9759/3326/6722/7023/170506/4205/84312/2737/23038/5914/7531/9734/23125/4208/9112/5599/4102/…
BP	GO:0051249	regulation of lymphocyte activation	494	0.405033	1.46469	2.55704e-08	4.24703e-07	1.89341e-07	6946	tags=59%	list=39%	signal=37%	100133941/6659/8440/27242/6541/7301/4323/79679/2302/56603/7040/3561/57162/6714/6604/1029/259307/3965/2177/23149/6850/5621/10457/57630/5880/57181/861/7805/57178/4332/23529/2214/25/57045/29108/55824/5133/84868/3958/4436/1947/3601/7412/6688/6929/1880/11151/441478/558/6602/4254/3718/9466/2056/7037/86/7158/64092/5788/6666/101/10673/9760/140885/3956/81704/6597/865/961/942/11314/10451/951/6601/56833/803…
BP	GO:0141188	nucleic acid catabolic process	348	0.409868	1.4645	9.32648e-07	8.75114e-06	3.90144e-06	7964	tags=69%	list=45%	signal=38%	9641/10644/146857/10643/1869/8531/11187/5580/2237/55544/57472/7188/6036/1763/23185/56006/55656/54676/1457/255967/317/3717/10535/7186/6039/29843/1736/7832/65109/7431/4849/2521/51163/1660/399664/22916/55571/4076/10642/55095/219988/10921/65123/9444/23708/55106/23644/4686/80335/3184/25853/10940/22803/7016/51538/23049/3192/51542/9704/149986/6093/10949/80149/8570/55802/472/23211/121355/26058/5518/55756…
BP	GO:0022411	cellular component disassembly	443	0.406834	1.46282	1.12763e-07	1.50873e-06	6.72622e-07	6707	tags=56%	list=38%	signal=35%	7153/780/4316/11004/5347/4323/146909/22974/983/4318/7040/2150/4321/6604/9212/22943/822/4320/9181/54209/81930/7042/4312/4319/3688/4313/64780/6624/1513/3915/23616/1515/3925/120/5880/1111/993/7043/3684/23271/84687/56648/57216/3159/130271/80119/3796/5341/26586/51652/25941/7429/6602/10226/10298/58526/23075/3799/101/6790/6597/57701/59341/6601/54676/3480/285590/829/51474/1291/317/347240/9793/50861/7186/…
BP	GO:1904375	regulation of protein localization to cell periphery	156	0.427493	1.46246	0.000171866	0.000740611	0.000330179	4664	tags=43%	list=26%	signal=32%	10551/3675/11004/2239/5347/4323/312/126353/116372/89958/7040/7430/54209/1601/3688/6809/2037/5621/91461/29899/84687/3958/23433/7429/55625/5584/3799/8417/25999/23682/245812/51201/102/23096/27032/65125/10439/10082/493/20/1969/2810/84455/8473/55737/85409/27237/8500/26060/817/2042/51225/391/8766/5604/4926/8301/1213/8554/51548/23136/81831/60/2181/5780/2035/4067
BP	GO:0050779	RNA destabilization	106	0.439009	1.46133	0.00213594	0.00593546	0.00264615	8751	tags=79%	list=50%	signal=40%	57472/1457/255967/29843/7832/4849/1660/399664/55571/4076/10642/55095/219988/3184/25853/3192/6093/80149/8570/55802/121355/26058/56478/4848/27161/9698/678/340719/23369/23019/54915/4904/51588/155435/1994/10492/10605/87178/56339/167227/79066/5601/192669/27257/29883/5976/170506/5073/25904/51441/9978/9337/84069/124245/4292/7812/54542/7133/5436/389421/23435/23112/8087/85456/246175/8451/5599/27327/10658/…
CC	GO:0016607	nuclear speck	407	0.407227	1.46119	1.78279e-07	2.2208e-06	9.9008e-07	7957	tags=70%	list=45%	signal=40%	84662/3984/3091/10051/4082/10403/3428/116028/11339/54892/26056/580/10409/10970/23236/9263/11176/65062/2122/93663/10401/64750/2189/3651/84441/22873/11052/80196/1665/995/64332/9295/55904/11273/64766/7919/6421/10212/8394/6733/3636/10915/6938/7486/665/348995/9733/219988/57634/23137/55269/9794/10921/144455/204851/7994/9425/25957/6651/8525/10465/57187/9410/22985/5936/50809/9128/11338/57703/23774/8175/7…
MF	GO:0019887	protein kinase regulator activity	261	0.414772	1.46064	1.28647e-05	8.01274e-05	3.57224e-05	6949	tags=57%	list=39%	signal=35%	100133941/54997/22974/7039/1946/891/9133/7040/5570/8826/161742/6714/890/1029/898/51704/1028/1164/5880/899/9021/5580/25/11073/894/79817/1019/2950/79668/2011/2056/7422/374/5569/5788/55233/11113/126308/10926/57580/1031/5577/901/11006/81848/9134/8651/1030/857/84152/3071/57498/54619/685/55704/200734/57551/80174/6789/8312/5536/65125/1032/8851/153090/23141/8575/805/84632/905/79616/54465/2810/8567/10983/…
BP	GO:0050920	regulation of chemotaxis	200	0.418934	1.4605	0.000103218	0.000470503	0.00020976	4466	tags=42%	list=25%	signal=32%	3576/27347/7040/7423/2150/2260/54209/3965/7130/7162/2152/6809/6868/351/55558/5054/1435/4851/5880/3673/7114/57402/8829/6688/1880/10344/2950/7422/23075/1902/1436/4681/7057/59341/5156/10059/80310/56833/5228/6091/63940/5159/102/3071/6347/90550/659/10563/146433/719/4192/65125/51157/285/5771/1954/10488/5025/6259/5764/9037/79647/11240/9353/1230/5594/5595/79148/2017/4088/25865/7941/347733/5879/158747/972…
BP	GO:0006368	transcription elongation by RNA polymerase II	120	0.433961	1.46023	0.00115513	0.00351403	0.00156663	7873	tags=75%	list=45%	signal=42%	2146/7428/8861/6837/55656/23613/9282/170394/10915/51586/22916/9733/9439/8312/5430/65123/5469/11198/84246/905/4686/80335/7469/3192/10771/80306/904/5518/55756/10614/57508/51755/9442/142/2071/25920/81857/6829/9412/5604/51548/29072/23476/55677/9862/9477/81488/9440/55840/8621/8452/23160/92105/114825/25896/79577/55193/55795/8178/2962/23168/1022/9978/165918/9150/85403/5499/55174/8812/26512/84656/26173/5…
BP	GO:0050852	T cell receptor signaling pathway	137	0.431083	1.4594	0.000687141	0.00226694	0.00101065	7793	tags=69%	list=44%	signal=39%	27242/79679/7430/25800/23149/5621/7805/25/3958/963/1997/5788/3937/915/2355/11314/80381/11006/8915/64332/5293/9473/23607/84433/784/100/7070/65125/5771/8525/925/11120/8767/10657/10892/5335/9564/3635/121665/23180/6885/1493/916/80149/2625/5594/84807/695/1399/25865/4690/3783/5777/3551/5074/7334/55072/26191/3932/10616/917/868/926/163486/29085/5290/5142/3265/84174/673/54542/257101/56940/79908/8945/10385…
BP	GO:0031346	positive regulation of cell projection organization	343	0.408461	1.4576	4.04403e-06	3.07559e-05	1.37116e-05	7248	tags=59%	list=41%	signal=35%	3675/780/5997/54443/1627/79734/8321/1946/3984/375790/23043/2150/79574/6714/2260/1382/51765/6280/6624/2146/5754/5880/3673/8829/54874/54869/7043/25/23433/5274/7436/7429/10507/23603/51762/9253/2011/2056/10152/7422/1902/5584/9760/5365/51393/7804/6498/84079/22873/10163/3706/22906/6091/10787/23613/9139/10096/10097/23129/11135/8507/1857/5911/23394/51199/57498/1809/2889/659/55704/7046/4076/5058/9662/1015…
BP	GO:0051656	establishment of organelle localization	381	0.406358	1.4572	6.00259e-07	6.06555e-06	2.70415e-06	7244	tags=59%	list=41%	signal=35%	5730/5347/6616/7345/126353/89958/1058/51203/30850/4001/3091/84823/10460/220134/7430/1759/10403/4085/22919/3965/3688/221150/56907/23400/1062/51566/6850/5880/54874/29899/867/201294/8936/9700/2207/199953/7534/136/83930/7846/7462/4600/3985/10615/54908/54820/3799/10947/80179/5314/11314/29109/10059/10652/26115/6867/3598/3837/3566/22906/5293/66008/636/2268/2697/8027/81/3636/10079/3996/84376/57584/1785/5…
BP	GO:0035107	appendage morphogenesis	150	0.426344	1.4552	0.000492463	0.00173141	0.000771898	6455	tags=53%	list=37%	signal=34%	5307/50515/1281/2263/6662/56603/80144/2260/22943/578/7042/1382/4851/10512/91461/4853/8323/7289/51098/3066/9742/57167/6423/1291/23288/5916/7020/3065/5396/2768/1954/10018/7291/444/4154/25836/5469/26005/8434/546/6909/51542/84314/7700/221833/3899/2131/5089/6497/5087/28982/1889/581/3206/51176/1387/57728/657/65057/860/55764/79977/7474/5727/64327/5125/5915/655/144165/2737/1749/116039/4613/5362/51222/146…
BP	GO:0035108	limb morphogenesis	150	0.426344	1.4552	0.000492463	0.00173141	0.000771898	6455	tags=53%	list=37%	signal=34%	5307/50515/1281/2263/6662/56603/80144/2260/22943/578/7042/1382/4851/10512/91461/4853/8323/7289/51098/3066/9742/57167/6423/1291/23288/5916/7020/3065/5396/2768/1954/10018/7291/444/4154/25836/5469/26005/8434/546/6909/51542/84314/7700/221833/3899/2131/5089/6497/5087/28982/1889/581/3206/51176/1387/57728/657/65057/860/55764/79977/7474/5727/64327/5125/5915/655/144165/2737/1749/116039/4613/5362/51222/146…
BP	GO:0048762	mesenchymal cell differentiation	250	0.41372	1.455	1.99865e-05	0.000116925	5.21275e-05	5187	tags=45%	list=29%	signal=32%	1829/1277/2263/6662/7040/57556/3091/161742/182/2260/3911/9723/283149/1601/7042/25800/2146/25805/2348/4851/10512/57181/8829/7043/10736/25937/26508/1947/152007/4017/10507/55625/23603/4254/1909/90/7422/10509/6275/101/3066/6772/6423/80709/54910/54361/23275/58495/9231/80204/10155/54437/200734/7046/64218/4092/2295/4192/114990/10439/3516/3553/9444/153090/8751/7291/6949/2296/3082/9037/27250/23028/8828/81…
BP	GO:0061014	positive regulation of mRNA catabolic process	110	0.435336	1.45444	0.00178173	0.0050781	0.00226392	8751	tags=78%	list=50%	signal=40%	57472/1457/255967/3717/29843/7832/4849/1660/399664/55571/4076/10642/55095/219988/9444/3184/25853/3192/6093/80149/8570/55802/121355/26058/56478/4848/27161/9698/678/340719/23369/23019/9567/54915/4904/51588/155435/1994/10492/10605/87178/56339/6774/167227/79066/5601/192669/27257/29883/5976/170506/5073/25904/51441/9978/91875/9337/84069/4292/7812/54542/5436/23435/23112/8087/85456/246175/8451/5599/27327…
CC	GO:0140168	nuclear ribonucleoprotein granule	459	0.403377	1.45407	4.20017e-08	6.52607e-07	2.90946e-07	7957	tags=70%	list=45%	signal=39%	84662/3984/3091/10051/4082/10403/3428/116028/11339/54892/26056/580/1017/10409/10970/23236/9263/11176/65062/2122/93663/10401/64750/2189/3651/7072/84441/22873/11052/80196/1665/995/64332/9295/55904/11273/64766/7919/6421/10212/8394/6733/3636/10915/1736/6938/7486/665/7443/1660/348995/9733/219988/57634/23137/55269/9794/10921/144455/204851/7994/9425/25957/6651/8525/10465/57187/9410/22985/5936/50809/9128…
BP	GO:0048588	developmental cell growth	223	0.414854	1.45405	7.50165e-05	0.000357752	0.000159493	5542	tags=44%	list=31%	signal=31%	6696/780/2539/5997/10631/6662/1946/5361/3984/8826/5802/1382/3688/351/55558/8829/7414/25/8936/10507/3275/1909/23767/51320/7422/4897/8437/6790/393/51393/6285/23607/5916/23394/51199/4692/1785/54437/659/5999/5058/4092/3676/57609/8085/1954/10439/999/81628/6259/8904/6857/2626/51330/9037/4131/2931/8828/9353/682/2017/9839/23499/25942/2131/10505/9798/7373/23369/57154/6049/80031/3475/10479/53335/22902/5061…
BP	GO:0045785	positive regulation of cell adhesion	477	0.402683	1.45353	1.08548e-07	1.4659e-06	6.53529e-07	6618	tags=58%	list=37%	signal=37%	100133941/6659/10551/3675/1829/8440/3912/5909/6541/240/2316/3976/79679/2192/7040/3685/8754/3561/6714/6604/259307/5329/2526/10164/1601/3965/7042/1307/6809/59339/23149/1435/10272/6850/3678/3915/255743/3673/54518/7402/861/11187/57178/8829/25/10085/201294/29108/84868/1947/7412/10562/11151/6602/56477/4254/3689/2056/84034/4651/7037/86/7422/5788/9435/6666/101/402/8861/10673/140885/3956/81704/6597/57580/…
BP	GO:0006354	DNA-templated transcription elongation	133	0.430036	1.45352	0.000677918	0.00224163	0.000999364	7873	tags=74%	list=45%	signal=41%	2146/7428/8861/6837/55656/23613/9282/170394/10915/3150/55209/51586/22916/9733/9439/8312/5430/65123/22828/5469/11198/84246/905/4686/80335/7469/3192/10771/80306/904/23211/5518/55756/10614/57508/51755/9442/142/2071/25920/81857/57805/6829/9412/5604/51548/11143/29072/23476/55677/9862/9477/81488/9440/55840/8621/284695/8452/23160/92105/114825/25896/79577/55193/55795/8178/2962/23168/1022/9978/79736/16591…
BP	GO:0044093	positive regulation of molecular function	484	0.402226	1.45319	1.27517e-07	1.66002e-06	7.40069e-07	6588	tags=53%	list=37%	signal=34%	8877/54997/991/65268/5996/11065/1894/5909/5347/2263/22974/4318/375790/2150/23531/6714/2260/5329/29/7546/9181/81620/3965/5359/9824/51704/3688/64063/2146/1062/23616/9928/3925/4486/7114/63967/5580/29108/2261/6001/5984/2696/1080/6929/136/9094/1663/10507/23603/7027/306/7188/1909/85360/27338/51053/58526/5788/5584/7097/63922/81704/3937/1436/23234/5111/55619/9966/8915/3987/84159/3606/25778/9770/117854/37…
BP	GO:0045446	endothelial cell differentiation	113	0.433743	1.45317	0.00142949	0.00421539	0.00187931	4850	tags=41%	list=27%	signal=30%	1829/8321/2150/182/5802/3383/7430/4851/2535/8829/7414/57493/23236/1909/90/7422/10855/11167/7716/9294/694/91663/4478/27134/2889/659/340481/1903/3516/3553/7026/25932/5908/2947/6093/23462/6781/10630/3551/118/23135/28514/6935/3215/9414/55810
BP	GO:0070665	positive regulation of leukocyte proliferation	164	0.422649	1.45278	0.000358794	0.00135151	0.000602529	5883	tags=51%	list=33%	signal=34%	100133941/8440/6541/79679/57162/3965/1435/6850/5880/57181/23529/2214/29108/84868/1947/7412/6929/1880/11151/4254/2056/7037/5788/10673/1436/942/10451/80381/54440/3606/1439/3717/4773/79915/84433/3071/100/146433/8741/4860/7292/3553/301/8767/3559/1438/952/4828/916/5594/5595/695/5530/4690/283234/63925/596/8744/6693/972/199/6352/8772/64926/4067/10148/177/3594/920/3481/970/3280/7293/10288/7297/648/6776/7…
BP	GO:0044706	multi-multicellular organism process	217	0.414623	1.45249	5.69678e-05	0.000283857	0.000126549	3745	tags=33%	list=21%	signal=26%	81539/6696/3675/1829/780/5997/3912/3976/1364/5737/4318/2192/3691/7040/6513/5744/5270/3965/7076/1307/4313/3678/23641/3673/7004/84868/3339/64750/2056/85360/7422/150/8614/51673/5467/790/5021/54361/2697/91/397/3488/10155/55870/6670/659/7046/4012/285/3553/3845/7421/5764/2182/824/5469/3726/952/7026/8434/7005/2778/682/639/4088/113/2353/412/23633/27161/142/6781
BP	GO:0006935	chemotaxis	448	0.403356	1.45236	2.69001e-07	3.08498e-06	1.37535e-06	4466	tags=41%	list=25%	signal=31%	2919/6374/4363/6372/3576/240/27347/5355/1946/7040/3685/7423/57556/2150/2260/5329/54209/9723/6364/6558/3965/7852/7042/7130/7162/2152/6280/4313/6809/6868/5724/351/55558/5054/1435/6850/5328/4851/10512/123920/4015/10457/5880/3148/3673/644/7114/57402/5580/8829/2207/7477/3958/7412/6688/1880/7226/6279/10344/2950/2357/11151/10507/56477/23603/3689/23767/23396/5337/7422/23075/1902/6036/10509/6275/101/1441/…
BP	GO:0010720	positive regulation of cell development	431	0.404019	1.45217	3.11363e-07	3.48775e-06	1.55491e-06	6994	tags=55%	list=40%	signal=34%	6692/6659/54997/1627/4323/3976/1946/3984/7040/3561/3091/6604/259307/5270/745/54209/1869/3965/7852/1382/3688/259266/1435/6850/4851/861/7516/57178/284403/4853/8829/23529/3601/2119/6688/10507/558/6602/23603/4254/4673/9253/86/7422/5788/5584/6666/101/6790/9760/8140/5365/51393/7804/6597/8792/6498/865/84079/2124/22954/3066/942/6601/3706/11006/64332/3566/22906/6091/54440/3606/9294/5591/23129/8651/23394/9…
BP	GO:0042330	taxis	450	0.403134	1.45198	1.27517e-07	1.66002e-06	7.40069e-07	4466	tags=41%	list=25%	signal=31%	2919/6374/4363/6372/3576/240/27347/5355/1946/7040/3685/7423/57556/2150/2260/5329/54209/9723/6364/6558/3965/7852/7042/7130/7162/2152/6280/4313/6809/6868/5724/351/55558/5054/1435/6850/5328/4851/10512/123920/4015/10457/5880/3148/3673/644/7114/57402/5580/8829/2207/7477/3958/7412/6688/1880/7226/6279/10344/2950/2357/11151/10507/56477/23603/3689/23767/23396/5337/7422/23075/1902/6036/10509/6275/101/1441/…
CC	GO:0032993	protein-DNA complex	141	0.427018	1.4512	0.000621953	0.00211464	0.00094275	7686	tags=65%	list=44%	signal=37%	4171/9837/1058/4175/4173/8318/4172/7004/5422/10714/5424/84296/4176/86/6666/64785/10847/8295/4174/4796/5111/51659/5591/4800/29980/6117/6670/23649/55197/23512/57634/7150/7994/5558/2033/6667/50809/5469/26122/2967/2353/142/2071/7520/5557/8607/10933/6118/23248/7709/80314/50485/60/51176/221656/81488/1649/55257/4869/65057/5927/54799/8089/6944/10902/55290/5893/1388/4802/54556/23522/4149/9643/79871/2547/1…
BP	GO:0048675	axon extension	111	0.43363	1.45066	0.00213167	0.00593499	0.00264594	5542	tags=50%	list=31%	signal=34%	3984/5802/3688/55558/8829/7414/25/1909/7422/4897/393/51393/23394/4692/1785/54437/659/5058/57609/1954/10439/999/6259/51330/9037/4131/8828/9353/2017/23499/25942/10505/57154/6049/80031/3475/10479/53335/22902/8239/9355/10371/23122/2932/7474/5048/2664/6722/8636/1906/9706/5532/23191/80128/8408
BP	GO:0050868	negative regulation of T cell activation	135	0.428943	1.45042	0.00101032	0.00314636	0.00140271	7101	tags=63%	list=40%	signal=38%	27242/79679/2302/7040/57162/1029/259307/3965/5621/10457/861/7805/57045/55824/5133/84868/3958/441478/3718/3956/865/942/11314/951/11006/3566/8651/9231/9655/4092/4192/6522/5771/11326/7292/301/864/3559/79626/10875/5562/1493/80149/7532/5595/3659/84695/10859/201633/836/5777/6693/972/5781/5074/11146/26191/3902/26279/868/23513/10288/6776/2615/6375/1739/29126/2737/2796/54542/941/56940/84861/3146/10385/430…
BP	GO:0051053	negative regulation of DNA metabolic process	113	0.432863	1.45022	0.00152172	0.00443322	0.00197642	7308	tags=67%	list=41%	signal=40%	6282/5347/990/6714/81620/26271/116028/25/80119/4436/641/55010/91607/7158/51053/10721/3276/1457/23560/23347/55183/7270/79000/5371/7515/23244/7291/8914/3178/2956/54552/54962/3192/27063/545/472/10445/10923/64110/254225/1677/142/55226/7520/1676/5394/7157/3183/51588/4683/80351/84464/24144/167227/65057/8655/23293/8658/2187/54464/3001/27000/3297/3776/4292/10524/2067/55611/2672/25913/3980/64061/26168/101…
BP	GO:0030183	B cell differentiation	143	0.425774	1.45008	0.000767833	0.0024933	0.00111156	5292	tags=50%	list=30%	signal=35%	4323/3561/259307/578/3688/6868/1015/2146/6850/6689/7805/4853/23529/25/4436/7412/6688/6929/1880/3718/5788/10673/3956/112616/2355/55619/56833/64421/64332/5293/5591/84433/3955/602/3071/6670/100/3676/22890/5771/2033/3516/10892/7155/939/3635/9452/3175/472/55846/695/150372/10312/973/139818/5777/596/678/581/7157/28514/5450/4242/10758/3623/7163/56262/22806/55795/4602/9759
BP	GO:0048736	appendage development	187	0.417669	1.44963	0.000253164	0.000997789	0.000444835	6455	tags=52%	list=37%	signal=33%	5307/50515/1281/2263/6662/56603/3691/80144/2260/22943/578/7042/1382/4851/10512/91461/4853/57560/8323/7289/51098/2591/1311/3066/9742/57167/6423/1291/23288/5916/7020/659/3065/26160/5396/2768/1954/10018/7291/444/4154/25836/5469/27173/26005/8434/546/6909/51542/84314/7700/55212/23657/221833/3899/2131/2648/5089/6497/5087/28982/1889/581/3206/126695/51176/1387/57728/51588/642658/657/65057/860/55764/79977…
BP	GO:0060173	limb development	187	0.417669	1.44963	0.000253164	0.000997789	0.000444835	6455	tags=52%	list=37%	signal=33%	5307/50515/1281/2263/6662/56603/3691/80144/2260/22943/578/7042/1382/4851/10512/91461/4853/57560/8323/7289/51098/2591/1311/3066/9742/57167/6423/1291/23288/5916/7020/659/3065/26160/5396/2768/1954/10018/7291/444/4154/25836/5469/27173/26005/8434/546/6909/51542/84314/7700/55212/23657/221833/3899/2131/2648/5089/6497/5087/28982/1889/581/3206/126695/51176/1387/57728/51588/642658/657/65057/860/55764/79977…
BP	GO:0022407	regulation of cell-cell adhesion	481	0.401378	1.44951	1.3384e-07	1.71149e-06	7.63018e-07	5297	tags=49%	list=30%	signal=35%	100133941/6659/8440/4072/27242/5909/6541/240/79679/1946/2302/10653/7040/3561/57162/182/6714/6604/1029/259307/5270/5329/2526/10164/3965/23149/10272/6850/5621/4851/10457/2049/861/11187/5580/7805/57178/25/84959/57045/29108/55824/5133/84868/3958/1947/7412/6688/11151/441478/114897/6602/56477/4254/3718/3689/2056/84034/4651/7037/86/7422/5788/23075/9435/6666/101/10673/140885/3956/81704/83706/6597/2650/86…
BP	GO:0060326	cell chemotaxis	309	0.407875	1.44911	1.9408e-05	0.000114468	5.1032e-05	4456	tags=42%	list=25%	signal=32%	2919/6374/4363/6372/3576/240/27347/7423/2150/2260/6364/6558/3965/7852/7042/7130/7162/6280/4313/6868/351/5054/1435/6850/4851/4015/5880/3148/7114/57402/5580/8829/2207/3958/7412/6688/1880/7226/6279/10344/2950/11151/56477/23603/3689/23396/7422/23075/1902/101/1441/5365/1436/4681/57580/8792/7057/59341/5156/10059/10451/80310/56833/5228/4283/5197/5293/63940/8394/5159/102/3071/6347/90550/10563/146433/9547…
BP	GO:0051250	negative regulation of lymphocyte activation	171	0.420659	1.44902	0.000230588	0.000922991	0.000411488	7101	tags=62%	list=40%	signal=37%	27242/7301/79679/2302/7040/57162/1029/259307/3965/5621/10457/861/7805/4332/57045/55824/5133/84868/3958/441478/558/3718/64092/3956/865/942/11314/951/11006/3566/2268/8651/9231/9655/7305/83593/4092/4192/6522/5771/11326/7292/301/864/3559/79626/10875/3635/5562/1493/80149/7532/472/5585/5595/3659/695/84695/7128/10859/201633/7940/836/5777/6693/972/5781/5074/11146/26191/3902/374403/4067/26279/868/3623/235…
BP	GO:0045765	regulation of angiogenesis	280	0.409549	1.4489	1.80118e-05	0.000106668	4.75548e-05	4660	tags=43%	list=26%	signal=32%	5315/8877/1829/3576/240/3099/90993/7423/57556/3091/161742/9723/6558/7042/23213/2152/3688/56999/5054/3678/1536/10457/861/8829/7058/25/1284/1870/10000/3339/3689/8038/306/672/84034/10298/7422/9022/79924/22846/1893/7057/6772/11117/6423/3696/1545/5797/5293/694/23129/6678/23554/3687/10563/64218/719/5371/4192/204851/65125/285/57343/493/6667/5230/3553/9444/153090/1969/7291/5598/5335/2296/2626/374887/5133…
BP	GO:0016331	morphogenesis of embryonic epithelium	154	0.423962	1.44887	0.000350004	0.00132663	0.000591439	5856	tags=52%	list=33%	signal=35%	6692/115908/8463/2263/6662/10653/7040/3091/3911/55081/6928/7042/23213/2348/6491/5754/7408/25/57216/7477/25902/8323/7289/51098/9585/57534/3651/57167/6423/9968/8915/10787/54910/317/54361/5916/7798/58495/23552/7020/6789/26160/6768/57545/7291/9653/8543/1856/133/7248/10522/5898/9620/3714/2625/10762/9839/23654/2648/836/6497/11146/126695/2926/1072/65979/6788/9355/55764/23513/10370/79977/7474/5727/84678/…
BP	GO:0051216	cartilage development	201	0.415615	1.44876	0.000193851	0.000804929	0.000358854	6408	tags=52%	list=36%	signal=33%	5307/50515/1277/1281/6662/7040/2121/3091/5744/2260/871/7076/7042/23213/4060/55959/1513/91461/861/633/10736/57560/57045/2261/7477/4017/51320/2591/1311/4256/129642/2355/1893/59341/960/6423/3696/1301/1291/4090/5916/538/4773/55790/7067/659/22856/1836/7046/4092/81792/4192/8195/5396/2734/864/4148/5310/85301/656/2625/6615/5595/4088/1386/2131/2648/6781/9451/2132/5781/55553/4054/5925/6935/642658/64764/657…
BP	GO:0090287	regulation of cellular response to growth factor stimulus	309	0.407606	1.44816	1.99665e-05	0.000116925	5.21275e-05	6552	tags=53%	list=37%	signal=34%	3675/50515/56937/8321/90993/7423/57556/3091/161742/94031/22943/23089/283149/23213/7130/3688/4052/6868/55959/79674/25805/2348/10272/3678/4851/255743/1028/4015/4853/8829/9315/858/25/4756/8936/57045/11156/64750/135228/7422/5928/3276/4681/6498/11167/3066/7057/2817/11117/6423/6091/54829/81848/25778/54361/58495/1030/857/7321/200734/10563/8425/4092/81792/3065/8481/8312/23592/58533/114990/2200/2033/51496…
BP	GO:0022604	regulation of cell morphogenesis	237	0.412276	1.44778	4.68652e-05	0.000237615	0.000105934	5619	tags=49%	list=32%	signal=34%	1627/1364/1946/171177/226/54751/6714/114793/55785/7430/9723/283149/25805/5880/221061/752/23433/93663/11151/7429/10507/23603/3689/9253/2011/4651/7422/55023/56882/89846/1902/8437/3055/5365/1436/7804/84079/960/91010/3706/9202/2268/5591/6285/23129/11135/51177/6678/1857/56990/23370/4478/6347/2245/118987/64218/4076/10154/30011/23221/10672/2768/301/57464/6857/157922/1856/5168/2039/348110/55742/9203/5566…
MF	GO:0004721	phosphoprotein phosphatase activity	160	0.422017	1.4472	0.000537407	0.00187121	0.000834225	7773	tags=64%	list=44%	signal=36%	1852/1846/5802/54704/5791/994/57460/993/1033/84959/11156/5788/5782/1847/10217/995/5797/7145/132160/27143/5783/6305/5536/5784/5771/5793/51496/85464/23399/2140/54961/138639/9829/1844/9989/5792/5500/8073/5501/5778/5796/5786/54434/5770/5518/10106/5530/9896/5789/5496/5777/5781/5509/26191/25930/3932/8446/5780/150290/1849/11266/23035/8493/29085/9108/5532/8556/5537/5495/134510/1848/5533/1739/9150/79871/8…
BP	GO:0061157	mRNA destabilization	102	0.436309	1.44695	0.0025471	0.00693139	0.00309015	8751	tags=78%	list=50%	signal=40%	57472/1457/255967/29843/7832/4849/1660/399664/55571/4076/10642/55095/219988/3184/25853/3192/6093/80149/8570/55802/121355/26058/56478/4848/27161/9698/678/340719/23369/23019/54915/4904/51588/155435/1994/10492/10605/87178/56339/167227/79066/5601/192669/27257/29883/5976/170506/5073/25904/51441/9978/9337/84069/4292/7812/54542/5436/23435/23112/8087/85456/246175/8451/5599/27327/10658/677/9475/4343/14904…
BP	GO:0006367	transcription initiation at RNA polymerase II promoter	167	0.420374	1.44612	0.000537407	0.00187121	0.000834225	8029	tags=71%	list=45%	signal=39%	6928/1871/27350/1870/6688/1019/6602/6878/6837/55656/6597/1810/9968/9282/200424/5253/29028/10196/7067/83860/4297/4150/51586/55832/9439/65123/2033/4790/27005/57492/5469/84246/6873/6872/11240/1385/8289/23028/6874/6598/80306/5518/55756/10923/2965/57508/1386/9442/6908/2071/81857/90378/9412/10432/22976/7157/11143/84456/54790/221656/9862/9477/9440/8452/92105/114825/8493/2960/25896/200316/6944/2961/80312…
MF	GO:0019208	phosphatase regulator activity	112	0.431843	1.44612	0.00253946	0.00692361	0.00308669	5735	tags=53%	list=32%	signal=36%	54997/1462/3486/157313/4249/57181/84687/1760/3958/5341/5523/10231/54866/140885/11123/284352/23645/4659/81706/6418/286262/84152/23523/22870/2768/81611/5522/23141/26472/5764/805/10818/9989/9749/22853/7529/51400/5518/5610/9839/55291/10776/1500/55589/808/65979/5520/5511/81846/3476/9858/8725/3326/5529/5504/5526/2962/261726/8036
BP	GO:2001242	regulation of intrinsic apoptotic signaling pathway	174	0.41915	1.44535	0.000349303	0.00132663	0.000591439	5643	tags=49%	list=32%	signal=34%	8440/5831/8321/4582/90993/4318/3091/6714/5329/9181/54209/6280/4313/351/8531/5326/3070/29108/53832/25946/10625/5366/6279/2056/6878/7158/3651/63979/6498/22954/960/2023/6423/6421/79915/857/3065/5771/1032/10488/10018/220042/624/5598/8575/2626/754/5883/23028/8876/4841/5770/6615/9774/4690/1654/142/57805/596/5604/9451/972/581/7157/3932/3190/219790/51588/1649/57007/27113/10525/138151/8725/8678/3622/4170/…
BP	GO:1902105	regulation of leukocyte differentiation	327	0.405822	1.44524	7.01652e-06	4.76003e-05	2.12212e-05	6602	tags=57%	list=37%	signal=36%	6659/54997/4323/3976/2302/56603/7040/3561/6604/1029/259307/54209/3965/7130/2177/1435/10272/6850/57630/861/57178/4853/4982/25/84959/3601/6688/441478/10401/558/6602/23603/4254/3718/86/5788/6666/101/9760/3956/7107/6597/8792/865/2124/942/6601/4286/56833/11006/64332/3566/54440/3606/9770/5591/8651/84433/9655/7305/9308/3071/29102/100/714/146433/4092/22890/4192/6522/5771/2200/6599/4860/2033/7292/301/9444…
BP	GO:0090092	regulation of transmembrane receptor protein serine/threonine kinase signaling pathway	263	0.410051	1.44465	3.23049e-05	0.000173534	7.7365e-05	5380	tags=46%	list=30%	signal=32%	3675/50515/56937/8321/7040/161742/94031/22943/7272/23089/283149/1601/7042/23213/7130/4052/6868/79674/25805/2348/10272/4851/255743/1028/4015/4853/9315/7043/858/25/4756/57045/64750/135228/90/5928/3276/4681/6498/11167/3066/7057/11117/6423/54829/3717/91/58495/1030/857/7321/659/200734/7046/8425/4092/3065/8312/10220/23592/9688/58533/114990/2200/2033/51496/3516/2734/64426/2626/9113/51592/3547/8473/51232…
BP	GO:0080135	regulation of cellular response to stress	500	0.399105	1.44414	5.71532e-08	8.51405e-07	3.79574e-07	7818	tags=65%	list=44%	signal=37%	6659/6696/10551/8440/2305/5347/4323/240/4582/90993/8870/57162/161742/6604/55872/1029/5802/10635/9181/578/7042/56907/6868/351/5888/8531/116028/1111/580/25/4756/79968/7398/25946/10000/5366/2950/55159/1663/55010/4862/2530/6602/8428/672/2056/6878/86/7158/7428/1788/10721/3651/8295/63979/3276/6597/23645/6498/22954/5111/960/6601/2023/1457/6423/54910/23347/5591/10097/79915/56970/55183/857/55578/2521/9656…
BP	GO:0002520	immune system development	190	0.415674	1.44387	0.000403691	0.0014881	0.000663424	7932	tags=66%	list=45%	signal=37%	2302/9133/7040/3965/6868/9156/1015/4050/3148/2049/23529/25/5133/84868/4436/6929/9466/57124/7037/7158/5788/23075/10721/9760/8792/64421/11006/64332/5591/23607/79915/1030/55183/4297/602/100/7046/171023/22890/8741/7292/10018/8543/3559/7374/2956/3720/3175/916/472/5585/2625/5594/5595/4088/1399/7128/8888/10630/5087/28982/596/5604/5395/22976/8772/10538/7157/4791/51176/4683/4067/10758/2300/868/7518/10370/…
BP	GO:0010212	response to ionizing radiation	135	0.426897	1.4435	0.00117716	0.00355856	0.00158648	5034	tags=53%	list=29%	signal=38%	1894/1535/7040/8438/10635/578/2177/83695/5888/3428/7516/580/867/11073/894/4436/7412/55159/641/672/7158/5788/121457/1788/6240/63979/90381/6423/64421/5591/1410/7486/58493/85453/5371/7150/65123/2140/25836/5883/23028/5810/5562/1196/545/472/2625/10413/64859/142/675/7520/836/3694/2885/596/2002/57646/22976/581/7157/51720/54617/10010/11011/11200/79184/25788/79035/27113/25896/7518
BP	GO:0051147	regulation of muscle cell differentiation	139	0.425385	1.44319	0.000760163	0.00247395	0.00110294	6306	tags=50%	list=36%	signal=33%	2539/5997/3912/4323/2263/79365/56603/8324/7040/6604/1786/22943/2146/3915/4851/4853/1760/55544/23250/22954/4773/659/5999/5058/9794/338773/5936/4811/10818/905/30000/27250/168620/2931/4772/9780/80306/4204/30008/23462/2648/596/100381270/5155/55553/8554/5725/28514/284358/6935/4904/84525/657/1948/3481/10038/2069/9759/6300/6722/409/1906/5587/3815/9150/6895/9734/4086/3908/4208
BP	GO:0031047	regulatory ncRNA-mediated gene silencing	124	0.427795	1.4428	0.0013598	0.00405135	0.00180617	6848	tags=61%	list=39%	signal=38%	7040/10927/2146/143689/57472/1788/4849/1660/29102/22916/55571/9631/5901/8575/5936/23013/9931/113802/4686/25853/90459/3192/7247/121355/51593/29066/4088/56478/4848/27161/84944/9698/3181/26523/23405/54487/57510/6428/23369/10521/7157/23424/4087/23019/3190/1656/1994/56339/6774/192670/23264/192669/29883/126374/5073/25904/9978/84962/9337/103/1655/142940/6895/10269/57169/8994/4086/23053/150763/389421/231…
BP	GO:0016197	endosomal transport	273	0.40828	1.44186	2.77854e-05	0.000153244	6.83194e-05	8031	tags=70%	list=45%	signal=39%	10123/6714/7430/1601/55353/8898/51375/51560/9182/51652/11151/23603/51762/79778/84910/10228/26000/29062/84079/10652/392/10890/644150/54520/8027/55048/25963/10079/84376/79720/51201/30846/9648/81624/4478/92241/57533/23258/58513/58533/259173/23484/9581/23317/11021/85377/128866/81609/338382/22853/51542/23163/55737/9146/1639/51361/6272/5594/5595/200576/9765/23527/9827/64129/27131/9367/54918/51534/29886…
BP	GO:0016311	dephosphorylation	134	0.426517	1.44168	0.000991782	0.00311549	0.00138895	5959	tags=54%	list=34%	signal=36%	130367/8826/6714/1852/1846/5802/54704/5791/8898/55917/134/8871/5523/5788/5782/1847/4659/27124/3636/132160/5783/4952/6305/5536/5784/5771/85464/23399/1844/5792/5500/5501/3635/5778/56623/8776/5796/54434/5770/10106/23291/5530/9896/5496/8867/5777/23381/5781/22876/26191/8446/5780/150290/5520/1849/81537/3476/11266/8493/9108/8725/9887/23293/27071/5532/66036/5537/5495/1848/5533/30833/9150
BP	GO:0090130	tissue migration	104	0.433968	1.44158	0.0016928	0.00484376	0.00215945	5187	tags=47%	list=29%	signal=33%	3675/54443/6662/5217/4318/8754/3091/6714/57111/7042/3673/4070/152007/11151/7429/23603/4254/5467/659/5793/153090/5335/5168/967/7016/6093/5585/6615/29941/1839/9839/23499/5586/23332/9448/8766/5781/340719/25959/55612/80005/25930/394/23328/51466/1793/23122/79977/7474
BP	GO:0050807	regulation of synapse organization	308	0.405618	1.44105	1.39634e-05	8.586e-05	3.82781e-05	4388	tags=37%	list=25%	signal=28%	991/1627/2239/8321/22883/1946/375790/2260/22943/5802/347902/1400/54209/7162/3688/91107/351/5621/58489/2049/7058/84687/25/57216/8506/1760/27286/2119/57622/7534/78999/7436/10507/3556/7846/9253/23767/10152/4897/3799/7097/393/85461/7804/116987/115703/55619/26115/3706/29888/23613/9294/54910/203068/22839/6678/5911/29843/9231/5783/23394/102/23096/55209/64218/4076/11178/10154/10672/8851/1108/153090/10882…
BP	GO:0032984	protein-containing complex disassembly	246	0.409978	1.4403	4.41472e-05	0.00022702	0.00010121	7774	tags=64%	list=44%	signal=36%	11004/146909/22974/2150/6604/9212/822/9181/81930/64780/23616/3925/120/23271/84687/56648/3159/130271/80119/3796/5341/26586/51652/7429/6602/58526/23075/3799/6597/57701/59341/6601/3480/829/51474/347240/9793/50861/7186/29028/6418/4130/22911/81624/54541/440193/57551/4092/136319/11034/10763/65125/126731/6599/11075/55201/444/22828/9829/6749/11198/2039/23708/5756/9037/89795/128866/8444/4131/8289/196528/1…
BP	GO:0050803	regulation of synapse structure or activity	315	0.404781	1.43885	1.36855e-05	8.4511e-05	3.76767e-05	4388	tags=37%	list=25%	signal=28%	991/1627/2239/8321/22883/1946/375790/2260/22943/5802/347902/1400/54209/7162/3688/91107/351/5621/58489/2049/5538/7058/84687/25/57216/8506/1760/27286/2119/57622/7534/78999/7436/10507/3556/7846/9253/23767/10152/4897/3799/7097/393/85461/7804/116987/115703/55619/26115/3706/29888/23613/9294/54910/203068/22839/6678/5911/29843/9231/5783/23394/102/23096/55209/64218/4076/11178/10154/10672/8851/1108/153090/…
MF	GO:0019838	growth factor binding	132	0.425653	1.43765	0.00182597	0.00519396	0.00231557	3304	tags=36%	list=19%	signal=30%	1277/1281/1278/2263/9180/1289/3691/3685/3561/2260/4052/3486/8829/7043/57045/2261/1282/79651/27286/90/1436/7837/7057/5156/3480/2817/1291/64285/3560/91/5159/3488/659/10563/4053/7046/8425/114990/3489/1969/2734/3559/3482/8828/5154/6272/85409/6464
BP	GO:0051338	regulation of transferase activity	284	0.406124	1.43763	5.80958e-05	0.000288359	0.000128556	5408	tags=47%	list=31%	signal=33%	991/11065/1894/5347/22974/990/23531/6714/2260/1029/4085/51704/5933/2146/1062/9088/1028/9928/26271/4486/63967/993/1033/25/57493/29108/5984/9094/641/23603/27338/5569/5788/8861/90007/63922/3937/1436/11314/5111/9966/995/9134/25778/9770/2268/3717/7186/5985/5159/9655/55861/79075/5912/55704/5982/5983/7070/58533/2200/84166/7515/4921/8851/8543/9113/905/54465/27250/2810/11329/285489/9961/10006/2931/3192/68…
BP	GO:0010970	transport along microtubule	166	0.417754	1.43697	0.000473104	0.00168799	0.00075254	7244	tags=63%	list=41%	signal=37%	7345/24137/30850/3091/55081/351/51566/57560/8936/5874/199953/7846/54820/51098/3799/10947/1781/9742/25999/22906/66008/636/6421/4130/57584/23162/22994/23299/1778/26160/84062/55201/26958/23353/4131/57539/388552/3192/28981/23287/23291/147700/90990/11158/51626/64792/55288/998/5604/7275/22820/5861/57728/11127/5870/23224/22902/8546/9531/26985/10125/8943/55330/5108/55207/6683/55764/29922/8655/5048/2319/7…
BP	GO:0030048	actin filament-based movement	140	0.423081	1.43627	0.00132412	0.00395322	0.00176243	4778	tags=38%	list=27%	signal=28%	1829/2316/22998/476/23171/6548/3784/54874/134/7456/7429/4646/23704/54749/80179/10163/2697/81/7798/857/440193/6717/9631/3760/776/10052/9444/55930/122786/2626/10008/1824/10142/55742/6093/3757/4650/9839/488/4641/817/6781/4644/140465/10630/64005/7454/4627/388591/23224/7168/4642/3759
MF	GO:0001221	transcription coregulator binding	125	0.42561	1.43534	0.00130429	0.00390208	0.00173963	4440	tags=47%	list=25%	signal=36%	8463/3091/6604/6928/2146/114991/1488/861/22823/3159/9686/11113/6597/5467/3066/6772/2023/11335/23512/3065/7329/10488/2033/6667/4790/1108/7291/864/5469/11016/905/1385/84181/9314/10919/84458/6885/10783/27148/2625/4088/57649/4848/2353/79813/2113/8726/81857/84146/5087/55809/2309/7157/10664/7709/5993/1487/51176/1387
BP	GO:0060271	cilium assembly	344	0.402177	1.43529	5.56484e-06	4.02059e-05	1.79246e-05	7309	tags=57%	list=41%	signal=34%	79734/2316/2302/51473/3911/55081/22919/50807/3784/79867/4851/199221/10257/10733/54874/57560/57216/25937/83871/65062/84747/3985/51098/1902/9657/92344/3754/85462/22873/22954/9742/5314/79140/51474/57489/347240/10096/10097/7798/30846/6674/6102/4952/84902/4957/22994/55704/29887/4134/9662/8481/80776/8195/9851/26160/200373/200894/80210/84062/57545/85377/138639/5116/84984/26005/89765/25809/26140/9696/795…
BP	GO:0030217	T cell differentiation	320	0.403057	1.43381	7.29439e-06	4.90251e-05	2.18564e-05	6946	tags=60%	list=39%	signal=37%	6659/2302/56603/8324/7040/3561/6604/1029/259307/3965/2177/6868/6850/57630/861/9021/57178/25/5734/2207/6688/1880/441478/6602/3718/86/5788/6666/101/9760/3956/6597/915/57580/865/2355/942/6601/11006/64332/3566/54440/5293/3606/54361/5591/3717/538/5971/8651/84433/9655/4297/3955/602/8325/9308/3071/6670/29102/100/64218/4092/22890/4192/7409/6522/5771/6599/4860/2033/7292/925/3553/301/8767/10892/864/57492/1…
BP	GO:0060562	epithelial tube morphogenesis	337	0.402088	1.43349	1.0351e-05	6.64765e-05	2.96366e-05	7150	tags=57%	list=40%	signal=35%	6692/780/115908/8463/4323/2263/6662/10653/7040/3091/6714/3371/3911/55081/9723/6928/7042/5613/1435/2348/4851/6491/255743/5754/5311/7408/4853/8829/4070/10736/25/57216/1282/25902/8323/2119/441478/7289/1909/90/7422/374/51098/9585/57534/1436/5314/57167/6423/10765/9968/8915/10787/5293/54910/317/54361/5916/23129/7798/84445/58495/9231/9500/23552/3687/5058/6789/81792/5371/4192/8195/26160/10672/1954/200894…
BP	GO:0070661	leukocyte proliferation	337	0.401915	1.43287	1.04899e-05	6.70707e-05	2.99015e-05	6871	tags=56%	list=39%	signal=35%	100133941/8440/27242/2000/6541/79679/2302/7040/57162/3614/2150/1029/259307/54209/3965/1435/6850/5621/10457/57630/5880/57181/5580/7805/3070/4332/23529/2214/25/57045/29108/84868/3958/1947/7412/6929/1880/2950/11151/4254/2056/7037/5788/10673/81704/1436/1401/2355/942/11314/10451/951/80381/11006/64332/54440/3606/1439/54361/3717/4773/9047/79915/9231/84433/7305/4478/3071/100/83593/146433/8741/7409/6522/1…
BP	GO:0002695	negative regulation of leukocyte activation	196	0.41141	1.43193	0.000307901	0.00118645	0.000528942	7137	tags=60%	list=40%	signal=36%	27242/7301/79679/2302/7040/57162/6714/1029/259307/3965/5621/10457/861/7805/4332/57045/55824/5133/84868/3958/441478/558/3718/64092/5788/3956/865/942/11314/951/11006/3566/2268/8651/9231/9655/7305/83593/4092/23208/284021/4192/6522/5771/11326/7292/301/864/3559/79626/10875/3635/5562/1493/80149/7532/472/5585/5595/3659/146722/695/84695/8832/7128/10859/201633/6376/7940/836/5777/4345/6693/972/5781/5074/11…
BP	GO:0006493	protein O-linked glycosylation	142	0.420767	1.43137	0.00128579	0.00386273	0.00172208	6519	tags=55%	list=37%	signal=35%	50515/10331/7423/84002/9245/2526/10164/93010/27090/9334/84752/374378/8706/57216/152002/51809/9469/2591/79709/92126/2650/160335/22906/66008/374907/23275/200424/10678/55790/83539/22856/55568/9653/2525/54480/90161/2137/8705/8473/2218/26035/51146/55501/29940/8707/2131/79695/285203/347734/160418/55454/2589/2132/148789/54790/84197/29954/51301/283464/92370/113189/56913/2135/64132/11226/80312/9957/79147/…
BP	GO:0050900	leukocyte migration	378	0.399489	1.43127	3.84049e-06	2.96765e-05	1.32304e-05	5677	tags=48%	list=32%	signal=33%	3675/6374/6372/3576/4323/240/27347/2302/7040/7423/2150/6714/3383/2526/54209/10164/6364/6558/3965/7852/7042/7130/6280/3688/4313/6868/351/5054/1435/6850/50512/5880/3673/29967/57402/25/5734/29108/134/2207/23236/3958/7412/6688/1880/7226/6279/10344/11151/56477/23603/4254/3689/9466/23396/7422/23075/9435/101/1441/3055/140885/81704/1436/4681/57580/8792/2650/961/1893/7057/59341/11314/10059/10451/80310/568…
BP	GO:0061351	neural precursor cell proliferation	164	0.416315	1.43101	0.000610897	0.00208195	0.000928176	5749	tags=45%	list=33%	signal=30%	6692/388610/1627/2263/2316/9833/10653/7040/79801/3091/6604/2260/29127/9181/3688/259266/747/4851/9928/284403/8323/473/4673/9253/54820/7422/5152/9760/6240/10890/80709/55198/84376/7832/22911/10642/4192/10763/55127/58155/6259/5764/10818/7005/23028/85440/3400/55206/9839/23654/6376/147040/63925/2309/7157/4763/51176/3611/4683/4771/4067/9355/5108/7474/5048/54468/84678/54567/4781/387/1524/8036/5915
MF	GO:0005126	cytokine receptor binding	267	0.40526	1.43041	4.51815e-05	0.000230697	0.000102849	4258	tags=35%	list=24%	signal=27%	2919/6374/6372/3576/3976/9180/1946/7040/7423/161742/7032/6364/7042/6868/4050/25805/1435/6850/3678/1896/9021/57402/7043/23529/29108/10637/10344/56477/4254/3718/7188/2056/7422/101/10673/7837/7100/1893/6772/9966/5228/4283/5197/3606/3717/7186/8651/9392/6347/55704/200734/7187/10563/146433/7046/9547/4092/9994/8741/10763/58533/10488/7292/3553/153090/5335/841/10818/2921/7185/8567/4591/6885/5008/10193/646…
BP	GO:0032943	mononuclear cell proliferation	302	0.403195	1.43009	2.19212e-05	0.0001262	5.62625e-05	6871	tags=57%	list=39%	signal=35%	100133941/8440/27242/2000/6541/79679/2302/7040/57162/3614/1029/259307/3965/1435/6850/5621/10457/57630/5880/57181/5580/7805/3070/4332/23529/2214/25/57045/29108/84868/3958/1947/7412/6929/1880/11151/4254/2056/7037/5788/10673/81704/1401/2355/942/11314/10451/951/80381/11006/64332/54440/3606/54361/3717/4773/9047/79915/9231/84433/7305/4478/3071/100/83593/8741/7409/6522/11326/4860/7292/3553/301/8767/1089…
BP	GO:0002768	immune response-regulating cell surface receptor signaling pathway	335	0.401053	1.43007	6.32524e-06	4.39422e-05	1.95903e-05	7541	tags=62%	list=43%	signal=36%	100133941/27242/1535/79679/3984/57162/2150/6714/7430/54209/5359/25800/23149/6850/5621/123920/644/57181/57402/5580/7805/4332/3684/2214/25/2207/3958/2212/963/2357/7462/1997/5788/7097/4214/7096/3055/3937/7100/915/961/22954/2359/2355/11314/2209/10451/80381/11006/8915/64332/5293/2268/55198/9473/23607/4773/23643/84433/857/7305/3071/64581/784/100/7187/5058/719/7409/7070/65125/4277/5771/2033/8525/925/479…
BP	GO:0030336	negative regulation of cell migration	285	0.403869	1.42994	3.73239e-05	0.000196836	8.77535e-05	5677	tags=50%	list=32%	signal=34%	1281/5217/7040/161742/182/22998/7076/23213/7130/51765/3486/56999/5054/4851/4070/7414/5734/134/23236/2950/56477/23603/8428/9466/1009/84034/5928/393/5365/4681/5467/3066/22846/7057/11314/4286/56833/11117/6423/51474/6091/1545/23560/5797/23613/54361/2697/5911/9231/397/5912/3488/6347/1809/114882/100/10563/7046/4092/3065/7070/285/5793/2768/493/999/140/153090/8751/64426/23309/7026/57522/89795/8434/11240/…
BP	GO:0043487	regulation of RNA stability	191	0.411463	1.42946	0.000223549	0.000906654	0.000404205	7155	tags=62%	list=41%	signal=37%	9641/10644/10643/1869/8531/5580/55544/57472/7188/23185/1457/255967/3717/7186/29843/1736/7832/7431/4849/2521/1660/399664/55571/4076/10642/55095/219988/9444/3184/25853/51538/3192/6093/10949/80149/8570/55802/121355/26058/8761/56478/4848/79675/27161/23654/9698/26523/6426/678/340719/23369/5578/23019/3183/54915/9967/4904/51588/54502/155435/10785/1994/10492/10605/10758/87178/56339/6774/4869/9261/167227/…
BP	GO:0008361	regulation of cell size	176	0.41415	1.42936	0.000592525	0.00203373	0.000906676	5645	tags=48%	list=32%	signal=33%	6696/27347/1946/3984/6344/5802/6558/128239/1382/51704/55558/8829/25/5341/10000/23108/10507/7422/4897/393/51393/59341/10451/84561/3792/1291/5916/23394/4478/1785/659/5058/136319/57609/7409/65125/1954/10439/999/6259/51330/9037/7248/1385/4131/23028/6885/1874/358/2017/23499/25942/3783/10505/9798/9943/23369/57154/6049/1185/80031/1072/394/3475/1182/53335/22902/4869/10371/23122/56262/2932/7474/5048/2664/…
BP	GO:0001824	blastocyst development	126	0.423305	1.42755	0.00217746	0.00599319	0.00267189	5480	tags=48%	list=31%	signal=33%	55723/9837/4751/6928/6241/5932/123920/7004/54892/1111/92521/54880/84296/9654/86/4071/6498/4678/57167/3054/50861/4849/84295/6670/1999/100/7046/57187/824/9113/3726/10161/25809/5501/79718/5460/9314/79728/6598/149473/10413/4848/675/9412/100381270/23019/2896/53918/4242/728661/84525/4683/8452/10370/80312/26524/57677/6722/2551/7784
BP	GO:2000146	negative regulation of cell motility	300	0.40247	1.42644	4.46202e-05	0.000228639	0.000101932	5677	tags=49%	list=32%	signal=34%	1281/5217/10653/2192/7040/161742/182/22998/7076/23213/7130/51765/3486/56999/5054/4851/4070/7414/5734/134/23236/2950/56477/23603/8428/9466/1009/84034/5928/393/5365/4681/5467/3066/22846/7057/11314/4286/56833/11117/6423/51474/6091/1545/23560/5797/23613/54361/2697/5911/9231/397/5912/3488/6347/1809/114882/100/10563/7046/4092/3065/7070/285/5793/2768/493/999/140/153090/8751/64426/23309/7026/57522/89795/…
BP	GO:0002429	immune response-activating cell surface receptor signaling pathway	306	0.401576	1.42618	3.56402e-05	0.000189528	8.44954e-05	7541	tags=62%	list=43%	signal=36%	27242/1535/79679/3984/57162/2150/6714/7430/54209/5359/25800/23149/6850/5621/123920/644/57181/57402/5580/7805/4332/3684/25/2207/3958/963/2357/7462/1997/5788/7097/7096/3055/3937/7100/915/961/22954/2359/2355/11314/10451/80381/11006/8915/64332/5293/2268/55198/9473/23607/4773/23643/84433/857/7305/3071/64581/784/100/7187/5058/719/7409/7070/65125/4277/5771/2033/8525/925/4790/11120/153090/2867/8767/10657…
BP	GO:0090101	negative regulation of transmembrane receptor protein serine/threonine kinase signaling pathway	149	0.417649	1.42505	0.0015263	0.00443763	0.00197839	5322	tags=46%	list=30%	signal=33%	50515/56937/8321/161742/94031/22943/23089/283149/7130/4052/6868/79674/25805/10272/4851/858/25/57045/64750/135228/90/5928/3276/4681/6498/3066/11117/6423/54829/58495/857/7321/200734/4092/3065/23592/58533/114990/2200/51496/2734/64426/51592/3547/8473/51232/3175/79595/5931/55756/1399/83891/10253/8819/25942/6497/2280/57154/7157/91851/51742/9719/10252/11171/4091/80312/7474/3622/23420
BP	GO:0051963	regulation of synapse assembly	171	0.41345	1.42419	0.000381265	0.00141627	0.000631401	3889	tags=35%	list=22%	signal=27%	2239/8321/22883/1946/375790/2260/22943/5802/347902/1400/7162/91107/351/2049/7058/84687/27286/57622/78999/7436/10507/3556/9253/23767/7097/393/115703/55619/9294/54910/5911/29843/9231/5783/23394/23096/55209/64218/11178/10672/1108/9113/146760/57522/4131/8473/4139/55737/5770/94134/57555/29904/10160/51225/5879/5789/23380/391/9148
BP	GO:0071887	leukocyte apoptotic process	122	0.42243	1.42326	0.00185744	0.00527309	0.00235085	6528	tags=58%	list=37%	signal=37%	27242/3091/9212/1029/578/3965/7042/6868/57181/2207/5133/3958/558/4254/3718/101/81704/8915/64332/5293/80301/602/100/1234/10018/301/3559/939/3059/840/84941/5585/695/23657/1399/25865/10859/57593/836/1676/596/972/79444/6352/8772/581/7157/4763/917/64065/11200/4067/10758/27113/338442/7474/6776/5291/10945/29126/2737/3661/64919/3665/11035/26155/3707/207/4208/5027/55716
BP	GO:0031032	actomyosin structure organization	206	0.407739	1.4231	0.000209722	0.000858494	0.000382734	5873	tags=47%	list=33%	signal=32%	3880/54443/1894/5217/3984/8826/22998/6714/29127/10529/80206/128239/3688/6548/2037/2036/3925/221061/8829/4070/7043/25/55561/5734/114822/4703/1902/85462/7138/961/29109/5156/10163/54361/7798/5159/84033/23370/408/1785/55704/7046/5058/7791/2318/8195/5829/7248/64097/7016/71/6093/27063/5339/3693/8500/4088/9839/10398/9948/85415/116985/9270/5879/23332/998/1265/7984/7454/9639/5062/4627/23136/7840/90102/231…
BP	GO:0061138	morphogenesis of a branching epithelium	195	0.408588	1.42209	0.000490493	0.00173141	0.000771898	7308	tags=58%	list=41%	signal=34%	6692/780/4323/2263/6662/10653/5361/7040/6714/2260/3371/3911/9723/6928/23213/1435/4851/10512/255743/5311/9021/8829/4070/10736/25/57216/1282/2119/441478/1909/90/7422/374/5314/6423/10765/54361/23129/9231/9500/5058/6789/5371/4192/10672/3217/3845/7421/6768/1969/8914/5469/10818/133/3082/5310/25932/6909/9353/9620/55727/5154/4776/10413/10481/10253/2131/2885/55366/5087/596/51548/1500/51176/3611/10252/5927…
BP	GO:0110020	regulation of actomyosin structure organization	101	0.429279	1.42186	0.00482527	0.0120009	0.00535024	5631	tags=52%	list=32%	signal=36%	1894/5217/3984/22998/80206/6548/3925/8829/4070/7043/25/5734/114822/1902/961/29109/10163/54361/23370/55704/7046/5058/8195/5829/7248/7016/71/6093/8500/4088/85415/116985/9270/5879/23332/998/7984/7454/9639/5062/7840/90102/4771/7168/10391/9530/51466/23122/8477/1906/5216/5587/387
BP	GO:0044782	cilium organization	371	0.396996	1.42106	3.90578e-06	2.98617e-05	1.33129e-05	7309	tags=56%	list=41%	signal=34%	79734/983/2316/2302/51473/3911/55081/22919/50807/3784/79867/4851/199221/5311/10257/10733/54874/57560/57216/25937/83871/65062/25941/84747/3985/51098/1902/9657/6790/92344/3754/85462/22873/22954/9742/5314/79140/51474/57489/347240/10096/10097/7798/30846/6674/6102/4952/84902/4957/440193/22994/55704/29887/4134/9662/8481/80776/8195/9851/26160/200373/200894/80210/84062/57545/85377/138639/5116/84984/26005…
BP	GO:0040013	negative regulation of locomotion	318	0.399193	1.41905	2.77854e-05	0.000153244	6.83194e-05	5677	tags=48%	list=32%	signal=33%	1281/5217/10653/2192/7040/161742/182/22998/7076/23213/7130/51765/3486/56999/55558/5054/4851/8829/4070/7414/5734/134/23236/2950/56477/23603/8428/9466/1009/84034/5928/393/5365/4681/5467/3066/22846/7057/11314/4286/56833/11117/6423/51474/6091/1545/23560/5797/23613/54361/2697/5911/9231/397/5912/3488/6347/1809/114882/100/10563/7046/4092/3065/7070/285/5771/5793/2768/493/999/140/6259/153090/8751/64426/90…
BP	GO:0070663	regulation of leukocyte proliferation	267	0.401686	1.41779	7.38884e-05	0.000353539	0.000157615	7394	tags=60%	list=42%	signal=35%	100133941/8440/27242/6541/79679/2302/7040/57162/1029/259307/3965/1435/6850/5621/10457/57630/5880/57181/7805/4332/23529/2214/57045/29108/84868/3958/1947/7412/6929/1880/2950/11151/4254/2056/7037/5788/10673/1436/1401/942/11314/10451/951/80381/11006/54440/3606/1439/3717/4773/79915/9231/84433/7305/3071/100/83593/146433/8741/6522/11326/4860/7292/3553/301/8767/51237/3559/1438/952/4828/3635/1493/916/472/…
BP	GO:0072089	stem cell proliferation	116	0.421763	1.41715	0.00391184	0.0101849	0.00454063	5749	tags=50%	list=33%	signal=34%	1829/4072/6662/2192/7040/2260/898/4851/3148/861/10736/57560/7477/2122/4254/135228/5788/2120/1031/6423/2697/5916/58495/7046/9733/10763/5396/3516/374887/2810/23028/3192/57348/5610/10413/675/7520/5087/54487/55612/7157/51548/4763/11143/126695/4054/4771/860/192669/7474/5727/342371/1636/5134/4781/51441/10425/5915
BP	GO:0042098	T cell proliferation	209	0.405283	1.41659	0.000252911	0.000997789	0.000444835	6871	tags=58%	list=39%	signal=36%	100133941/8440/27242/2000/6541/79679/2302/7040/57162/1029/259307/3965/6850/5621/10457/57630/5880/7805/25/57045/29108/84868/3958/1947/7412/11151/4254/2056/7037/5788/10673/81704/942/951/80381/11006/54440/3606/54361/3717/9047/9231/84433/4478/3071/6522/11326/4860/7292/3553/301/8767/10892/977/1794/3559/1493/916/3659/5530/896/4690/10859/283234/836/5777/8744/6693/5781/199/6352/5074/8772/581/11146/7157/6…
BP	GO:0043122	regulation of canonical NF-kappaB signal transduction	313	0.398697	1.4165	3.67627e-05	0.000194586	8.67506e-05	8093	tags=67%	list=46%	signal=37%	1894/2316/9641/7040/57162/2150/54503/54209/3965/51704/307/4050/1896/7114/57153/56905/25/29108/330/6688/10562/23636/2950/3275/2149/7188/1909/7037/7422/1902/7097/6275/140885/3956/8792/286827/22954/1893/1665/6772/9966/28232/11006/8915/3987/6285/2697/7186/4919/84433/857/64581/7187/124583/10537/3065/27032/7182/5536/7329/3553/153090/8767/8904/10892/147138/841/7185/10075/9314/840/23390/10771/6885/92610/…
BP	GO:0042102	positive regulation of T cell proliferation	100	0.42796	1.41648	0.00528475	0.0129651	0.00578012	7338	tags=64%	list=42%	signal=38%	100133941/8440/6541/79679/3965/6850/29108/84868/1947/7412/11151/4254/2056/7037/5788/10673/942/80381/54440/3606/3717/84433/3071/4860/7292/3553/301/8767/3559/916/5530/4690/283234/8744/6693/199/6352/8772/64926/10148/177/3594/920/3481/970/3280/10288/7297/648/6776/7784/6375/29126/3600/941/3146/7535/80380/923/5588/4179/160365/6188/30835
BP	GO:0051090	regulation of DNA-binding transcription factor activity	182	0.408841	1.416	0.00078465	0.0025422	0.00113336	8108	tags=64%	list=46%	signal=35%	8877/2316/7546/9181/3965/6850/29108/26508/84868/6929/3275/7027/306/7188/5584/7097/2307/3055/5314/8915/84159/1545/3606/7186/4919/84433/602/408/1660/7187/170959/136319/84166/2033/4921/140/7185/338382/58487/6045/27148/9447/4294/5610/695/25865/8986/1386/5087/23085/7984/3551/22976/7334/55072/10392/10616/219790/55182/1649/23373/2241/177/4869/5927/64170/3654/6446/4057/121268/6722/409/3399/1240/9575/5587…
BP	GO:0072676	lymphocyte migration	109	0.424186	1.4156	0.00332129	0.00880598	0.00392589	7579	tags=63%	list=43%	signal=36%	27347/3383/2526/6364/6558/3965/6868/351/29967/25/29108/1880/10344/11151/9466/101/81704/1893/5293/102/4478/6347/10563/3676/9439/65125/11240/2625/5339/27/1399/2131/6376/64005/4345/6693/9943/199/6352/8772/5294/2833/84830/6793/7474/80024/6351/387/6375/257144/51192/11035/207/124976/2770/284114/430/7535/8764/23143/56253/6373/969/131450/9048/58191/8976/5979/4739
BP	GO:0090100	positive regulation of transmembrane receptor protein serine/threonine kinase signaling pathway	101	0.427326	1.41539	0.00534894	0.0130561	0.00582068	7010	tags=56%	list=40%	signal=34%	7040/7272/1601/7042/23213/4851/255743/1028/4853/7043/4756/57045/90/7057/3717/91/1030/659/7046/8312/10220/9688/2033/3516/2626/26035/4088/9839/142/4926/55612/4087/53918/1387/3611/657/10755/54778/10370/3280/654/3622/3326/25970/63893/268/201163/655/92/8516/23144/7041/22938/4089/4487/650/94
BP	GO:0046651	lymphocyte proliferation	295	0.399225	1.41529	0.000104346	0.00047415	0.000211386	6871	tags=56%	list=39%	signal=35%	100133941/8440/27242/2000/6541/79679/2302/7040/57162/3614/1029/259307/3965/6850/5621/10457/57630/5880/57181/5580/7805/3070/4332/23529/2214/25/57045/29108/84868/3958/1947/7412/6929/1880/11151/4254/2056/7037/5788/10673/81704/2355/942/11314/10451/951/80381/11006/64332/54440/3606/54361/3717/4773/9047/79915/9231/84433/7305/4478/3071/100/83593/8741/7409/6522/11326/4860/7292/3553/301/8767/10892/51237/97…
BP	GO:0051347	positive regulation of transferase activity	153	0.413679	1.41321	0.000933352	0.00294475	0.00131283	8515	tags=69%	list=48%	signal=36%	991/11065/1894/5347/22974/23531/6714/2260/51704/2146/1062/9928/4486/63967/5984/9094/27338/5788/63922/3937/1436/5111/9966/25778/9770/3717/7186/5985/5159/79075/55704/5982/5983/2200/4921/8543/54465/285489/10006/6885/29775/4294/11235/9270/7520/80829/5604/5716/7984/972/5155/146850/57214/4216/5294/57679/23118/23328/23533/10333/8795/10125/920/92335/2069/7474/4057/648/11232/10920/5906/387/143384/8797/810…
BP	GO:0035051	cardiocyte differentiation	148	0.414106	1.41317	0.0015633	0.00453608	0.00202228	7581	tags=61%	list=43%	signal=35%	2539/5997/983/891/8324/7040/182/22943/10529/80206/7042/3688/6548/2348/4851/10512/7412/4703/1909/90/7422/5156/5159/5999/5058/9794/3516/7291/6443/2626/10818/7248/27250/5460/2931/3192/6909/5978/5339/5594/5595/27101/2648/998/7373/55553/51548/10664/23135/28514/657/1948/10252/10038/10370/3280/57538/25776/6722/409/1906/170506/5592/4205/5915/4628/655/144165/1956/9150/5914/10269/4211/4208/9464/51676/4089/…
BP	GO:0002274	myeloid leukocyte activation	240	0.402271	1.41303	0.000177981	0.00075281	0.000335618	5732	tags=47%	list=32%	signal=32%	8877/6372/3576/5730/27347/7040/8754/2150/6714/54209/3965/5359/5791/351/1075/1435/6850/5880/10397/5580/4853/3460/3684/2214/867/201294/29108/26762/2207/84868/6688/136/7462/3689/306/259217/5788/7096/3937/7107/57580/7057/11314/951/3598/11006/3696/3566/5293/3606/55904/2268/3717/5971/102/7305/64784/22904/23208/284021/6812/10537/11326/5321/3516/301/1794/161145/914/6814/80149/146722/695/8832/22918/6376/5…
BP	GO:0030098	lymphocyte differentiation	428	0.393364	1.41296	3.11268e-06	2.47133e-05	1.10177e-05	7540	tags=62%	list=43%	signal=37%	6659/7301/4323/2302/56603/8324/7040/3561/6604/1029/259307/578/3965/3688/2177/6868/1015/2146/6850/6689/57630/861/9021/7805/57178/4853/23529/25/5734/2207/4436/3601/7412/6688/6929/1880/441478/558/6602/3718/86/5788/6666/101/10673/9760/3956/112616/6597/915/57580/865/2355/942/55619/6601/56833/64421/11006/64332/3566/54440/5293/3606/54361/5591/3717/538/5971/8651/84433/9655/4297/3955/602/8325/9308/3071/66…
BP	GO:0010975	regulation of neuron projection development	425	0.393379	1.41287	3.38784e-06	2.65147e-05	1.18208e-05	5861	tags=46%	list=33%	signal=32%	6696/3675/780/5997/991/1627/6616/8321/1946/3984/23043/2260/22943/5802/1400/1601/23413/1382/81618/6280/29116/6868/55558/2146/5754/2049/8829/23271/25/4756/3601/154141/5274/5376/7436/10507/8428/9253/2011/2056/10152/7422/4897/1902/5584/9760/393/5365/51393/7804/57580/6498/84079/115703/3066/59341/26115/6423/3706/22906/6091/3792/66008/27124/162979/9139/50861/23129/8507/7533/5911/23394/7431/51199/57498/1…
BP	GO:0051091	positive regulation of DNA-binding transcription factor activity	112	0.421866	1.41271	0.0043589	0.0111087	0.00495247	7829	tags=65%	list=44%	signal=37%	8877/7546/9181/3965/29108/6929/7027/306/7188/5584/7097/8915/84159/3606/7186/4919/84433/1660/136319/2033/4921/7185/338382/9447/5610/695/25865/8986/1386/23085/7984/3551/7334/55072/10392/10616/219790/55182/1649/23373/2241/177/4869/64170/3654/4057/121268/6722/9575/5587/3815/114548/7099/51341/85363/11035/55906/8809/5478/114769/5583/5588/64127/200186/6188/1054/56919/7189/3304/57118/58484/5970/92565
BP	GO:0097530	granulocyte migration	142	0.415228	1.41252	0.00195217	0.00548811	0.00244671	4456	tags=44%	list=25%	signal=33%	6374/6372/3576/2526/7042/7130/6280/1435/6850/5880/57402/5734/2207/3958/6279/10344/56477/3689/23396/7422/101/1441/1436/57580/7057/59341/11314/10059/10451/56833/4283/5197/5293/3071/6347/90550/10563/146433/719/4192/7409/3553/301/2921/79647/255231/9353/5594/682/5595/200576/9948/6376/5879/158747/51135/972/6352/2813/728/388372/64065/5294
MF	GO:0019903	protein phosphatase binding	144	0.414524	1.4122	0.00111929	0.0034194	0.00152444	7396	tags=63%	list=42%	signal=37%	8877/9641/8826/4751/6548/3784/84687/55917/28964/3958/84930/7534/3718/140885/1436/23645/6772/29888/11006/7186/286262/22870/7187/2768/493/153090/23141/5829/5501/9961/4772/51400/996/6801/29945/5770/51434/10859/55291/2648/3783/2885/3716/23381/1742/596/9451/11215/5509/10776/6118/7157/3932/1072/933/65979/11127/5520/25827/8546/6774/2241/199731/3476/10288/9887/5532/55014/4140/66036/9258/2962/51433/8036/1…
MF	GO:0003714	transcription corepressor activity	203	0.404844	1.41136	0.000398731	0.00147357	0.000656948	7489	tags=66%	list=42%	signal=38%	51564/2146/5932/1822/1488/55689/10409/25937/473/427/283248/54880/7090/51053/1788/10848/6597/9612/2023/10765/63035/23613/9139/284252/54361/55729/55749/10915/7832/57727/602/10155/1789/55209/4092/9994/3065/64324/57504/9425/1108/23013/8543/25836/5469/9219/23309/4261/79718/84458/124359/23028/3192/54531/10771/27063/4294/4204/3400/57761/190/10413/57649/57713/4863/57708/5977/8819/25942/23543/8535/23186/5…
BP	GO:0032388	positive regulation of intracellular transport	133	0.417542	1.41129	0.00191884	0.00542608	0.00241906	5281	tags=47%	list=30%	signal=33%	1894/983/2316/7040/7430/1601/8898/5580/10615/9585/1781/1783/11052/3717/51201/30846/302/4478/10155/1660/22994/22916/1778/2033/5901/51496/999/3553/10657/51366/7175/444/3843/5116/53407/3059/2810/80184/84455/64328/10541/80149/6993/4088/11235/4926/11132/51548/25930/1263/57506/9777/4771/128637/22902/9531/55754/5108/8655/2932/55823/10938/4946
BP	GO:0045445	myoblast differentiation	111	0.421854	1.41127	0.00473144	0.011911	0.00531018	6599	tags=53%	list=37%	signal=34%	5307/6659/6662/7040/182/6604/283149/3688/3486/4851/607/23236/6602/86/3956/6597/5467/6601/4283/3606/694/9794/6599/3516/4154/57492/79647/8289/196528/6909/5978/6598/5339/55274/126272/10521/6605/28514/60/5925/3475/1649/55193/56262/2319/6595/6300/6722/3399/55662/144165/1655/10524/25988/4208/130827/4217/6934/9325
MF	GO:0140297	DNA-binding transcription factor binding	483	0.390297	1.4102	1.65137e-06	1.46541e-05	6.53309e-06	6668	tags=56%	list=38%	signal=36%	5307/688/9915/1063/6662/2316/79365/3091/23532/6604/1029/1869/51564/307/5932/23468/1488/3148/861/54892/4853/3159/11176/427/6688/6929/7534/3275/54880/7027/6878/7158/51053/7428/1788/8861/3651/6597/5467/9612/22954/3066/5111/11168/54951/6867/6996/9968/8915/23613/9282/117854/3054/5591/5885/5916/81/7533/10915/6938/84444/23054/64784/602/1660/6670/6717/171023/6789/3065/64324/9324/8195/5771/7994/5396/10488…
BP	GO:0043549	regulation of kinase activity	241	0.400993	1.40845	0.000218791	0.000890572	0.000397035	5408	tags=47%	list=31%	signal=33%	1894/22974/990/23531/6714/2260/1029/51704/5933/2146/1062/9088/1028/9928/4486/63967/993/1033/57493/29108/9094/641/23603/5569/5788/8861/90007/3937/1436/11314/9966/995/9134/25778/9770/2268/3717/7186/5159/9655/55861/5912/55704/7070/58533/2200/84166/4921/8851/8543/9113/905/54465/27250/2810/11329/285489/9961/10006/3192/6885/64793/122809/29775/904/9146/7532/5770/4294/10114/57761/2965/51755/11235/9270/88…
BP	GO:1903706	regulation of hemopoiesis	408	0.391981	1.40625	6.88514e-06	4.69294e-05	2.09221e-05	6564	tags=54%	list=37%	signal=35%	6659/54997/4323/3976/2302/56603/7040/3561/3091/182/6604/1029/259307/54209/3965/7130/2177/1435/10272/6850/4212/4015/57630/3148/861/57178/4853/4982/25/84959/3601/6688/441478/10401/558/6602/23603/4254/3718/86/5788/6666/101/1441/8861/9760/3956/3276/7107/6597/8792/865/2124/942/6601/4286/6772/56833/11006/64332/3566/54440/3606/9770/5591/5916/8651/114803/91/29843/84433/9655/7305/9308/3071/29102/100/714/1…
BP	GO:0016055	Wnt signaling pathway	449	0.390241	1.40537	5.9796e-06	4.25642e-05	1.8976e-05	6651	tags=53%	list=38%	signal=34%	100133941/6659/80114/1501/3675/55789/6425/54972/1277/65268/115908/2239/2263/6662/8321/8324/51473/7040/23043/6714/22943/898/6928/283149/1601/4300/23213/51704/7162/10927/55959/351/259266/25805/2348/4851/1896/5754/5311/4188/2535/607/147495/25/57560/57216/25937/30851/9686/7477/8323/65062/441478/64750/81839/7090/5523/1909/2011/130574/7097/8861/6597/10042/139886/4286/1457/6423/9968/1454/1291/54361/5916…
BP	GO:0098876	vesicle-mediated transport to the plasma membrane	149	0.411675	1.40466	0.00217527	0.00599319	0.00267189	6330	tags=57%	list=36%	signal=37%	312/22883/10123/6809/11031/91461/51375/83871/51762/79778/134957/1902/10228/114879/84079/392/50619/10890/644150/54520/10079/3996/51201/23062/30846/55763/23233/27032/9581/11021/85377/288/81609/117177/22853/23163/55737/9146/23527/23499/54918/79958/8766/10564/55204/11132/8675/8548/22876/25930/2181/57724/65009/29934/27246/51552/30845/23339/163486/9559/23513/4905/10640/26088/10938/2664/64083/57120/5453…
BP	GO:0009411	response to UV	152	0.411042	1.40418	0.0020988	0.00585475	0.00261017	8072	tags=67%	list=46%	signal=37%	5603/4318/55872/1293/9212/51514/578/7076/4312/4313/83695/90427/5580/2237/7398/1292/4436/10714/5424/8491/22954/5111/1291/3150/602/7486/22890/5371/611/1032/2033/2956/6872/54962/23028/840/5562/5796/4776/545/358/8450/57654/51455/142/675/2071/57805/836/596/57646/5608/581/7157/51548/54617/1387/4216/56339/4869/10277/468/7319/170506/5429/9978/23596/1956/123879/201973/26155/207/4239/22861/10715/2067/84446…
BP	GO:0032944	regulation of mononuclear cell proliferation	242	0.399987	1.40416	0.000253418	0.000997789	0.000444835	6871	tags=57%	list=39%	signal=35%	100133941/8440/27242/6541/79679/2302/7040/57162/1029/259307/3965/1435/6850/5621/10457/57630/5880/57181/7805/4332/23529/2214/57045/29108/84868/3958/1947/7412/6929/1880/11151/4254/2056/7037/5788/10673/1401/942/11314/10451/951/80381/11006/54440/3606/3717/4773/79915/9231/84433/7305/3071/100/83593/8741/6522/11326/4860/7292/3553/301/8767/51237/3559/952/3635/1493/916/472/5585/3659/695/5530/4690/10859/28…
BP	GO:1903038	negative regulation of leukocyte cell-cell adhesion	146	0.411369	1.40376	0.00198736	0.00557619	0.00248598	7101	tags=62%	list=40%	signal=37%	27242/79679/2302/7040/57162/1029/259307/3965/5621/10457/861/7805/57045/55824/5133/84868/3958/441478/56477/3718/3956/865/942/11314/951/11006/3566/8651/9231/9655/4092/4192/65125/6522/5771/11326/7292/301/864/3559/79626/10875/9314/5562/1493/80149/7532/5595/3659/84695/10859/201633/836/5777/6693/972/5781/5074/11146/26191/3902/26279/868/84830/23513/10288/6776/2615/6375/1739/29126/2737/2796/54542/207/941…
CC	GO:0005912	adherens junction	188	0.40404	1.40251	0.000600508	0.00205138	0.000914547	5202	tags=43%	list=29%	signal=31%	1501/6282/1946/1741/79983/182/7430/1015/83461/4851/1004/23616/10397/11187/84687/7414/9260/55591/1009/10298/10152/55691/23396/7422/4356/59341/64403/10890/5797/11135/3996/1982/9231/102/302/4478/659/9265/4092/7791/7094/999/301/8751/85377/10818/91624/1824/27295/4643/9620/5796/9266/8502/55971/23336/1952/54806/56288/3801/143098/1742/83872/118/4627/1500/28514/60/4771/1656/144100/4067/23580/2241/9414/112…
BP	GO:0010507	negative regulation of autophagy	103	0.423071	1.40235	0.00715155	0.0167217	0.00745486	8864	tags=80%	list=50%	signal=40%	5768/54209/6850/90427/7428/8140/221937/4864/1982/57533/706/11180/11178/3607/65125/2033/23012/2626/54832/3082/64121/7248/10919/140775/10193/5595/9682/2801/596/3587/7157/26191/55254/10325/11011/23118/6774/58528/57602/5290/6625/8678/4170/1452/6198/3162/66036/9554/23274/9978/207/257397/84861/8945/79142/57521/9637/4102/80317/6009/9638/5476/10670/64223/6622/56893/55004/7874/4105/2475/23256/598/92196/19…
BP	GO:1901875	positive regulation of post-translational protein modification	124	0.415744	1.40215	0.00280739	0.00757603	0.00337755	8032	tags=68%	list=45%	signal=37%	8877/991/11065/5347/57162/1029/55215/7805/330/10401/27338/10054/8915/10055/857/7321/83593/8312/85453/8767/10892/6502/10075/754/23028/2931/80149/1407/57761/84259/1654/5716/79444/22976/8554/7334/26191/55208/26354/23077/7332/10010/51588/23551/868/4869/8452/54778/5601/2932/648/11186/9759/25898/7466/9978/331/144165/55743/123879/9111/10016/329/6187/7335/9112/284/79142/83932/57697/29979/57561/64127/5529…
BP	GO:0043244	regulation of protein-containing complex disassembly	125	0.415581	1.40151	0.00317922	0.00850017	0.00378955	7453	tags=62%	list=42%	signal=36%	22974/2150/9212/822/9181/23616/120/23271/56648/130271/5341/26586/7429/58526/23075/59341/3480/829/51474/4130/22911/81624/440193/57551/136319/11034/10763/65125/11075/55201/444/22828/2039/5756/9037/89795/4131/140775/2059/6840/9948/23064/10634/830/23332/118/55254/1072/2314/29766/6709/6683/5290/23122/7405/5976/832/57466/23274/55605/2935/5499/10269/146057/6314/11078/79142/4943/11344/55239/51676/6711/29…
BP	GO:0015931	nucleobase-containing compound transport	224	0.39973	1.40114	0.00058159	0.00200572	0.000894192	6615	tags=59%	list=37%	signal=37%	4363/222962/10644/29957/10643/23089/23507/10257/134/23636/23165/23511/4600/23225/57122/55706/961/11052/3837/7884/55186/9793/7919/60386/10212/65109/1660/348995/22916/11260/10642/23299/9631/3267/9688/65125/23279/10057/5901/57187/92014/9444/10657/7175/3178/4686/293/9961/23180/9877/23049/7514/79023/8570/10189/91746/6741/9972/79902/10762/9908/9883/8480/26019/29107/51063/3181/8888/347734/26097/23381/64…
BP	GO:0030595	leukocyte chemotaxis	225	0.399731	1.40108	0.000645701	0.00215981	0.000962888	4456	tags=42%	list=25%	signal=32%	6374/6372/3576/240/27347/7423/2150/6558/3965/7852/7042/7130/6280/4313/6868/351/5054/1435/6850/5880/57402/2207/3958/6688/1880/7226/6279/10344/11151/56477/23603/3689/23396/7422/23075/101/1441/1436/4681/57580/8792/7057/59341/10059/10451/56833/5228/4283/5197/5293/63940/102/3071/6347/90550/10563/146433/719/4192/7409/65125/51157/10488/1234/3553/301/2867/5764/2921/79647/11240/9353/1230/5339/5594/682/559…
BP	GO:0010976	positive regulation of neuron projection development	148	0.410554	1.40104	0.00224964	0.00618009	0.00275521	5997	tags=51%	list=34%	signal=34%	3675/780/5997/1627/8321/2260/6280/2146/5754/25/5274/7436/2011/2056/5584/9760/5365/7804/84079/3706/9139/8507/23394/57498/1809/2889/4076/4192/2033/4921/11075/6259/153090/5764/29993/8175/5756/23028/64175/27063/27/29904/4690/2042/23654/9896/23064/347733/6376/5789/27020/65981/23369/2896/466/65009/4067/657/53335/55754/7474/5048/10938/170506/1272/5526/5587/5906/8837/8036/221914/655/950/673/54664
BP	GO:0002064	epithelial cell development	216	0.399931	1.40101	0.000230127	0.000922991	0.000411488	5749	tags=44%	list=33%	signal=30%	688/6662/2316/2302/10653/7040/8826/2150/3091/79983/182/6714/5802/3383/7430/57111/23094/4851/4853/7414/57493/23236/7477/1909/10152/7422/10855/2355/231/5314/340547/7716/9294/91663/5916/7798/7431/4478/27134/2889/440193/171023/340481/10220/1903/3553/122786/6768/1969/10818/2810/546/168620/25932/4643/5908/2931/2947/6093/3175/1874/5339/639/10413/10481/6781/5879/5420/5991/3551/25803/5155/118/28514/126695…
BP	GO:1903322	positive regulation of protein modification by small protein conjugation or removal	123	0.415477	1.40065	0.00482043	0.0120009	0.00535024	7008	tags=60%	list=40%	signal=37%	8877/991/11065/5347/57162/1029/55215/7805/330/10401/27338/10054/8915/10055/857/7321/83593/8312/85453/8767/10892/6502/10075/754/23028/2931/80149/1407/57761/84259/1654/5716/79444/22976/8554/7334/26191/55208/26354/23077/7332/10010/51588/23551/868/4869/8452/54778/5601/2932/648/11186/9759/25898/7466/9978/331/144165/55743/123879/9111/10016/329/6187/7335/9112/284/79142/83932/57697/29979/57561/64127/55294
BP	GO:0045859	regulation of protein kinase activity	224	0.399473	1.40024	0.000599908	0.00205138	0.000914547	7605	tags=61%	list=43%	signal=35%	1894/22974/990/23531/6714/2260/1029/51704/2146/1062/9088/1028/9928/4486/63967/993/1033/57493/29108/9094/641/23603/5569/5788/3937/1436/11314/9966/995/9134/9770/2268/3717/7186/5159/9655/55861/5912/55704/7070/58533/2200/4921/8851/9113/905/54465/27250/2810/11329/285489/9961/10006/6885/64793/122809/29775/904/9146/7532/5770/4294/10114/57761/2965/51755/11235/9270/8844/7520/51527/80829/55181/5604/5716/79…
BP	GO:2000181	negative regulation of blood vessel morphogenesis	102	0.42191	1.3992	0.00624038	0.0148556	0.00662293	4588	tags=47%	list=26%	signal=35%	240/90993/57556/161742/9723/6558/7042/23213/56999/5054/7058/1284/1870/3339/22846/7057/6772/11117/5797/54361/6678/64218/5371/285/493/5230/9444/153090/1969/2296/374887/9314/6093/9146/6464/889/4204/2969/23166/1386/10253/26523/5777/1500/4763/1634/1944/2833
BP	GO:0007249	canonical NF-kappaB signal transduction	339	0.39222	1.39895	2.22005e-05	0.0001273	5.67531e-05	7312	tags=61%	list=41%	signal=36%	1894/2316/9641/7040/57162/2150/54503/54209/3965/51704/307/4050/1896/7114/57153/56905/25/57560/29108/330/6688/10562/23636/2950/3275/2149/7188/1909/7037/7422/1902/7097/6275/101/140885/3956/8792/286827/22954/1893/1665/6772/9966/28232/11006/8915/3987/9770/6285/2697/7186/5971/4919/84433/857/602/64581/7187/124583/10537/3065/27032/7182/5536/7329/2033/3553/4790/153090/8767/8904/10892/147138/841/7185/1007…
BP	GO:0051897	positive regulation of phosphatidylinositol 3-kinase/protein kinase B signal transduction	206	0.400634	1.3983	0.000471686	0.00168709	0.000752141	5606	tags=46%	list=32%	signal=32%	4922/780/7301/1946/7040/7423/2150/6714/2260/54209/9723/7042/219699/7162/3688/351/4486/867/2261/114897/10507/558/2149/7422/150/101/1436/5467/10855/7057/5156/10451/80310/3480/84280/3606/2268/3717/5159/4150/3488/3092/114882/55704/7046/85453/7409/2033/4921/5025/3553/6259/8904/56034/3082/9037/3059/2137/5008/5154/2625/1839/253260/10253/9270/6376/5879/5777/998/5155/5781/6352/5578/1634/5294/23551/23533/6…
BP	GO:0007030	Golgi organization	150	0.409474	1.39762	0.00187781	0.00532045	0.00237197	6735	tags=57%	list=38%	signal=36%	5347/983/23423/51560/23271/7534/85462/57198/57584/9648/7443/10466/23207/53407/10075/168620/10142/1453/51361/5594/5595/57531/2801/11235/3801/23332/9820/998/5604/55204/8548/9907/1263/5861/400/9382/84932/165324/5205/128637/9712/30845/11196/54808/23122/93643/26003/81671/1452/26259/64083/8729/65243/55014/10565/57511/8874/157680/128989/148229/2804/5587/91949/9529/22796/400451/8615/9919/23015/10419/5566…
BP	GO:0050670	regulation of lymphocyte proliferation	238	0.397938	1.39688	0.000444744	0.00161471	0.000719871	6871	tags=56%	list=39%	signal=35%	100133941/8440/27242/6541/79679/2302/7040/57162/1029/259307/3965/6850/5621/10457/57630/5880/57181/7805/4332/23529/2214/57045/29108/84868/3958/1947/7412/6929/1880/11151/4254/2056/7037/5788/10673/942/11314/10451/951/80381/11006/54440/3606/3717/4773/79915/9231/84433/7305/3071/100/83593/8741/6522/11326/4860/7292/3553/301/8767/51237/3559/952/3635/1493/916/472/5585/3659/695/5530/4690/10859/283234/7940/…
BP	GO:0002753	cytoplasmic pattern recognition receptor signaling pathway	201	0.400707	1.39679	0.00087467	0.00278392	0.00124113	7792	tags=66%	list=44%	signal=37%	57162/2150/6714/9212/5802/54209/9781/3428/5538/29108/330/84868/4940/80196/5591/29800/10212/115362/837/201292/8767/3843/9113/11074/6397/26065/85364/23180/338382/8473/81622/6885/92610/9424/140609/57590/5610/695/253260/54878/51284/7128/1654/142/9698/80352/26057/5777/51135/3551/5608/81844/23369/26191/10392/55577/57506/57724/5903/7706/79969/79184/7511/25827/10333/57787/3654/79155/81559/8678/80216/2652…
BP	GO:0050866	negative regulation of cell activation	218	0.398746	1.39679	0.00104007	0.00322511	0.00143782	7137	tags=60%	list=40%	signal=36%	27242/7301/79679/2302/7040/57162/6714/1029/259307/5270/54209/3965/5621/10457/861/5580/7805/4332/84959/57045/55824/5133/84868/3958/441478/114897/558/3718/64092/5788/3956/865/942/11314/5156/951/11117/11006/3566/2268/8651/9231/9655/7305/83593/4092/23208/284021/4192/6522/5771/11326/7292/301/864/3559/79626/10875/3635/5562/1493/5154/80149/7532/472/5585/5595/3659/146722/695/10019/84695/8832/7128/10859/2…
BP	GO:0048534	hematopoietic or lymphoid organ development	103	0.421021	1.39556	0.00835339	0.0190089	0.00847455	7855	tags=67%	list=44%	signal=37%	9133/7040/6868/1015/4050/2049/25/57124/5788/9760/8792/64332/23607/1030/4297/602/100/7046/171023/22890/10018/8543/3720/3175/472/5585/2625/5594/5595/1399/10630/5087/28982/596/5604/8772/7157/4791/10758/2300/10370/3280/55795/4602/6722/6776/10234/673/64919/64783/3600/11035/54542/10269/124976/9464/5605/51804/5308/1102/1499/9048/5894/5979/6495/149041/3575/80169/4049
CC	GO:0016605	PML body	104	0.420107	1.39554	0.00437203	0.0111225	0.00495864	7580	tags=66%	list=43%	signal=38%	2000/9641/1107/5888/23468/10409/11073/55159/641/23001/6498/1457/6996/6117/6670/6047/7750/9994/219988/23137/5371/204851/7329/7994/5598/4261/546/545/10114/56478/29855/6497/6693/8554/26993/6118/7157/6049/4034/5925/11262/51588/11200/4683/6613/54778/9063/7181/79677/55743/7156/1613/3297/55145/6934/6304/201299/10210/1616/79618/23515/10626/2872/23411/6612/26036/27252/9683/1025
BP	GO:0031398	positive regulation of protein ubiquitination	101	0.421306	1.39545	0.00751841	0.0174384	0.00777438	7008	tags=59%	list=40%	signal=36%	8877/991/11065/5347/57162/55215/7805/330/27338/8915/857/7321/83593/8312/85453/8767/10892/6502/10075/754/23028/2931/1407/57761/1654/5716/79444/22976/7334/26191/23077/7332/868/4869/8452/54778/5601/2932/648/11186/25898/7466/9978/331/144165/55743/9111/10016/329/6187/7335/9112/284/79142/83932/57697/29979/57561/64127/55294
BP	GO:1990138	neuron projection extension	169	0.405278	1.39482	0.00161394	0.0046457	0.00207115	5542	tags=44%	list=31%	signal=30%	780/10631/5361/3984/8826/5802/3688/55558/8829/7414/25/8936/1909/23767/7422/4897/8437/6790/393/51393/6285/23394/4692/1785/54437/659/5058/3676/57609/1954/10439/999/81628/6259/8904/6857/51330/9037/4131/8828/9353/682/2017/23499/25942/10505/57154/6049/80031/3475/10479/53335/22902/50618/114804/144402/8239/9355/10371/23122/2932/9043/7474/5048/2664/6722/8636/57699/1906/9706/5532/23191/80128/8408
BP	GO:1901343	negative regulation of vasculature development	103	0.420745	1.39464	0.0085039	0.0192604	0.00858668	4588	tags=47%	list=26%	signal=35%	240/90993/57556/161742/9723/6558/7042/23213/56999/5054/7058/1284/1870/3339/22846/7057/6772/11117/5797/54361/6678/64218/5371/285/493/5230/9444/153090/1969/2296/374887/9314/6093/9146/6464/889/4204/2969/23166/1386/10253/26523/5777/1500/4763/1634/1944/2833
BP	GO:0099111	microtubule-based transport	206	0.399532	1.39445	0.00058159	0.00200572	0.000894192	7269	tags=59%	list=41%	signal=35%	7345/24137/30850/3091/55081/351/51566/57560/8936/5874/199953/81839/7846/54820/51098/3799/10947/1781/9742/25999/22906/66008/636/2697/6421/4130/57584/23162/440193/22994/23299/8481/1778/26160/200373/84062/55201/26958/23353/25809/4131/57539/388552/3192/27148/28981/23287/23291/25911/147700/90990/11158/51626/64792/55288/5991/998/5604/53340/7275/22820/5861/57728/11127/5870/79582/23224/22902/8546/9531/79…
BP	GO:0062207	regulation of pattern recognition receptor signaling pathway	180	0.403152	1.39425	0.00109749	0.00336702	0.00150109	7785	tags=66%	list=44%	signal=37%	7301/1535/57162/2150/6714/9212/5802/54209/6280/351/3428/5538/330/6279/7096/27293/22954/11314/55198/5591/29800/857/115362/201292/153090/9113/11074/6397/85364/338382/8473/6885/9424/140609/57590/5610/3659/146722/695/26060/253260/7128/1654/142/9698/80352/26057/55366/3551/23369/26191/4034/54726/55577/57506/27246/79969/4067/79184/25827/10333/57787/81559/26524/2664/1452/4057/409/25921/81926/9258/121260/…
MF	GO:0019207	kinase regulator activity	292	0.393418	1.39391	0.000153041	0.000664097	0.000296068	6949	tags=56%	list=39%	signal=35%	100133941/54997/22974/7039/1946/891/9133/7040/5570/8826/161742/6714/890/1029/898/54209/51704/1028/1164/5880/899/9021/5580/25/11073/894/79817/1019/2950/79668/2011/2056/7422/374/5569/5788/55233/11113/126308/29062/10926/57580/1031/5577/901/11006/8915/81848/9134/8651/1030/857/84152/3071/57498/54619/685/55704/200734/57551/80174/6789/51100/8312/5536/65125/1032/8851/153090/23141/10892/8575/805/84632/905…
BP	GO:0002218	activation of innate immune response	330	0.391228	1.39341	7.95287e-05	0.000375552	0.000167429	7957	tags=65%	list=45%	signal=37%	7301/1535/9641/57162/2150/6714/9212/5802/54209/6280/9781/351/6850/3428/5538/57402/4332/29108/330/84868/6279/7097/7096/3055/4940/7100/27293/22954/11314/80196/8915/64332/55198/5591/29800/6421/10212/23643/857/7305/64581/115362/7187/5058/55269/837/201292/2033/1520/153090/2867/8767/839/3843/9113/11074/6397/26065/85364/81793/23180/338382/8473/81622/6885/92610/9424/4841/140609/57590/9447/5610/3659/14672…
BP	GO:0006661	phosphatidylinositol biosynthetic process	115	0.415074	1.39329	0.00473144	0.011911	0.00531018	6357	tags=53%	list=36%	signal=34%	94005/1040/8898/5305/8871/23396/3706/79143/5293/27124/8394/3636/4952/9600/5298/3631/5287/117283/128869/5277/3635/56623/8776/5297/23049/5286/26751/8396/5154/79837/54965/472/200576/54872/9896/8867/51447/5155/5279/22876/5294/8818/64924/9108/5290/8678/7405/284098/9807/8526/10026/5291/9690/80271/83394/51604/80055/3707/23556/22908/5289
BP	GO:0071621	granulocyte chemotaxis	116	0.414396	1.39239	0.00607262	0.014504	0.00646619	4456	tags=47%	list=25%	signal=35%	6374/6372/3576/7042/7130/6280/1435/6850/5880/57402/2207/3958/6279/10344/56477/3689/23396/7422/1441/1436/57580/7057/59341/10059/10451/4283/5197/5293/3071/6347/90550/10563/146433/719/4192/7409/3553/301/2921/79647/9353/5594/682/5595/200576/6376/5879/158747/972/6352/728/388372/64065/5294
BP	GO:0043491	phosphatidylinositol 3-kinase/protein kinase B signal transduction	323	0.390707	1.39027	7.27604e-05	0.000349298	0.000155724	6586	tags=51%	list=37%	signal=33%	4922/780/6425/55165/7301/1946/7040/7423/2150/6714/1293/2260/5270/54209/9723/7042/219699/7162/3688/6868/351/4015/4486/2214/867/57560/2261/1292/114897/10507/558/2149/23396/7422/150/101/1436/5467/29062/10855/7057/5314/5156/10451/80310/3480/84280/1291/5293/3606/2268/3717/23607/8394/6733/3636/5159/5783/4150/3488/3092/114882/55704/7046/85453/7409/2033/4921/5025/3553/6259/153090/8904/5287/7291/25948/560…
BP	GO:0046631	alpha-beta T cell activation	195	0.399219	1.38948	0.00148334	0.00433892	0.00193438	6914	tags=58%	list=39%	signal=36%	2000/3561/3965/6850/57630/861/9021/25/5734/57045/3958/1880/3718/5788/9760/3956/915/865/2355/942/11314/11006/64332/3566/54440/3606/3717/538/5971/8651/84433/9655/4297/602/9308/3071/100/64218/4092/6522/4860/2033/7292/301/8767/10892/864/1794/3559/3726/916/80149/9976/2625/84807/3659/639/10312/84695/1386/10859/80758/3716/10808/596/6775/6693/50856/374383/57705/10538/917/51176/23476/64926/26279/8546/1014…
BP	GO:0060485	mesenchyme development	316	0.390908	1.38935	8.6297e-05	0.000402255	0.000179334	7420	tags=55%	list=42%	signal=32%	6659/1829/1277/8463/2263/6662/7040/57556/3091/161742/182/2260/22943/3911/9723/283149/1601/7042/25800/2146/25805/2348/4851/10512/5754/5311/57181/8829/10409/7043/10736/25937/26508/1947/152007/4017/10507/55625/23603/4254/1909/90/7422/10509/6275/101/3066/6772/6423/6091/80709/10787/54910/54361/23275/58495/9231/80204/10155/54437/659/200734/7046/64218/4092/2295/4192/114990/10439/3516/3553/9444/153090/11…
BP	GO:0097529	myeloid leukocyte migration	223	0.396352	1.3892	0.00065486	0.00218035	0.000972046	4456	tags=42%	list=25%	signal=32%	6374/6372/3576/4323/7423/2526/54209/7042/7130/6280/4313/351/5054/1435/6850/5880/57402/5734/2207/23236/3958/6688/6279/10344/56477/23603/4254/3689/23396/7422/23075/101/1441/140885/1436/4681/57580/8792/961/7057/59341/11314/10059/10451/80310/56833/11117/5228/4283/5197/5293/3071/6347/90550/10563/146433/719/4192/7409/10488/5025/3553/301/2921/79647/255231/9353/1230/5594/682/5595/200576/79148/79902/9948/…
BP	GO:0007266	Rho protein signal transduction	139	0.409132	1.38805	0.00281021	0.00757603	0.00337755	5962	tags=55%	list=34%	signal=37%	3675/1281/1278/9170/3984/2150/79574/29127/9181/3688/3925/50650/8829/54869/25/57493/57216/30851/10507/2149/56882/1902/150/393/81704/201176/55619/392/6091/83892/11135/56990/397/23370/408/9411/10672/2768/57522/9826/117289/257106/6093/9620/85440/2059/27237/27/8502/4650/139818/9138/5879/10630/391/8727/7454/9639/25959/1072/65979/394/23580/8452/1452/57572/8874/6242/57449/387/613/10928/201163/396/253980/…
BP	GO:0038061	non-canonical NF-kappaB signal transduction	128	0.411257	1.38791	0.00453515	0.0114769	0.00511663	6515	tags=59%	list=37%	signal=37%	8877/2302/54209/3965/51564/351/1896/7805/3838/29108/11156/330/84868/6688/8792/942/9966/8915/3606/9770/7186/5971/81/602/3553/4790/153090/8904/939/27250/55655/6885/29775/80149/5610/9020/54765/1654/9516/26523/80829/51135/3551/81844/26191/10392/55075/10616/4791/219790/23118/23328/10333/8795/177/192669/10920/1906/8996/56672/387/114548/5495/655/8797/9111/11035/54542/329/257397/6737/8945/23609/8809/3146
BP	GO:0007369	gastrulation	190	0.399487	1.38765	0.00194436	0.00547681	0.00244168	4695	tags=41%	list=27%	signal=30%	3675/3912/4323/2263/4318/8324/1289/3691/3685/2260/22943/1846/6928/3688/4313/1290/3678/3673/10736/57216/57045/1284/3689/90/8019/1303/8861/1847/6423/10787/1301/1291/60436/23275/91663/2697/55578/659/3676/8312/65125/8195/27245/1954/2033/1969/5598/2296/1856/10818/1844/5460/9314/6045/9095/6615/3693/190/4088/2131/2885/23332/5604/79971/10432/2132/7157/4627/60626/4087/7709/23135/29072/51176/4771/8862/6426…
BP	GO:1901888	regulation of cell junction assembly	273	0.392676	1.38675	0.000225593	0.000908027	0.000404817	3889	tags=35%	list=22%	signal=28%	2239/4323/8321/22883/1946/55920/375790/22998/6714/2260/22943/5802/347902/1400/7162/1307/6548/91107/351/2049/8829/7058/84687/7414/25/27286/57622/78999/7436/10507/3556/23603/9253/23767/7422/7097/8861/393/115703/7057/55619/3987/9294/54910/54361/5911/29843/9231/5783/23394/857/23096/2889/55209/64218/11178/7094/7070/10672/3553/1108/1969/261734/9113/2039/7248/146760/57522/4131/5908/8473/71/6093/4139/557…
BP	GO:0001764	neuron migration	187	0.399531	1.38668	0.00152019	0.00443322	0.00197642	6433	tags=46%	list=36%	signal=30%	3675/1281/7301/2316/5361/51473/57556/2260/9181/9723/6868/259266/55558/57630/29967/57178/284403/8829/4756/558/7846/2011/10152/54820/7422/4897/9585/7804/10163/30837/150726/54541/4692/7443/4192/8851/153090/7291/7155/25836/7026/4131/79932/23060/10006/8828/4139/9620/2625/85451/1399/23654/1952/51225/92737/347733/6376/5879/23380/116983/581/10806/89796/9860/6774/8239/5108/10371/5048/653464/6722/10718/559…
BP	GO:0002262	myeloid cell homeostasis	191	0.398978	1.38608	0.000948979	0.00298753	0.0013319	6140	tags=50%	list=35%	signal=33%	6510/2539/3091/29127/578/6868/3784/1435/5880/3148/54892/9991/2207/6688/558/4254/2056/7422/8861/3276/6772/5293/55904/4090/5591/3717/91/29843/7067/81624/3071/6670/5771/10018/301/22985/5469/23774/2039/3059/8444/3635/10296/3192/60682/2625/55972/695/10019/23657/2113/5879/836/23186/23230/28982/2309/3216/581/5316/4763/11143/84456/10320/4151/23210/5925/4067/51301/10758/23385/6774/3623/29766/10370/338442/…
BP	GO:0048639	positive regulation of developmental growth	162	0.403428	1.3852	0.00265333	0.00719335	0.00320694	5480	tags=39%	list=31%	signal=27%	10551/2263/983/1946/891/3984/375790/2260/7430/1382/1435/4851/8531/8829/10409/23236/7429/10507/7422/8437/2307/51393/5467/54440/23394/659/5058/4092/8195/1954/3516/6857/25836/51330/9037/1385/4131/6909/10413/2735/23499/9798/596/23369/57154/28514/84525/657/53335/22902/50618/114804/144402/5357/3481/10038/5048/2664/6722/57699/1906/6776/7784
BP	GO:1900180	regulation of protein localization to nucleus	154	0.405037	1.3842	0.00239597	0.00655714	0.00292331	5981	tags=52%	list=34%	signal=35%	84662/1894/5347/983/2316/7040/6714/1029/7042/23400/351/5580/25937/7534/3985/7037/5569/11006/3717/23607/84445/9500/10155/22948/83593/2033/5901/999/51366/7175/29969/3843/9113/908/64121/10576/3059/7016/84455/5562/7529/10694/29775/10527/80149/10445/10413/51715/4088/142/25942/3716/9451/4931/55612/51548/4763/11143/25885/1387/57506/4771/6950/9531/4869/2932/26524/7297/3455/1906/5532/4140/9258/10575/5587/…
BP	GO:0050671	positive regulation of lymphocyte proliferation	145	0.405709	1.38395	0.0044423	0.0112616	0.00502066	7947	tags=64%	list=45%	signal=36%	100133941/8440/6541/79679/57162/3965/6850/57181/23529/2214/29108/84868/1947/7412/6929/1880/11151/4254/2056/7037/5788/10673/942/10451/80381/54440/3606/3717/4773/79915/84433/3071/100/8741/4860/7292/3553/301/8767/3559/952/916/695/5530/4690/283234/63925/596/8744/6693/972/199/6352/8772/64926/10148/177/3594/920/3481/970/3280/7293/10288/7297/648/6776/7784/7099/6375/51293/29126/3600/941/4208/3146/7535/80…
BP	GO:0032946	positive regulation of mononuclear cell proliferation	147	0.405531	1.38367	0.00273302	0.00739554	0.00329708	5883	tags=50%	list=33%	signal=33%	100133941/8440/6541/79679/57162/3965/1435/6850/57181/23529/2214/29108/84868/1947/7412/6929/1880/11151/4254/2056/7037/5788/10673/942/10451/80381/54440/3606/3717/4773/79915/84433/3071/100/8741/4860/7292/3553/301/8767/3559/952/916/695/5530/4690/283234/63925/596/8744/6693/972/199/6352/8772/64926/10148/177/3594/920/3481/970/3280/7293/10288/7297/648/6776/7784/7099/6375/51293/29126
BP	GO:0001763	morphogenesis of a branching structure	208	0.395836	1.38287	0.00140823	0.00416133	0.0018552	7308	tags=56%	list=41%	signal=33%	6692/780/4323/2263/6662/10653/5361/7040/6714/2260/3371/3911/9723/6928/23213/1435/4851/10512/255743/5311/9021/8829/4070/10736/25/57216/1282/473/2119/441478/1909/90/7422/374/5314/6423/10765/54361/23129/9231/9500/5058/6789/5371/4192/10672/3217/3845/7421/6768/1969/8914/5469/10818/133/3082/5310/25932/6909/9353/9620/55727/5154/4776/639/10413/10481/10253/2131/2885/55366/5087/596/51548/1500/51176/3611/53…
BP	GO:0016525	negative regulation of angiogenesis	101	0.417398	1.3825	0.00984856	0.0218605	0.00974585	4588	tags=47%	list=26%	signal=35%	240/90993/57556/161742/9723/6558/7042/23213/56999/5054/7058/1284/1870/3339/22846/7057/6772/11117/5797/6678/64218/5371/285/493/5230/9444/153090/1969/2296/374887/9314/6093/9146/6464/889/4204/2969/23166/1386/10253/26523/5777/1500/4763/1634/1944/2833
BP	GO:0046632	alpha-beta T cell differentiation	139	0.40743	1.38227	0.00318242	0.00850017	0.00378955	6914	tags=61%	list=39%	signal=38%	3561/3965/6850/57630/861/9021/25/5734/1880/3718/9760/3956/865/2355/942/11006/64332/3566/54440/3606/3717/538/5971/8651/9655/4297/602/9308/3071/100/64218/4092/6522/4860/2033/7292/301/8767/10892/864/3726/80149/2625/84807/3659/639/84695/1386/80758/3716/596/6775/6693/10538/51176/23476/26279/8546/6774/3594/8943/8477/4602/6776/387/114548/29851/29110/2737/673/64919/5914/54542/257101/3707/941/8809/6046/31…
BP	GO:0072006	nephron development	159	0.403079	1.38046	0.00365893	0.00959557	0.0042779	3990	tags=37%	list=23%	signal=29%	100133941/3675/6662/3976/2302/7040/8826/182/8842/3911/6928/23213/55959/4851/255743/5311/4853/4070/10409/10736/57216/25937/26508/7477/1909/7422/4854/57122/5156/80310/6772/4358/54361/23607/84445/5159/9500/171023/285/23279/3217/9653/2296/4811/5310/4643/55083/358/2625/79902/10413/5530/29927/54806/2131/55366/5420/5087/596
BP	GO:0051962	positive regulation of nervous system development	275	0.390363	1.37937	0.000307594	0.00118645	0.000528942	4289	tags=35%	list=24%	signal=27%	6692/1627/22883/3976/1946/3984/7040/375790/3091/6604/5270/347902/745/1869/7852/1382/7162/3688/259266/4851/2049/7516/284403/8829/7058/23529/27286/2119/10507/3556/4673/9253/23767/7422/5584/8140/5365/51393/7804/6498/84079/22954/3066/3706/22906/6091/23129/9231/23394/51199/23096/659/146433/706/64218/4076/5058/3065/10154/4192/1954/3553/9444/3845/5764/1181/23013/51330/9037/146760/5501/4131/23028/9353/19…
BP	GO:0002062	chondrocyte differentiation	110	0.41256	1.37834	0.0080201	0.0184833	0.00824025	7308	tags=64%	list=41%	signal=38%	50515/1281/6662/7040/3091/5744/2260/871/23213/55959/91461/861/10736/57560/57045/2261/4017/51320/2591/1311/129642/2355/1893/6423/1301/5916/659/22856/1836/7046/4092/81792/4192/2734/864/85301/4088/1386/2131/9451/2132/5781/55553/4054/5925/642658/64764/657/2202/860/7483/654/55512/4781/11173/5915/10865/2737/116039/51222/4208/650/25886/94/85477/7227/9321/1499/26585/8091
MF	GO:0016887	ATP hydrolysis activity	369	0.384975	1.37798	5.41615e-05	0.000272695	0.000121573	7268	tags=60%	list=41%	signal=36%	4363/11004/10112/146909/9493/5217/4171/3833/9319/1107/54863/8438/4998/10051/4175/113220/476/4173/3797/56992/81930/4172/23400/9928/10257/10592/9619/89797/80119/3796/5984/84515/1080/9401/4436/641/1663/6890/4176/91607/490/9585/54821/3799/5965/10721/1763/63922/10847/4174/63979/23250/80179/6597/23200/1665/8243/6782/57198/8467/23347/7919/538/5985/29028/10212/55729/79915/10079/489/51182/89845/7486/9126/…
BP	GO:0022408	negative regulation of cell-cell adhesion	200	0.39513	1.37751	0.00100325	0.00313737	0.00139871	7101	tags=62%	list=40%	signal=37%	4072/27242/79679/2302/10653/7040/57162/182/1029/259307/5270/3965/5621/4851/10457/861/5580/7805/25/84959/57045/55824/5133/84868/3958/6688/441478/114897/56477/3718/7422/23075/3956/865/53827/942/59341/11314/951/11006/3566/80709/23560/3717/91663/8651/9231/9655/4092/4192/65125/6522/5771/11326/7292/999/301/5598/864/3559/79626/10875/9314/5562/1493/80149/7532/5595/3659/80139/10019/84695/10859/201633/836/…
BP	GO:0002221	pattern recognition receptor signaling pathway	296	0.388618	1.37726	0.000177981	0.00075281	0.000335618	7957	tags=66%	list=45%	signal=37%	7301/1535/57162/2150/6714/9212/5802/54209/6280/9781/351/6850/3428/5538/57402/29108/330/84868/6279/7097/7096/4940/7100/27293/22954/11314/80196/8915/64332/55198/5591/29800/10212/23643/857/64581/115362/7187/837/201292/1520/153090/2867/8767/3843/9113/11074/6397/26065/85364/81793/23180/338382/8473/81622/6885/92610/9424/140609/57590/9447/5610/3659/146722/695/26060/253260/54878/51284/7128/1654/142/9698/…
BP	GO:0039531	regulation of cytoplasmic pattern recognition receptor signaling pathway	127	0.408264	1.3772	0.00699474	0.0164616	0.0073389	7633	tags=64%	list=43%	signal=36%	57162/2150/6714/9212/5802/54209/3428/5538/330/5591/29800/115362/201292/9113/11074/6397/85364/338382/8473/6885/9424/140609/57590/5610/695/253260/7128/1654/142/9698/80352/26057/23369/26191/55577/57506/79969/79184/25827/10333/57787/81559/26524/1452/25921/81926/121260/5587/114548/7099/5537/331/55666/8065/6895/3312/329/57505/207/5027/3146/5094/51296/22900/5599/29979/10454/2634/56829/5515/197358/8887/5…
MF	GO:0016755	aminoacyltransferase activity	472	0.381303	1.37685	1.00731e-05	6.52721e-05	2.90996e-05	7731	tags=58%	list=44%	signal=34%	11065/29128/57162/93082/1029/51514/29089/51564/9781/153830/29116/91107/80263/92912/57630/26118/57178/580/867/196403/330/55159/10293/10401/64750/54880/54467/7188/672/22838/124975/51320/27338/148203/7428/57534/286827/22954/80196/64219/57542/9968/65264/10336/83892/117854/7186/6596/55749/25797/26190/80204/10155/55958/54836/7321/6047/7187/23014/152006/127544/5371/51444/7329/23338/201292/25897/83637/72…
BP	GO:0030316	osteoclast differentiation	112	0.411055	1.3765	0.00816183	0.0187501	0.0083592	7627	tags=63%	list=43%	signal=36%	7040/6714/54209/7130/1435/10272/4853/4982/84959/57560/2207/6688/1880/10401/23603/135228/7037/1436/7107/8792/2355/4286/11006/9770/7305/302/22904/29887/6522/2200/126014/1969/3726/3635/1385/7030/28962/9644/1230/2353/5530/10312/10859/9855/4763/171392/79705/5048/4057/9846/7071/7099/8111/3658/10766/10234/51208/116211/57521/537/56834/6422/650/55294/5026/1499/7098/11025/7189/4739/130733
BP	GO:0043409	negative regulation of MAPK cascade	160	0.401322	1.37623	0.00261622	0.00710608	0.00316804	6771	tags=52%	list=38%	signal=33%	5997/65268/2305/7345/3976/2192/57556/2150/161742/93082/55872/1852/1846/7430/54209/1601/5580/25/2122/2950/5788/140885/1847/3276/11314/3480/11117/11006/81848/857/55870/200734/5536/5771/3553/153090/1844/27250/11329/9314/2218/338761/10771/5770/10114/57761/55206/10019/51755/10253/9270/5777/5716/26191/4763/171392/10347/4771/51339/374403/4067/1849/3476/10252/9611/5048/5291/284996/7099/221496/8661/1848/2…
MF	GO:0005200	structural constituent of cytoskeleton	109	0.412304	1.37595	0.0078702	0.0181668	0.00809914	5057	tags=39%	list=29%	signal=28%	3880/375790/4001/84823/10376/84790/120/84617/7846/10095/636/203068/10096/23607/10097/7431/4478/3092/8030/7094/54474/7283/10109/7277/288/9696/71/5339/10383/23336/10398/347733/10094/7278/10381/23136/60/10426/2035/7168/5357/6709/8089
MF	GO:0019787	ubiquitin-like protein transferase activity	456	0.381571	1.37583	1.80118e-05	0.000106668	4.75548e-05	7731	tags=58%	list=44%	signal=34%	11065/29128/57162/93082/1029/51514/29089/51564/9781/153830/29116/91107/80263/92912/57630/26118/57178/580/867/196403/330/55159/10293/10401/64750/54880/54467/7188/672/22838/51320/27338/148203/7428/57534/286827/22954/80196/64219/57542/9968/65264/10336/83892/117854/7186/6596/55749/26190/80204/10155/55958/54836/7321/6047/7187/23014/152006/127544/5371/51444/7329/23338/201292/25897/83637/7267/23220/5512…
BP	GO:0001701	in utero embryonic development	419	0.383366	1.37533	2.05455e-05	0.00011923	5.31552e-05	5398	tags=46%	list=31%	signal=33%	3880/6692/50515/10568/1627/60681/1281/9915/2263/55723/3976/9837/891/10653/9133/3091/2260/113026/4751/6928/6241/3688/5932/4851/6491/123920/1028/8531/5311/4188/7004/203286/9021/7516/54892/10733/1111/57178/4853/7043/57493/79733/7477/4436/92521/2530/54880/84296/9654/1909/86/90/7422/57534/56006/3276/4071/6498/4678/22846/5156/57167/7703/5723/10787/3054/50861/91/58495/102/9632/4849/81624/4952/57498/6117…
BP	GO:0045639	positive regulation of myeloid cell differentiation	104	0.413656	1.37411	0.00594144	0.014309	0.00637923	4460	tags=41%	list=25%	signal=31%	54997/3976/7040/3091/182/54209/1435/3148/861/4853/23603/4254/3276/8792/2124/6772/5591/91/7305/3071/146433/22985/5469/23774/841/3059/3635/1385/338382/60682/1230/2353/5530/2113/9398/23186/2309/972/8772/5578/11143/51176/5925
CC	GO:0030667	secretory granule membrane	309	0.386744	1.37404	0.000462527	0.00166838	0.000743798	5688	tags=45%	list=32%	signal=31%	3710/6616/1535/11322/3685/8826/9545/5329/79888/10184/307/6809/11031/5724/1534/5328/1536/116843/10257/57153/221/23218/3684/858/5874/10970/27074/2207/3958/2212/5066/7226/963/2357/2171/3903/353189/135228/3689/5337/5788/134957/7097/101/140885/23250/23200/961/965/11314/1755/960/10890/4240/54495/79930/6515/6678/8560/102/857/7305/5912/3071/80331/3687/4126/21/1315/6717/719/4893/3708/8904/23317/6857/54832…
BP	GO:0007224	smoothened signaling pathway	141	0.404172	1.37356	0.00482527	0.0120009	0.00535024	7786	tags=61%	list=44%	signal=34%	84662/2263/51473/2121/5270/55081/79867/8445/6491/199221/132884/57560/83871/3339/7289/7846/51098/92344/3651/22873/9742/5082/9231/23552/22856/204851/26160/5396/1954/200894/80210/51366/57545/26005/23432/84455/27148/916/4294/28981/55212/2735/2131/147040/84100/1387/5925/57728/860/55764/3280/5727/79809/221914/5567/2737/51684/2294/51174/50937/146057/27152/26146/23295/8945/80199/55717/54903/1495/79600/64…
BP	GO:0071774	response to fibroblast growth factor	117	0.40842	1.37296	0.00846981	0.0192133	0.00856569	4172	tags=36%	list=24%	signal=28%	1277/3576/10631/2263/90993/8826/79801/2260/3371/23213/3688/55959/57560/2261/23767/2591/7057/960/2817/10765/81848/25778/54361/6347/10563/8481/10818/6909/5770/2625/1399/25865/10253/9270/2131/2885/2002/678/2132/5781/27020/6352
BP	GO:0002688	regulation of leukocyte chemotaxis	119	0.407993	1.37262	0.00877842	0.0198399	0.00884504	5793	tags=51%	list=33%	signal=35%	3576/27347/7423/2150/3965/7130/6868/351/5054/1435/5880/57402/6688/7422/23075/1436/4681/7057/59341/10059/56833/5228/63940/102/3071/6347/90550/10563/146433/719/4192/65125/51157/10488/5764/79647/11240/9353/1230/5594/5595/79148/7941/5879/158747/972/9943/199/6352/728/64065/4067/7474/80024/83700/6351/1906/1240/57509/1524/6375
BP	GO:0006892	post-Golgi vesicle-mediated transport	112	0.409781	1.37223	0.0089106	0.0200871	0.00895523	7423	tags=66%	list=42%	signal=39%	312/11031/91461/7805/8906/83871/134957/1902/114879/10890/54520/3996/23062/6102/1785/55763/23233/27032/9179/9581/54832/288/117177/51542/23163/6272/23499/4644/23230/8766/10564/55204/8548/55062/2181/27246/23041/51552/30845/55297/8943/4905/10640/26088/2664/64083/57120/8729/54536/3993/9341/9919/55770/55614/51479/2580/7531/207/55435/2060/10133/79585/8773/51125/160/9522/10067/6711/1445/164/54521/64145/2…
BP	GO:0042129	regulation of T cell proliferation	177	0.397151	1.372	0.00205752	0.00576187	0.00256876	6946	tags=58%	list=39%	signal=35%	100133941/8440/27242/6541/79679/2302/7040/57162/1029/259307/3965/6850/5621/10457/57630/5880/7805/57045/29108/84868/3958/1947/7412/11151/4254/2056/7037/5788/10673/942/951/80381/11006/54440/3606/3717/9231/84433/3071/6522/11326/4860/7292/3553/301/8767/3559/1493/916/3659/5530/4690/10859/283234/836/5777/8744/6693/5781/199/6352/5074/8772/11146/64926/26279/10148/6655/868/177/3594/920/3481/970/23513/3280…
BP	GO:0007219	Notch signaling pathway	178	0.396943	1.37122	0.00384118	0.010019	0.00446666	7052	tags=56%	list=40%	signal=34%	3880/10631/4323/6662/7040/23555/182/6714/6928/7042/307/6868/351/4851/1004/57178/4853/196403/26508/11156/441478/10231/4854/5584/57534/84441/6091/9139/83464/3996/58495/102/3955/408/9794/1903/26160/22848/3516/23220/23013/2296/3559/374887/6909/3175/3714/57348/81619/6615/4204/10413/11235/9270/92737/23462/9148/113878/28514/1487/64065/55589/4242/56339/23385/6774/92714/3280/79094/54492/1272/54567/80173/3…
BP	GO:0042476	odontogenesis	126	0.406217	1.36993	0.00564817	0.013717	0.00611532	6064	tags=44%	list=34%	signal=29%	1277/3912/1278/2263/7040/6714/2260/3371/3911/7042/5054/1435/1896/4982/147495/7043/57560/1080/54880/1441/84957/3066/5156/54829/26504/7020/7286/29887/3065/6522/10018/29123/2296/3714/358/682/10312/3694/79971/581/64065/51176/360/4771/657/860/55512/1906/3399/387/655/2737/5251/64919/116039/92
BP	GO:0051170	import into nucleus	181	0.395901	1.36985	0.00335503	0.00887917	0.00395851	4845	tags=45%	list=27%	signal=33%	1894/983/2316/7040/4321/1871/6850/4851/5580/3838/10736/23636/23511/5569/259217/57122/3837/55198/3717/602/10155/9679/23649/6789/9631/5371/9688/2033/5901/999/51366/7175/29969/89848/5469/3843/3178/30000/3059/754/84455/7529/10527/80149/1434/9972/79902/51715/4088/10762/3842/56478/5530/9883/26060/1386/23633/55705/53371/55612/7157/51548/4928/3840/4763/51307/1072/3841/8021/57506/5903/23534/1994/100101267…
BP	GO:0002758	innate immune response-activating signaling pathway	311	0.385347	1.36977	0.000243798	0.00097049	0.000432664	7957	tags=65%	list=45%	signal=36%	7301/1535/57162/2150/6714/9212/5802/54209/6280/9781/351/6850/3428/5538/57402/29108/330/84868/6279/7097/7096/3055/4940/7100/27293/22954/11314/80196/8915/64332/55198/5591/29800/10212/23643/857/7305/64581/115362/7187/5058/837/201292/2033/1520/153090/2867/8767/3843/9113/11074/6397/26065/85364/81793/23180/338382/8473/81622/6885/92610/9424/140609/57590/9447/5610/3659/146722/695/26060/253260/54878/51284…
BP	GO:0033209	tumor necrosis factor-mediated signaling pathway	119	0.407051	1.36945	0.00922858	0.020611	0.0091888	5916	tags=55%	list=34%	signal=37%	8877/2150/307/6868/6850/7114/7805/4982/29108/330/2950/10293/10401/7188/10673/8792/22954/6772/3987/3717/7186/81/8439/102/7187/7182/204851/837/5771/8851/4790/153090/8904/147138/841/7185/8784/92610/9447/7128/2131/23405/2309/3551/79444/7157/834/171392/3611/9825/10010/51588/10758/9261/970/7293/28511/8408/8996/56928/331/3093/51208/2874/83643
BP	GO:0030111	regulation of Wnt signaling pathway	321	0.384513	1.36796	9.75775e-05	0.000446201	0.000198925	6644	tags=54%	list=38%	signal=34%	6659/80114/1501/3675/55789/6425/54972/1277/65268/115908/2263/6662/8321/8324/51473/7040/6714/22943/6928/1601/4300/23213/51704/7162/10927/55959/351/259266/25805/2348/4851/1896/5754/4188/147495/25/57560/57216/25937/30851/9686/8323/65062/441478/64750/7090/5523/130574/7097/6597/10042/139886/1457/6423/1454/84445/23394/857/83786/9679/57664/440193/64359/6789/3065/8312/4192/65125/3516/3489/9736/4790/15309…
CC	GO:0045121	membrane raft	277	0.386785	1.36783	0.000636543	0.00213908	0.000953645	3640	tags=33%	list=21%	signal=26%	100133941/312/2026/1946/161742/6513/6714/476/3383/7430/871/54209/81930/26509/5359/114569/23213/219699/51704/3688/6548/6868/351/3784/25800/5621/5538/3684/858/7414/867/55824/1947/23433/8871/1820/64750/7462/23603/3689/2149/130574/5788/3945/7097/7096/3055/3937/7804/10855/8792/25999/2817/8915/203068/3717/91663/2697/7186/4864/3098/30846/84433/857/302/6404/5912/659/7046/79180/7070/493/999/5230/925/824/1…
CC	GO:0031012	extracellular matrix	483	0.378436	1.36734	1.66155e-05	0.000100139	4.46442e-05	2869	tags=30%	list=16%	signal=26%	5266/89932/4316/1277/3912/115908/10631/1281/1278/333/80760/4323/1298/6277/1946/3918/4318/1289/2192/3691/7040/7077/375790/80144/2331/4321/1462/8857/727897/1293/3371/3911/5270/308/3959/3383/4320/25903/871/4237/3965/1287/7076/7042/23213/2152/4312/4060/1307/4319/6280/307/4052/4313/1290/56999/5054/1075/3915/255743/4015/9672/7058/89797/4982/633/4588/7043/10085/1284/1282/1292/3958/3898/27286/3339/6279/4…
BP	GO:0032479	regulation of type I interferon production	125	0.405368	1.36707	0.00691298	0.0162957	0.00726495	7614	tags=68%	list=43%	signal=39%	9641/4321/5802/6850/3148/3838/5422/29108/84868/10293/7097/140885/4940/6772/5971/7305/1660/661/7187/201292/23220/9444/8767/4828/85364/54476/6885/3659/695/51284/23326/10859/1654/80352/5781/81844/79102/26191/29072/10010/2597/57506/84932/6614/10623/8452/3654/10621/170506/7099/9978/5495/331/29110/51311/55666/3661/9111/3665/26146/84861/6737/3146/3663/55703/3320/10454/23515/56829/10475/197358/58509/7098…
BP	GO:0032606	type I interferon production	125	0.405368	1.36707	0.00691298	0.0162957	0.00726495	7614	tags=68%	list=43%	signal=39%	9641/4321/5802/6850/3148/3838/5422/29108/84868/10293/7097/140885/4940/6772/5971/7305/1660/661/7187/201292/23220/9444/8767/4828/85364/54476/6885/3659/695/51284/23326/10859/1654/80352/5781/81844/79102/26191/29072/10010/2597/57506/84932/6614/10623/8452/3654/10621/170506/7099/9978/5495/331/29110/51311/55666/3661/9111/3665/26146/84861/6737/3146/3663/55703/3320/10454/23515/56829/10475/197358/58509/7098…
CC	GO:0030312	external encapsulating structure	484	0.378341	1.3669	2.4993e-05	0.000141627	6.31401e-05	2869	tags=30%	list=16%	signal=26%	5266/89932/4316/1277/3912/115908/10631/1281/1278/333/80760/4323/1298/6277/1946/3918/4318/1289/2192/3691/7040/7077/375790/80144/2331/4321/1462/8857/727897/1293/3371/3911/5270/308/3959/3383/4320/25903/871/4237/3965/1287/7076/7042/23213/2152/4312/4060/1307/4319/6280/307/4052/4313/1290/56999/5054/1075/3915/255743/4015/9672/7058/89797/4982/633/4588/7043/10085/1284/1282/1292/3958/3898/27286/3339/6279/4…
BP	GO:0045089	positive regulation of innate immune response	393	0.381263	1.3669	6.48641e-05	0.000316651	0.000141169	7957	tags=63%	list=45%	signal=36%	7301/1535/9641/57162/2150/4321/6714/9212/5802/54209/5359/6280/9781/351/6850/3428/3148/5538/57402/4332/29108/330/84868/6688/6279/7097/101/7096/3055/4940/7100/27293/22954/11314/80196/8915/64332/117854/55198/5591/29800/6421/10212/23643/857/7305/1660/64581/115362/661/7187/5058/55269/7409/837/201292/84166/2033/1520/153090/2867/8767/5899/839/5469/3843/9113/11074/6397/26065/85364/81793/23180/338382/8473…
BP	GO:0042692	muscle cell differentiation	389	0.381046	1.36601	4.4059e-05	0.00022702	0.00010121	7585	tags=54%	list=43%	signal=32%	3880/2539/5997/3912/688/4323/2263/6662/7345/983/891/79365/56603/8324/7040/6604/1786/22943/5738/10529/80206/8912/3688/6548/2146/3915/4851/255743/4015/4853/607/858/4756/8506/1760/963/55544/4703/8038/1909/90/7422/1311/85461/23250/7138/22954/5156/3566/3792/4283/1291/54910/54361/4773/51177/81/5159/30846/84033/3488/659/5999/5058/2318/9794/338773/9444/3845/11096/5936/6443/2626/1794/824/4811/10818/133/90…
BP	GO:0001894	tissue homeostasis	266	0.386267	1.36323	0.000810559	0.00260859	0.00116296	5926	tags=45%	list=34%	signal=30%	6696/1281/10083/27347/6662/7031/9545/6513/7032/6714/8842/56667/6558/3688/1513/23154/1435/6850/3915/4851/5880/11187/580/4588/7414/84959/57560/25937/53832/10000/11151/143689/7846/2149/7422/1311/101/9657/8861/10518/1436/7107/8792/22954/2355/340547/64332/54440/23607/2697/286676/23554/4297/6117/27134/29887/6522/8195/5025/338773/3845/7033/261734/2296/952/128866/9696/3635/54/128338/71/51542/26058/682/10…
BP	GO:0060249	anatomical structure homeostasis	266	0.386267	1.36323	0.000810559	0.00260859	0.00116296	5926	tags=45%	list=34%	signal=30%	6696/1281/10083/27347/6662/7031/9545/6513/7032/6714/8842/56667/6558/3688/1513/23154/1435/6850/3915/4851/5880/11187/580/4588/7414/84959/57560/25937/53832/10000/11151/143689/7846/2149/7422/1311/101/9657/8861/10518/1436/7107/8792/22954/2355/340547/64332/54440/23607/2697/286676/23554/4297/6117/27134/29887/6522/8195/5025/338773/3845/7033/261734/2296/952/128866/9696/3635/54/128338/71/51542/26058/682/10…
BP	GO:0050769	positive regulation of neurogenesis	223	0.388844	1.36289	0.00137141	0.00407732	0.00181775	4223	tags=37%	list=24%	signal=28%	6692/1627/3976/1946/3984/7040/3091/6604/5270/745/1869/7852/1382/3688/259266/4851/7516/284403/8829/23529/2119/10507/4673/9253/7422/5584/8140/5365/51393/7804/6498/84079/22954/3066/3706/22906/6091/23129/23394/51199/659/146433/706/4076/5058/3065/10154/4192/1954/3553/9444/3845/5764/1181/23013/51330/9037/5501/4131/23028/9353/1959/51593/4204/3400/29904/9839/23654/23499/6376/5789/7520/9148/9820/23405/979…
BP	GO:0006606	protein import into nucleus	175	0.395096	1.36278	0.00332129	0.00880598	0.00392589	4845	tags=45%	list=27%	signal=33%	1894/983/2316/7040/4321/1871/6850/4851/5580/3838/10736/23636/23511/5569/57122/3837/55198/3717/602/10155/9679/23649/6789/9631/5371/9688/2033/5901/999/51366/7175/29969/5469/3843/30000/3059/754/84455/7529/10527/80149/1434/9972/79902/51715/4088/10762/3842/56478/5530/9883/26060/1386/23633/55705/53371/55612/7157/51548/4928/3840/4763/51307/1072/3841/8021/57506/5903/23534/1994/100101267/10758/6788/9531/6…
CC	GO:0005635	nuclear envelope	484	0.37716	1.36263	3.11502e-05	0.000169091	7.53842e-05	6766	tags=53%	list=38%	signal=34%	3710/5730/7301/240/1063/1047/9536/6277/11322/9805/9123/11270/3691/4001/54863/84823/2781/51514/4085/26509/241/54498/307/10927/351/5621/123920/23468/1536/5880/3838/1017/26031/5422/25/151188/3159/1192/894/23236/199953/1760/3601/23108/23636/1019/51652/374393/79668/23165/23511/79188/4600/4646/23225/3799/23039/114881/6240/57122/55706/23001/23200/7444/5111/2023/3837/23560/84516/203068/23607/4864/55749/2…
BP	GO:1903305	regulation of regulated secretory pathway	122	0.404416	1.36257	0.0081782	0.0187579	0.00836267	7199	tags=53%	list=41%	signal=32%	5217/57586/2150/9545/3965/64780/6850/4851/5880/3684/28964/201294/2207/6688/136/90019/3689/134957/150/11314/3598/3566/2268/3071/192683/23208/6812/9581/84062/6857/8573/6804/5908/6814/22930/5978/5530/488/8832/6813/808/4067/5873/9846/7784/55503/5906/613/200933/6853/673/2294/5579/2213/5028/6810/5868/57126/8447/9783/84961/84106/164/91683/23557
BP	GO:0044344	cellular response to fibroblast growth factor stimulus	109	0.408175	1.36217	0.00906943	0.0203499	0.0090724	4172	tags=37%	list=24%	signal=28%	1277/3576/10631/2263/90993/8826/79801/2260/23213/3688/55959/57560/2261/23767/2591/7057/960/2817/10765/81848/25778/54361/6347/10563/8481/10818/6909/5770/2625/1399/25865/10253/9270/2131/2885/678/2132/5781/27020/6352
BP	GO:0099072	regulation of postsynaptic membrane neurotransmitter receptor levels	116	0.405172	1.3614	0.00950962	0.0211732	0.00943944	8760	tags=65%	list=50%	signal=33%	11004/2239/55061/22883/1741/6809/23154/29899/28964/7037/1902/5584/5911/51201/102/23096/3092/58533/10439/10082/81609/5898/8473/55737/2059/64854/8500/8766/1742/5604/163/1500/23136/2894/81831/57679/55182/868/26985/1948/23513/2319/64840/25921/1173/3265/5906/161/1739/2060/22908/1605/6810/160/27092/4884/3320/4983/5962/9474/7189/8674/9135/56850/389941/5534/2064/1815/1175/23426/8650/126129/11337/55697/92…
BP	GO:0007033	vacuole organization	254	0.386548	1.36085	0.00046299	0.00166838	0.000743798	8148	tags=67%	list=46%	signal=36%	283987/23400/55353/6850/55858/5538/7805/51375/83871/5305/1947/7534/51652/11151/22954/84376/302/23032/57533/51100/5298/203547/9179/2033/4948/56270/5287/5899/841/55647/64121/79158/8406/84971/128866/7030/10919/140775/338382/7942/51542/22930/5562/55737/8396/79837/51361/472/5595/200576/9296/51715/10312/488/1386/23241/987/9896/2131/10159/92421/57154/25978/23232/2896/9907/55254/29072/5861/29911/55062/11…
BP	GO:0002761	regulation of myeloid leukocyte differentiation	124	0.403404	1.36054	0.00758559	0.017566	0.00783128	7627	tags=60%	list=43%	signal=34%	54997/3976/7040/54209/7130/1435/10272/861/4853/4982/84959/10401/23603/4254/7107/8792/2124/4286/11006/9770/7305/714/146433/5771/2200/9444/22985/841/3059/3635/1385/7030/1230/2353/5530/10859/9398/972/8772/5578/4763/51176/171392/5925/4067/3623/920/4057/6776/7071/7099/8111/10766/10234/51208/3297/116211/3665/5914/63976/57521/8451/56834/6422/55294/5196/1499/7098/11025/677/3624/7189/4739/130733
BP	GO:1905475	regulation of protein localization to membrane	173	0.394217	1.35926	0.0043589	0.0111087	0.00495247	4510	tags=39%	list=26%	signal=30%	10551/3675/11004/2239/4323/312/116372/7040/7430/54209/1601/7130/3688/6809/5621/91461/84687/3958/23433/7429/55625/5584/3799/8417/25999/2817/6526/23613/245812/51201/102/23096/27032/65125/10439/10082/493/1969/2810/285489/84455/8473/54434/85409/27237/57555/8500/23657/1399/26060/10160/817/2042/51225/5879/391/8766/5604/8301/2339/163/1213/51548/23136/81831/60/2181/5780
CC	GO:0098857	membrane microdomain	279	0.383912	1.35786	0.000709813	0.0023258	0.00103689	3640	tags=33%	list=21%	signal=26%	100133941/312/2026/1946/161742/6513/6714/476/3383/7430/871/54209/81930/26509/5359/114569/23213/219699/51704/3688/6548/6868/351/3784/25800/5621/5538/3684/858/7414/867/55824/1947/23433/8871/1820/64750/7462/23603/3689/2149/130574/5788/3945/7097/7096/3055/3937/7804/10855/8792/25999/2817/8915/203068/3717/91663/2697/7186/4864/3098/30846/84433/857/302/6404/5912/659/7046/79180/7070/493/999/5230/925/824/1…
BP	GO:0048771	tissue remodeling	182	0.391967	1.35756	0.00398635	0.0103416	0.0046105	4448	tags=42%	list=25%	signal=32%	6696/115908/4323/3976/7040/3091/9545/182/6714/1029/10609/578/7076/7042/4313/1513/23154/6850/10512/10457/5880/861/4853/633/84959/53832/558/2149/1909/101/1436/7107/8792/2355/4286/1291/3606/9770/2697/538/857/1464/51430/3488/1999/659/29887/5371/4192/6522/4921/3516/338773/4790/7421/1969/5764/2296/952/3635/54/6093/823/5530/10312/7128/116985/2131/55366/80005/581/7157/5578/4763/4054/171392
CC	GO:0031965	nuclear membrane	303	0.382721	1.35753	0.000636543	0.00213908	0.000953645	6322	tags=51%	list=36%	signal=34%	3710/5730/240/11322/9805/9123/11270/3691/4001/84823/51514/26509/241/54498/307/10927/5621/123920/3838/26031/25/151188/3159/1192/894/23236/199953/1760/3601/23108/23636/1019/23165/79188/4646/23225/3799/114881/57122/55706/23001/23200/2023/3837/23560/84516/29843/489/55183/83860/11335/114882/6523/55627/113278/5058/9631/22890/5371/23592/9688/3631/84629/3708/7175/8904/10430/5287/23399/23353/3843/147138/3…
BP	GO:0060828	regulation of canonical Wnt signaling pathway	249	0.385996	1.3572	0.00107796	0.00332832	0.00148383	7389	tags=60%	list=42%	signal=35%	6659/80114/1501/6425/1277/65268/115908/2263/6662/8321/8324/7040/6714/22943/1601/4300/51704/7162/55959/351/259266/25805/2348/4851/1896/5754/25937/8323/441478/64750/7090/5523/130574/139886/6423/1454/84445/23394/857/83786/9679/57664/440193/6789/3065/8312/4192/65125/3516/3489/9736/4790/153090/51366/23399/261734/9113/57680/9037/8434/79718/53944/5460/2931/1453/55737/5218/85409/80139/10413/4088/55206/14…
BP	GO:0098773	skin epidermis development	136	0.401096	1.35664	0.00476003	0.0119207	0.00531449	4317	tags=37%	list=24%	signal=28%	2263/6662/1364/56603/22943/3911/7042/4851/1896/3925/3872/11187/79152/147495/57216/8323/7357/94234/135228/92344/8861/10855/3066/64332/1291/3606/538/114803/91/3488/340481/3065/3516/64834/2810/9314/2778/5154/5339/6615/29841/2131/55366/596/4926/55612/23369/4763/28514/126695
BP	GO:0016358	dendrite development	236	0.386413	1.35659	0.0011137	0.00340953	0.00152004	4286	tags=36%	list=24%	signal=28%	1501/8440/991/1627/51473/23043/5802/7162/3688/351/2146/2049/8829/22903/23271/84687/25/28964/100132074/473/7436/10507/9253/10298/10152/1902/7804/57580/84079/115703/3066/55619/26115/3706/22906/23613/66008/162979/8609/538/7533/4130/5911/9231/57498/50488/4076/10642/11178/8851/153090/84062/55201/5764/10498/29993/23181/51399/4131/10006/4139/6801/4776/916/4204/57555/5530/29904/1399/10160/1952/51225/7940…
BP	GO:0033674	positive regulation of kinase activity	130	0.401681	1.35652	0.00573451	0.0138568	0.00617764	8515	tags=68%	list=48%	signal=35%	1894/22974/23531/6714/2260/51704/2146/1062/9928/4486/63967/9094/5788/3937/1436/9966/25778/9770/3717/7186/5159/55704/2200/4921/8543/54465/285489/10006/6885/29775/4294/11235/9270/7520/80829/5604/5716/7984/972/5155/146850/57214/4216/5294/57679/23118/23328/23533/10333/8795/10125/920/92335/2069/7474/4057/10920/5906/387/143384/8797/2547/11035/10464/2246/284/5478/5605/51429/7098/8091/23411/5747/29990/71…
BP	GO:0003158	endothelium development	136	0.401018	1.35638	0.00476003	0.0119207	0.00531449	5748	tags=44%	list=33%	signal=30%	1829/8321/2150/182/5802/3383/7430/4851/2535/8829/7414/57493/23236/1909/90/7422/10855/11167/7716/9294/694/23607/91663/4478/27134/3687/2889/659/340481/81792/1903/3516/3553/7026/25932/5908/2947/6093/682/889/25865/11235/23462/6781/10630/3551/118/23135/28514/6935/3215/9414/55810/654/1906/54567/5906/387/51421/26258
BP	GO:0051896	regulation of phosphatidylinositol 3-kinase/protein kinase B signal transduction	280	0.383285	1.35599	0.000746448	0.0024348	0.00108548	6643	tags=50%	list=38%	signal=32%	4922/780/6425/55165/7301/1946/7040/7423/2150/6714/2260/5270/54209/9723/7042/219699/7162/3688/351/4015/4486/867/2261/114897/10507/558/2149/23396/7422/150/101/1436/5467/29062/10855/7057/5314/5156/10451/80310/3480/84280/3606/2268/3717/8394/5159/5783/4150/3488/3092/114882/55704/7046/85453/7409/2033/4921/5025/3553/6259/153090/8904/7291/56034/3082/9037/23252/3059/2137/56623/9314/5008/5154/10193/9447/57…
BP	GO:0001819	positive regulation of cytokine production	497	0.374656	1.35508	1.7174e-05	0.000102973	4.59074e-05	7793	tags=60%	list=44%	signal=35%	8877/10631/5603/1535/79679/9641/7040/57162/2150/3091/4321/29923/9181/5047/54209/3965/23213/51704/2152/4060/6868/55959/351/5054/4050/6850/1536/3428/3148/861/7805/3838/2214/25/57493/5734/29108/2207/84868/23236/2212/136/3556/2149/9466/672/5788/150/7097/101/7096/8140/4940/1436/7100/10855/22954/3066/965/942/7057/59341/2209/6772/80381/8915/3566/54440/1545/5293/3606/117854/2268/5885/3717/7186/63940/3098…
BP	GO:0099175	regulation of postsynapse organization	139	0.399172	1.35426	0.00519932	0.0128208	0.0057158	5195	tags=44%	list=29%	signal=31%	1627/2260/5802/1400/91107/351/5621/58489/84687/57622/78999/3556/9253/10152/4897/85461/7804/115703/55619/26115/3706/23613/9294/54910/29843/102/4076/11178/10672/8851/84062/9113/4131/8828/4139/55737/5770/94134/9456/29904/51225/378/5879/5789/391/9148/998/65981/23369/25978/58504/4763/2894/9040/1072/8883/1793/89910/10288/7474/5048
BP	GO:0001933	negative regulation of protein phosphorylation	108	0.406334	1.35406	0.0117795	0.0256347	0.0114285	8837	tags=71%	list=50%	signal=36%	2192/64943/1029/3486/1028/57493/29108/23603/5569/64092/5788/11314/6423/9770/5591/5783/9655/55861/7070/58533/5771/9113/2039/27250/2810/11329/9961/9353/64793/122809/80149/7532/5770/10114/9270/56288/51527/5062/26191/9052/5925/4067/1849/4869/199731/26524/7023/103/6895/10464/26146/5478/23435/152559/64853/104/6422/6879/324/84327/58509/84919/7251/5795/388324/1026/22863/4221/84335/9479/51654/54625/5611/1…
BP	GO:0001503	ossification	403	0.377246	1.35339	0.000141847	0.000626815	0.000279447	6446	tags=51%	list=37%	signal=33%	6696/1277/115908/1278/4323/2263/240/6662/8321/90993/7171/7040/3091/182/5744/1462/22943/3371/9902/7130/51564/3486/4313/25805/1435/10272/4851/255743/91461/4015/26271/861/10736/57560/25937/28964/1192/57045/2261/7477/9260/10507/54880/1009/490/90/7422/374/2591/1311/4256/2550/63979/8792/865/2355/1893/6423/54829/23560/1291/9770/4090/2268/54361/3381/10196/5552/3636/91/55790/7067/51430/22904/3488/1660/667…
MF	GO:0016922	nuclear receptor binding	135	0.400212	1.35327	0.00715155	0.0167217	0.00745486	6776	tags=59%	list=38%	signal=36%	3091/23532/6604/3159/11176/427/3275/6597/9612/5111/6867/9968/9282/5916/81/7533/23054/171023/64324/9324/2033/7421/55818/5469/9113/6872/11240/8289/84458/23028/6801/5585/7110/10463/1407/190/4088/2965/85004/9320/142/81857/55809/8648/135112/6605/6049/23019/51176/55062/9967/9862/55791/9440/6774/8202/9611/10902/9969/64210/55128/10766/5915/51341/10865/2288/79447/221037/1655/25879/5468/8896/5579/23081/693…
MF	GO:0032182	ubiquitin-like protein binding	115	0.403017	1.35282	0.012355	0.0267259	0.011915	7731	tags=65%	list=44%	signal=37%	7153/7345/7852/1164/23636/22954/10054/6996/8027/404093/23062/6047/56916/9994/127544/5371/51366/91544/3720/23163/6885/26043/9146/55293/4088/1163/84259/8480/7128/8535/7334/55072/10392/55208/10616/23118/165324/9184/55084/23197/57787/54778/26088/7319/29761/10600/165918/55666/123879/329/10254/51136/2060/257397/51271/55611/11124/3315/83932/27043/8924/57599/64127/10208/55294/8975/8078/26135/9373/146691/…
BP	GO:0003231	cardiac ventricle development	129	0.400983	1.35279	0.010923	0.0239511	0.0106779	6607	tags=50%	list=37%	signal=31%	6659/2263/8321/7040/3091/182/6604/157378/7042/4851/10512/5754/2535/11064/57493/57216/26508/1909/90/10848/57167/6423/6091/1301/84516/7798/659/7046/4092/3516/2296/8543/2626/5469/10818/2931/1363/9353/2625/639/4194/23462/2280/163/7168/657/10277/4091/10370/3280/79977/7474/54567/51684/2294/3776/64783/10269/64220/4208/9464/55636/8131/2303
CC	GO:0061695	transferase complex	transferring phosphorus-containing groups	288	0.382005	1.3527	0.000828876	0.00264984	0.00118135	6935	tags=56%	list=39%	signal=35%	5209/5214/983/891/9133/9641/890/898/5613/4172/23097/5127/1164/899/1017/5422/29108/5213/894/10714/1019/5424/6878/90/5584/1763/8295/10926/5111/5577/3480/5431/901/1457/9968/9134/5293/5210/84612/5591/91/56970/83860/54619/661/23649/1612/7286/7187/7046/80174/5430/5558/1032/8851/6873/905/79616/6872/5208/54107/10983/140775/6874/5562/5218/904/2967/2965/51719/10309/1163/64343/896/253260/23326/51755/6908/26…
BP	GO:0045860	positive regulation of protein kinase activity	124	0.401002	1.35244	0.00893744	0.0201162	0.00896821	8515	tags=68%	list=48%	signal=35%	1894/22974/23531/6714/2260/51704/2146/1062/9928/4486/63967/9094/5788/3937/1436/9966/9770/3717/7186/5159/55704/2200/4921/54465/285489/10006/6885/29775/4294/11235/9270/7520/80829/5604/5716/7984/5155/146850/57214/4216/5294/57679/23118/23328/23533/10333/8795/10125/920/92335/2069/7474/4057/10920/5906/387/143384/8797/2547/11035/10464/2246/284/5478/5605/51429/7098/8091/23411/5747/29990/7189/4739/2321/10…
BP	GO:0042325	regulation of phosphorylation	410	0.376872	1.35233	6.94456e-05	0.000335951	0.000149774	6655	tags=53%	list=38%	signal=34%	8877/1894/22974/5217/990/3976/1946/4318/8324/2192/7423/23531/64943/22998/6714/2260/1029/5329/9181/51704/3486/5933/2146/1062/9088/1028/9928/4486/63967/8829/993/580/1033/57493/29108/2261/27286/9094/641/10507/23603/3689/4176/7422/55023/374/5569/64092/5788/8861/90007/3937/1436/8099/7057/11314/25999/9966/995/6423/8915/9134/3606/25778/9770/117854/2268/5591/3717/7186/5159/5783/9655/55861/1464/408/5912/5…
BP	GO:0071772	response to BMP	166	0.393094	1.35214	0.00406493	0.0104703	0.00466786	7124	tags=53%	list=40%	signal=32%	6692/3675/6662/8321/10653/94031/22943/23213/7130/25805/10272/4851/4853/25/4756/57045/26508/10637/64750/90/1311/3276/4681/6498/11167/6423/4090/857/7321/659/4092/81792/23592/2200/1954/51496/3516/338773/2626/51592/27250/5460/51232/656/2625/5595/1386/2131/6497/4926/7554/57154/4087/53918/51176/3611/642658/657/91851/860/8239/4091/3280/654/7474/55512/63893/11173/331/655/3096/1749/1655/92/4093/5468/4086/…
BP	GO:0071773	cellular response to BMP stimulus	166	0.393094	1.35214	0.00406493	0.0104703	0.00466786	7124	tags=53%	list=40%	signal=32%	6692/3675/6662/8321/10653/94031/22943/23213/7130/25805/10272/4851/4853/25/4756/57045/26508/10637/64750/90/1311/3276/4681/6498/11167/6423/4090/857/7321/659/4092/81792/23592/2200/1954/51496/3516/338773/2626/51592/27250/5460/51232/656/2625/5595/1386/2131/6497/4926/7554/57154/4087/53918/51176/3611/642658/657/91851/860/8239/4091/3280/654/7474/55512/63893/11173/331/655/3096/1749/1655/92/4093/5468/4086/…
CC	GO:0150034	distal axon	271	0.382306	1.3497	0.00129778	0.00389065	0.00173453	6994	tags=48%	list=40%	signal=29%	4922/3675/1627/6616/24141/2026/2316/8826/5802/1400/7162/6809/64780/351/6624/5621/3673/10409/84687/867/25/4756/28964/134/114787/23767/9585/150/393/85461/51393/790/57580/59341/1454/22906/66008/27124/6623/23607/50861/4919/23162/22911/51199/1785/1809/8492/114134/10642/3676/7070/10439/22848/8851/11075/58155/84062/26958/805/29993/4131/23307/10772/10006/71/22853/90060/54434/85440/2059/9266/2017/7786/230…
BP	GO:0051146	striated muscle cell differentiation	287	0.380992	1.34891	0.000416959	0.00153309	0.000683484	6395	tags=46%	list=36%	signal=30%	3880/2539/5997/688/4323/983/891/79365/56603/8324/7040/22943/5738/10529/80206/8912/3688/6548/2146/4851/607/858/4756/8506/1760/963/55544/4703/8038/90/7422/85461/23250/7138/22954/5156/3566/3792/4283/1291/4773/51177/5159/30846/84033/3488/5999/5058/2318/9794/338773/3845/11096/6443/2626/1794/824/10818/7248/168620/2931/71/2218/3192/840/9780/50804/27063/6272/5339/27101/9456/5530/10398/9948/92737/2648/836…
BP	GO:0060070	canonical Wnt signaling pathway	304	0.380003	1.34876	0.000590749	0.00203246	0.000906111	7342	tags=58%	list=42%	signal=34%	6659/80114/1501/6425/1277/65268/115908/2263/6662/8321/8324/7040/6714/22943/283149/1601/4300/51704/7162/55959/351/259266/25805/2348/4851/1896/5754/2535/607/25937/7477/8323/441478/64750/7090/5523/1909/130574/139886/6423/1454/1291/54361/5916/1857/84445/23394/857/8325/83786/9679/57664/440193/4092/90780/6789/3065/8312/4192/65125/2033/3516/3489/9736/4790/6259/153090/51366/23399/261734/1856/9113/57680/9…
BP	GO:0002285	lymphocyte activation involved in immune response	222	0.384798	1.34874	0.00297835	0.00799948	0.00356633	8140	tags=63%	list=46%	signal=34%	5361/7040/2150/3383/54209/3965/9156/1015/54518/9021/4853/23529/2214/25/5734/201294/2207/84868/3958/4436/6688/1880/11151/3718/9466/7037/7158/5788/23075/3956/942/55619/64332/3566/3606/3717/538/5971/79915/3936/55183/9655/4297/7305/3955/602/3071/100/64218/4092/8741/4192/2033/7292/301/8767/10892/3726/7248/7374/2956/10875/9452/80149/2625/84807/55846/84695/10859/139818/3716/6775/5395/6693/972/22976/1053…
BP	GO:0018193	peptidyl-amino acid modification	387	0.376133	1.3486	0.000159843	0.000691535	0.000308301	7669	tags=62%	list=43%	signal=36%	8877/780/5347/2263/27347/5217/983/3976/1946/7423/64943/6714/2260/1029/9181/619373/10609/5613/51704/51564/6280/6850/91461/4015/63967/1111/5580/57178/1017/2261/9094/6279/4017/10401/55625/3718/3689/9654/10152/7422/64092/253832/6790/3055/3276/1436/5156/10054/25999/3480/6423/5352/3606/9770/10055/117854/2268/5591/3717/5165/6733/91/29843/51201/5159/25797/9655/1464/55214/5912/10155/10536/7046/340481/6789…
BP	GO:1905037	autophagosome organization	145	0.39505	1.34759	0.010279	0.0226765	0.0101096	8148	tags=69%	list=46%	signal=37%	23400/6850/51375/5305/1947/22954/23032/57533/51100/9179/2033/56270/5287/5899/841/64121/84971/10919/140775/22930/5562/8396/79837/472/5595/200576/51715/10312/488/23241/987/57154/23232/9907/55254/29072/5861/55062/112574/11200/165324/1994/9531/81671/8678/1452/6198/9706/55014/8408/9690/9554/64422/401548/81631/23192/9978/89849/25782/23673/60673/7879/23647/9363/81876/5289/6737/83452/8945/23503/79142/586…
BP	GO:0071216	cellular response to biotic stimulus	249	0.383228	1.34747	0.00157547	0.00455312	0.00202987	6992	tags=55%	list=40%	signal=34%	6374/6372/3576/4318/8754/54209/5724/5054/6850/4851/23641/23097/3148/4853/25/28964/29108/146956/84868/6688/1019/2950/558/56477/7097/7096/3055/140885/8140/5467/7100/942/8243/8915/64332/4283/5197/3606/317/3717/23643/7431/22904/6347/64581/115362/10563/706/7292/1234/3553/4790/153090/8767/10892/824/27250/81793/2931/840/80149/27063/5594/5595/9450/695/7128/10859/9516/6376/5777/51135/10432/4345/9451/5781/…
BP	GO:0046488	phosphatidylinositol metabolic process	142	0.395978	1.34704	0.00878723	0.0198399	0.00884504	6357	tags=51%	list=36%	signal=33%	94005/1040/8898/23236/5305/8871/23396/388121/3706/79143/5293/27124/5331/8394/3636/4952/9600/5298/80821/3631/5287/5335/117283/128869/5277/3635/56623/8776/5297/23049/5286/26751/253430/5330/8396/5154/79837/54965/472/200576/54872/9896/8867/51447/5155/5279/22876/51196/5294/8818/23533/64924/9108/5290/8678/7405/284098/9807/8526/66036/10026/5291/9690/253558/80271/83394/9926/51604/80055/3707/23556/22908/5…
BP	GO:0042326	negative regulation of phosphorylation	118	0.400336	1.34702	0.0150656	0.0319675	0.0142518	8837	tags=71%	list=50%	signal=36%	2192/64943/1029/3486/1028/57493/29108/23603/5569/64092/5788/90007/11314/6423/9770/5591/5783/9655/55861/7070/58533/5771/23141/9113/2039/27250/2810/11329/9961/3192/9353/64793/122809/80149/7532/5770/10114/9270/56288/51527/5062/26191/9052/5925/4067/1849/4869/3623/199731/8655/26524/7023/103/6895/10464/26146/5478/23435/152559/64853/104/6422/6879/324/84327/58509/23411/3624/84919/7251/5795/388324/1026/22…
BP	GO:0036293	response to decreased oxygen levels	302	0.379443	1.34584	0.000645701	0.00215981	0.000962888	3639	tags=33%	list=21%	signal=27%	768/100133941/10631/112399/9915/4323/2263/3099/3976/1535/891/7040/7423/3091/6513/890/29923/54209/1869/7852/7042/4313/6548/6868/5328/4851/55332/1536/6649/3673/10397/7043/867/134/3767/7412/3339/5366/4017/1909/2056/139341/7037/7422/7428/1788/8614/101/9520/5467/7351/2355/7057/59341/2023/5352/5228/1291/317/6285/5885/5165/1410/857/54541/665/79723/57085/100/5058/5371/285/84890/114990/2033/4921/5230/3708…
CC	GO:0031901	early endosome membrane	182	0.388507	1.34557	0.00480595	0.0120009	0.00535024	8069	tags=64%	list=46%	signal=35%	8877/56937/24141/55920/22943/11031/55283/351/747/8898/10457/26056/51375/27074/1080/50489/29062/23200/643236/2209/8417/25999/55198/538/8027/10079/3996/23062/857/285195/4952/81615/5371/58533/3631/301/23317/81609/57537/23163/79666/9146/6455/200576/9765/27131/26060/9896/54918/9516/5879/29886/53373/79971/27072/22876/93380/129285/124460/10347/1182/10479/29934/23041/51552/926/55754/55207/64089/8477/2316…
BP	GO:0048813	dendrite morphogenesis	139	0.396468	1.34508	0.00647108	0.0153794	0.00685647	4144	tags=36%	list=23%	signal=28%	1501/1627/51473/23043/7162/3688/2049/8829/22903/473/7436/10507/9253/10152/7804/84079/115703/55619/26115/3706/22906/66008/8609/538/7533/5911/57498/50488/4076/10642/11178/8851/84062/5764/23181/10006/4776/5530/29904/10160/1952/51225/5879/5789/23542/9820/998/1742/8301/65981
BP	GO:0043367	CD4-positive	alpha-beta T cell differentiation	107	0.4038	1.3446	0.0158499	0.0332894	0.0148411	6604	tags=58%	list=37%	signal=36%	3561/3965/57630/861/9021/5734/1880/3718/9760/3956/865/942/64332/3566/54440/3606/3717/538/5971/8651/9655/4297/602/9308/3071/64218/4092/2033/7292/301/8767/10892/864/3726/80149/2625/84807/84695/3716/6775/6693/10538/51176/23476/26279/6774/3594/8477/4602/6776/114548/29851/29110/673/5914/54542/941/8809/6046/3146/430/57089
BP	GO:1901796	regulation of signal transduction by p53 class mediator	113	0.401236	1.34426	0.0125047	0.0270094	0.0120414	6280	tags=56%	list=36%	signal=36%	6659/4582/161742/9212/1029/8445/1111/25946/5366/7158/6790/6597/23645/960/80196/1457/79915/9891/83860/9521/200734/55170/4291/5371/7994/2033/624/7291/1856/6872/8444/754/23028/27063/545/472/6615/10614/1859/596/5716/972/5608/7157/9816/3190/1263/11200/4869/4839/3622/6446/51616/83596/55003/8550/22925/9978/10419/1655/10269/207/83787
BP	GO:0016241	regulation of macroautophagy	190	0.386957	1.34412	0.00532219	0.0130128	0.00580137	8702	tags=72%	list=49%	signal=37%	5768/7345/3099/3091/23400/26353/51375/10558/5305/22954/10059/1457/4864/665/23032/55763/706/11178/51100/58533/8851/8767/5899/54832/7248/245972/51322/10075/10919/140775/2931/22930/55737/8396/6885/823/79837/10193/472/5595/2017/5049/27131/836/6829/2773/7157/55072/10392/55254/1634/55062/112574/2597/5563/11200/11040/9517/9531/523/90423/57602/23367/9559/527/5290/526/8678/7405/7319/3162/826/8408/9554/232…
CC	GO:0001650	fibrillar center	154	0.393286	1.34404	0.00713003	0.0167217	0.00745486	6054	tags=53%	list=34%	signal=35%	54751/7430/55536/283149/1601/23594/30851/92521/4794/121441/6597/115703/84280/80709/8467/23607/79980/1736/9891/1875/4092/7270/10537/55269/10528/7150/55127/10892/6949/3930/8731/10522/63901/840/6598/114785/9330/4841/55786/27063/6615/9682/5049/8480/85004/9020/51602/10421/55809/51447/26064/8161/4298/7343/57214/8446/9825/51386/11262/3215/6629/10735/23224/9879/177/55810/31/23160/125476/9875/55249/9807/3…
MF	GO:0004842	ubiquitin-protein transferase activity	427	0.374194	1.34383	9.64494e-05	0.00044527	0.00019851	7731	tags=57%	list=44%	signal=33%	11065/29128/57162/93082/51514/29089/9781/153830/29116/91107/80263/92912/57630/26118/580/867/196403/330/55159/10293/64750/54880/54467/7188/672/22838/51320/27338/148203/7428/57534/286827/22954/80196/64219/57542/9968/65264/10336/83892/117854/7186/6596/55749/26190/80204/10155/55958/54836/7321/6047/7187/23014/152006/127544/51444/23338/201292/25897/7267/23220/55120/51366/10892/5469/84246/115426/22978/8…
BP	GO:0031214	biomineral tissue development	171	0.389958	1.34327	0.00328089	0.00873092	0.00389242	6306	tags=47%	list=36%	signal=31%	6696/1277/1278/2263/240/6662/7040/3091/5744/2260/256764/4851/91461/4015/26271/57560/2261/1080/54880/490/90/1311/4256/2355/1893/54829/1291/2268/54361/3381/26504/5552/22904/7020/659/7286/29887/6522/9923/4921/338773/7421/7291/5764/57419/6093/166929/1230/4088/10312/9270/23462/3694/55366/79971/9451/55787/4054/55589/657/24144/860/654/4057/55512/55151/468/54795/7071/23192/79147/655/144165/5251/51374/116…
BP	GO:0031401	positive regulation of protein modification process	356	0.37554	1.34304	0.00029848	0.00115631	0.000515506	7605	tags=59%	list=43%	signal=34%	8877/991/11065/1894/5347/22974/5217/3976/1946/4318/7423/57162/23531/22998/6714/2260/1029/5329/9181/55215/51704/2146/1062/9928/4486/63967/7805/2261/330/9094/10401/10507/27338/7422/5788/3937/1436/8099/10054/25999/9966/8915/3606/9770/10055/117854/3717/7186/5159/857/1464/408/7321/55704/83593/146433/6789/57609/8312/85453/2200/4921/8767/10892/23181/6502/5168/85459/54465/10075/285489/754/8784/10006/2302…
BP	GO:0010506	regulation of autophagy	361	0.37515	1.34168	0.000234919	0.000937728	0.000418058	8864	tags=71%	list=50%	signal=36%	5768/7345/3099/3091/54209/23255/23400/6850/90427/55332/5127/3428/26353/51375/10558/25/29108/27074/5305/7428/114881/8140/7107/221937/22954/10059/1457/4864/1982/665/23032/55763/1612/57533/706/11180/11178/51100/3607/65125/58533/201292/2033/8851/3708/8767/23012/5899/2626/54832/3082/64121/7248/245972/51322/25853/10075/128338/10919/140775/7942/2931/22930/5286/5562/6093/55737/8396/6885/823/79837/80149/1…
BP	GO:0043588	skin development	318	0.377164	1.34074	0.000838035	0.0026732	0.00119177	6039	tags=38%	list=34%	signal=25%	3675/1277/1281/1278/2263/6662/1364/56603/1289/3691/8754/144501/80144/182/2118/22943/3911/1029/7042/1290/4050/2146/4851/1896/3925/3872/3673/11187/79152/147495/57216/8323/7357/427/94234/135228/1311/92344/8861/10673/10855/3066/2355/64332/1291/3606/9509/538/114803/8394/91/58495/3488/55870/3855/340481/6789/3065/27245/3516/64834/301/7421/6768/1969/2296/5469/9113/5310/2810/2137/9314/25932/2778/6093/5154…
BP	GO:0030218	erythrocyte differentiation	146	0.392627	1.3398	0.00922858	0.020611	0.0091888	6140	tags=48%	list=35%	signal=32%	6510/2539/3091/29127/3784/5880/3148/54892/9991/6688/2056/7422/8861/3276/6772/55904/4090/5591/3717/91/29843/7067/81624/3071/6670/5771/22985/5469/23774/2039/3059/8444/3635/10296/3192/60682/2625/55972/10019/2113/5879/836/23186/23230/28982/2309/5316/11143/84456/10320/4151/23210/5925/4067/6774/3623/29766/10370/4602/6722/6776/9258/55646/3815/3202/51341/103/92/669/51510
BP	GO:0030099	myeloid cell differentiation	443	0.372554	1.33956	0.000116765	0.000523994	0.000233607	7633	tags=57%	list=43%	signal=33%	6510/54997/2539/2316/3976/4318/7171/7040/2150/3091/182/6714/29127/4237/54209/5613/7130/351/3784/1435/10272/4212/1028/4015/6689/3428/5880/3148/861/54892/4853/4982/23218/84959/57560/9991/2207/5305/25946/6688/1880/10401/23603/4254/135228/2056/7037/7422/7097/1441/8861/3276/1436/7107/7351/8792/865/2124/2355/4286/6772/10163/11006/3696/5293/55904/9770/4090/5591/3717/5916/5971/8651/91/29843/1030/7067/816…
BP	GO:0007292	female gamete generation	157	0.391336	1.33947	0.00622787	0.0148503	0.00662056	7498	tags=52%	list=42%	signal=30%	7153/54852/5347/891/23397/9319/9133/6714/220134/7272/10403/7130/221150/4313/56907/994/259266/174/26271/57178/84515/84930/1909/85315/6790/2120/54361/5139/4192/8085/5764/80336/10919/4327/149986/348235/91746/472/5518/5806/675/596/2309/340719/23424/79084/11077/56339/8239/9985/29781/11218/5000/2069/8061/1906/7784/5073/6654/51441/268/3625/10766/10388/25879/3297/4292/207/9510/2067/1642/27030/6875/64848/…
BP	GO:0030856	regulation of epithelial cell differentiation	152	0.39194	1.33892	0.00967875	0.0215166	0.00959254	5458	tags=43%	list=31%	signal=30%	100133941/1829/6662/3976/2302/4318/161742/182/54845/8842/2118/5613/5054/2146/4851/1028/10736/7414/25937/23236/135228/7422/6772/7716/9294/694/8609/58495/857/200734/340481/1903/3553/3845/7421/2296/5469/2810/2137/4097/6093/10527/2625/10413/29841/9839/10253/54806/5991/4926/3551/118/28514/126695/51176/360/6935/81537/55810/8202/10252/3280/654/5727/6776/2487
BP	GO:0061448	connective tissue development	286	0.378183	1.33863	0.00109529	0.00336702	0.00150109	6408	tags=49%	list=36%	signal=31%	5307/50515/1277/1281/6662/1289/7040/2121/3091/5744/2260/871/7076/7042/23213/4060/55959/1513/1435/4851/91461/4015/861/633/10736/57560/57045/2261/7477/6688/5019/4017/51320/2591/1311/4256/129642/5467/2355/1893/59341/80310/960/6423/285590/3696/84159/1301/1291/4090/23607/5916/8609/538/4773/55790/5159/7067/659/22856/1836/7046/4092/81792/4192/8195/5396/9462/2734/864/4148/5310/79718/5562/85301/656/2625/6…
BP	GO:0048754	branching morphogenesis of an epithelial tube	162	0.389578	1.33764	0.00831991	0.0189626	0.0084539	7308	tags=56%	list=41%	signal=33%	780/4323/2263/6662/7040/6714/3371/3911/9723/6928/1435/4851/255743/5311/8829/4070/10736/25/57216/1282/2119/441478/1909/90/7422/374/5314/6423/10765/54361/23129/9231/9500/5058/6789/5371/4192/10672/3217/3845/7421/1969/8914/5469/5310/25932/6909/9353/9620/4776/10413/10253/2131/55366/5087/596/51548/1500/51176/3611/10252/7474/5727/6722/1906/8642/54567/3202/655/1739/64412/2737/2294/64783/4613/5499/2246/16…
BP	GO:0001666	response to hypoxia	289	0.377636	1.33702	0.00102166	0.00317484	0.00141541	3639	tags=33%	list=21%	signal=27%	768/100133941/10631/112399/9915/4323/2263/3099/3976/1535/891/7040/7423/3091/6513/890/29923/54209/1869/7852/7042/4313/6548/6868/5328/4851/1536/6649/3673/10397/7043/867/134/3767/7412/3339/5366/4017/1909/2056/139341/7037/7422/7428/1788/8614/101/9520/5467/7351/2355/7057/59341/2023/5352/5228/317/6285/5885/5165/1410/857/54541/665/79723/57085/100/5058/5371/285/84890/114990/2033/4921/5230/3708/8751/7291/…
BP	GO:0034504	protein localization to nucleus	336	0.374822	1.3362	0.000439743	0.00160462	0.000715371	5981	tags=50%	list=34%	signal=34%	1277/84662/1894/5347/6662/983/2316/7040/4001/84823/4321/6714/1029/1871/7042/23400/351/6850/4851/5580/3838/580/10736/25937/199953/7534/23636/23511/3985/7037/81788/5569/402/57122/11006/3837/55198/3717/23607/25792/1736/84445/83860/602/7486/9500/10155/9679/114882/22948/23649/83593/6789/9631/5371/9688/2033/5901/999/55127/51366/7175/29969/10430/23399/23353/5469/3843/9113/908/30000/64121/10576/3059/754/…
BP	GO:0006417	regulation of translation	371	0.373144	1.33568	0.000225593	0.000908027	0.000404817	8863	tags=68%	list=50%	signal=35%	5315/8440/5997/333/10644/55323/10643/7298/351/8531/3872/3673/56648/124540/25946/143689/57472/5337/6451/23185/3276/3609/7072/23645/2886/7057/1457/10322/5591/8507/28969/1982/7832/65109/4849/602/3488/1660/1612/22916/55571/4076/10642/136319/55095/5371/9444/10657/7175/54517/5936/6949/8672/64121/4686/26065/3184/80336/56623/8473/5814/3192/23178/5562/149986/6195/100127983/7532/26058/85451/5610/6741/56478…
BP	GO:0001890	placenta development	156	0.390373	1.33547	0.00474094	0.0119142	0.00531158	6240	tags=54%	list=35%	signal=36%	3880/6692/6696/2263/3976/10653/3091/7262/113026/23641/1028/5311/4188/899/9021/10733/4853/79733/7477/2707/8614/51673/5467/22846/3696/58495/10155/55870/6670/100/2186/659/6789/144455/3516/7421/6768/5764/5469/841/3726/133/7026/5310/8728/7942/23199/5594/6615/682/639/142/23462/6781/2885/9820/56977/5604/8648/5155/2057/51176/4216/57448/6788/3481/10038/10370/3280/79977/8061/26259/3326/26528/3993/655/1956/…
BP	GO:0070482	response to oxygen levels	323	0.375155	1.33493	0.000664019	0.0022007	0.000981119	3639	tags=33%	list=21%	signal=27%	768/100133941/1277/10631/112399/9915/4323/2263/3099/3976/1535/891/7040/7423/3091/6513/890/29923/54209/1869/7852/7042/4313/6548/6868/5328/4851/55332/1536/6649/3673/10397/7043/867/134/3767/7412/3339/5366/4017/1909/2056/139341/7037/7422/7428/1902/1788/8614/101/8140/9520/5467/7351/3066/2355/7057/59341/2023/5352/5228/1291/317/6285/5885/5165/1410/857/54541/665/7371/79723/57085/100/5058/5371/285/84890/1…
BP	GO:1903320	regulation of protein modification by small protein conjugation or removal	222	0.380812	1.33477	0.00427583	0.0109744	0.0048926	8032	tags=64%	list=45%	signal=35%	8877/991/11065/5347/57162/3091/1029/4085/55215/26271/7805/25/330/10625/10401/27338/10054/56271/8915/23560/10055/84707/10196/857/408/7321/64359/83593/7046/706/8312/85453/2295/65125/8767/10892/11338/6502/64708/6872/54552/10075/754/23028/2931/8473/80149/1407/84131/57761/84259/7128/10253/27085/54765/1654/339745/5716/79444/22976/8554/7334/10363/26191/55208/54726/26354/23077/7332/10010/51588/165324/235…
BP	GO:0042752	regulation of circadian rhythm	111	0.398981	1.33475	0.0170062	0.0355116	0.0158318	7075	tags=53%	list=40%	signal=32%	7153/5730/983/2146/134/1454/5591/6421/9500/100/55269/5371/5936/8914/5500/5501/3184/5562/1453/4841/1407/23291/8553/142/25942/57805/22992/2776/7157/51548/9967/5563/23373/83759/8239/5601/2932/5592/9575/7071/23596/4544/2767/402055/5499/5602/10524/5468/9112/8945/23435/8087/26224/5599/8864/1642/463/55294/10533
BP	GO:0001932	regulation of protein phosphorylation	370	0.37287	1.33465	0.000636543	0.00213908	0.000953645	6736	tags=53%	list=38%	signal=33%	8877/1894/22974/5217/990/3976/1946/4318/2192/7423/23531/64943/22998/6714/2260/1029/5329/9181/51704/3486/2146/1062/9088/1028/9928/4486/63967/993/1033/57493/29108/2261/9094/641/10507/23603/3689/7422/55023/5569/64092/5788/3937/1436/8099/11314/25999/9966/995/6423/9134/3606/9770/117854/2268/5591/3717/7186/5159/5783/9655/55861/1464/408/5912/55704/146433/6789/64324/7070/58533/5771/2200/4921/8851/8767/91…
BP	GO:0071674	mononuclear cell migration	221	0.38072	1.33404	0.00427583	0.0109744	0.0048926	7630	tags=61%	list=43%	signal=35%	4323/240/27347/7040/3383/2526/54209/6364/6558/3965/7852/4313/6868/351/5054/1435/29967/57402/25/29108/23236/3958/6688/1880/7226/10344/11151/23603/9466/101/140885/81704/1436/4681/8792/961/1893/7057/59341/80310/56833/11117/5293/102/4478/6347/10563/146433/719/3676/9439/4192/65125/10488/5025/1234/301/79647/11240/255231/9353/1230/2625/5339/5594/2059/5595/79148/27/79902/1399/7941/2131/6376/158747/998/64…
BP	GO:0071214	cellular response to abiotic stimulus	344	0.373624	1.33339	0.000471686	0.00168709	0.000752141	6602	tags=49%	list=37%	signal=31%	1277/1894/5603/27347/6662/1535/4318/7040/6513/55872/9212/83959/476/486/10635/9181/578/7076/4312/4313/6548/83695/5888/835/90427/8531/5311/3428/3673/1111/5580/26056/580/5734/29108/894/10714/641/5424/672/2056/7158/4214/63979/7100/59341/231/5111/6423/8915/5971/25963/1410/7486/92241/706/9994/22890/85453/65125/611/2033/3553/4790/624/1181/25836/841/6872/5883/23028/5810/2778/5978/9780/5796/4776/27063/545…
BP	GO:0104004	cellular response to environmental stimulus	344	0.373624	1.33339	0.000471686	0.00168709	0.000752141	6602	tags=49%	list=37%	signal=31%	1277/1894/5603/27347/6662/1535/4318/7040/6513/55872/9212/83959/476/486/10635/9181/578/7076/4312/4313/6548/83695/5888/835/90427/8531/5311/3428/3673/1111/5580/26056/580/5734/29108/894/10714/641/5424/672/2056/7158/4214/63979/7100/59341/231/5111/6423/8915/5971/25963/1410/7486/92241/706/9994/22890/85453/65125/611/2033/3553/4790/624/1181/25836/841/6872/5883/23028/5810/2778/5978/9780/5796/4776/27063/545…
BP	GO:1901873	regulation of post-translational protein modification	227	0.37988	1.33277	0.00166594	0.00477635	0.0021294	8032	tags=63%	list=45%	signal=35%	8877/991/11065/5347/57162/3091/1029/4085/55215/26271/7805/25/330/10625/10401/27338/10054/56271/8915/23560/10055/84707/10196/857/408/7321/64359/83593/7046/706/8312/85453/2295/65125/8767/20/10892/11338/6502/64708/6872/54552/10075/754/23028/2931/8473/64175/80149/1407/84131/57761/84259/7128/10253/27085/54765/1654/339745/5716/79444/22976/8554/7334/10363/26191/55208/54726/26354/23077/7332/10010/51588/1…
BP	GO:0016049	cell growth	468	0.369151	1.33236	8.40409e-05	0.000393007	0.00017521	5542	tags=44%	list=31%	signal=31%	8877/6696/780/2539/5997/10631/4323/6662/22883/1535/1946/5361/3984/7040/8826/3371/1029/5270/5802/1601/7042/1382/6280/3688/3486/6548/6868/351/55558/9928/3872/5538/8829/84687/7414/25/84722/8936/9686/6279/57446/10507/3275/672/1909/23767/10298/51320/7422/4897/8437/6790/393/51393/6597/5467/1031/22954/2023/1457/6423/694/6285/23607/2697/5916/91/1982/23394/102/1410/51199/4692/3488/1785/54437/51379/659/599…
BP	GO:0050728	negative regulation of inflammatory response	165	0.387231	1.3316	0.0119176	0.0258962	0.0115451	4307	tags=38%	list=24%	signal=29%	1829/2000/7301/240/8870/6714/55872/284207/54209/7130/80263/6850/7114/9021/5580/56905/28964/5734/89790/134/79651/2950/3275/5788/3055/140885/10848/5467/27293/56833/2268/9655/55870/100/23208/4192/5771/201292/10162/4790/5598/5335/313/3559/79626/3082/54/2137/9314/2778/55737/2625/4088/55206/7128/6376/5777/4345/6693/3587/7525/55075/2896
BP	GO:0050678	regulation of epithelial cell proliferation	351	0.372473	1.33147	0.000508321	0.00177851	0.000792895	6306	tags=48%	list=36%	signal=31%	3912/130367/5909/29128/2263/240/6662/7039/1535/8324/7040/7423/3091/182/4321/2260/3911/1029/55081/1601/128239/7042/23213/2152/6868/55959/3915/4851/1028/3148/4853/79152/8829/4070/858/57560/10000/3339/10344/1019/441478/135228/7422/374/51098/3651/5365/5467/22846/1893/7057/5314/6772/6423/10765/6091/5797/5293/5591/6678/58495/1030/3150/857/252983/9500/6347/7046/90780/3676/6789/4192/51157/57504/26160/489…
BP	GO:0071826	protein-RNA complex organization	194	0.382598	1.33101	0.00599211	0.014407	0.00642293	9743	tags=81%	list=55%	signal=37%	3799/11168/5591/7919/6733/1736/10659/1660/9733/10262/6632/6628/58155/55015/8575/11338/8175/8683/23020/4686/23451/51747/9169/8444/55299/10772/1968/8562/10713/91746/545/472/9129/6433/9416/27161/23064/6627/23450/7520/54680/26523/23405/10421/55692/6426/27336/8607/6732/8161/10946/4931/8233/57461/79084/6633/51386/96764/6629/135295/57035/9879/24144/10181/192670/4839/23197/25929/11171/11218/51154/192669/…
BP	GO:0034101	erythrocyte homeostasis	157	0.388844	1.33094	0.0078702	0.0181668	0.00809914	6140	tags=48%	list=35%	signal=31%	6510/2539/3091/29127/3784/5880/3148/54892/9991/6688/558/2056/7422/8861/3276/6772/55904/4090/5591/3717/91/29843/7067/81624/3071/6670/5771/22985/5469/23774/2039/3059/8444/3635/10296/3192/60682/2625/55972/10019/2113/5879/836/23186/23230/28982/2309/3216/5316/11143/84456/10320/4151/23210/5925/4067/6774/3623/29766/10370/4602/6722/3162/6776/9258/2821/55646/3815/3202/3658/51341/103/92/669/51510
BP	GO:0042327	positive regulation of phosphorylation	243	0.37885	1.3305	0.00227995	0.00625149	0.00278704	6288	tags=50%	list=36%	signal=33%	8877/1894/22974/5217/3976/1946/4318/8324/7423/23531/22998/6714/2260/5329/9181/51704/2146/1062/9928/4486/63967/8829/2261/9094/10507/7422/374/5788/3937/1436/8099/7057/25999/9966/8915/3606/25778/9770/117854/3717/7186/5159/1464/408/55704/146433/6789/2200/4921/8767/8543/5168/54465/285489/8784/10006/150696/9704/6885/5008/29775/5154/4294/5594/10253/11235/9270/5879/7520/80829/5604/5716/7984/972/5155/2702…
BP	GO:0022618	protein-RNA complex assembly	185	0.383624	1.33038	0.00539663	0.0131503	0.00586267	10132	tags=85%	list=57%	signal=37%	11168/5591/7919/6733/1736/10659/1660/9733/10262/6632/6628/58155/55015/8575/11338/8175/8683/23020/4686/23451/51747/9169/55299/10772/1968/8562/10713/91746/545/472/9129/6433/9416/27161/23064/6627/23450/7520/54680/26523/23405/10421/55692/6426/27336/8607/6732/8161/10946/4931/8233/57461/79084/6633/51386/96764/6629/135295/57035/9879/10181/192670/4839/25929/11171/11218/51154/192669/8894/11325/6637/3326/1…
BP	GO:0000045	autophagosome assembly	138	0.392205	1.3298	0.0133202	0.0285998	0.0127504	8148	tags=69%	list=46%	signal=37%	6850/51375/5305/1947/22954/23032/57533/51100/9179/2033/56270/5899/841/64121/84971/10919/140775/22930/5562/8396/79837/472/5595/200576/51715/10312/488/23241/987/57154/23232/9907/55254/29072/5861/55062/112574/11200/165324/9531/81671/8678/1452/6198/9706/55014/8408/9690/9554/64422/401548/81631/23192/9978/89849/25782/23673/60673/7879/23647/9363/81876/5289/6737/83452/8945/79142/5868/29978/57521/9637/401…
MF	GO:0035591	signaling adaptor activity	126	0.394287	1.32969	0.0127053	0.0274018	0.0122163	6432	tags=53%	list=36%	signal=34%	8440/8826/57630/55824/23636/7188/10152/59345/8915/30837/7186/56990/23162/9231/7187/4076/8312/153090/8767/10657/2782/10818/10603/7185/3059/285489/10006/29775/916/9447/6464/10019/9456/1399/4690/1654/51225/8844/23542/2885/143098/5604/5781/8772/55841/917/9825/57506/6774/64170/80014/23286/9046/23513/9043/3455/25970/9846/64210/114548/2783/84174/7531/2887/55024/139716/22861
BP	GO:2001235	positive regulation of apoptotic signaling pathway	141	0.391262	1.32969	0.0134571	0.028851	0.0128624	5240	tags=46%	list=30%	signal=33%	8440/7042/81618/6280/4313/351/1075/4050/835/5580/5326/29108/53832/5366/6279/6878/7158/5788/6498/7057/9966/8915/317/3717/7186/6421/857/8682/9500/9521/7046/6789/5371/5771/6667/10018/153090/8575/51330/8406/5883/8876/4776/5518/9774/4690/84231/8772/5062/581/7157/3932/4763/10616/51588/1649/8742/6788/10333/27113/5601/138151/7474/8678/4170
BP	GO:0060759	regulation of response to cytokine stimulus	180	0.384282	1.32899	0.00607262	0.014504	0.00646619	5984	tags=53%	list=34%	signal=35%	100133941/8877/9641/2150/3091/4321/54209/7852/307/6868/1435/6850/7805/4982/29108/2950/10293/10401/558/5788/7097/4940/7837/7444/22954/1893/6091/117854/7186/102/857/1660/204851/837/5771/84166/8851/8767/8904/5598/5469/147138/841/11240/26065/9314/9353/5770/26058/146722/10019/7128/54765/2131/23405/5777/3551/972/79444/5781/6352/81844/8772/54726/834/171392/9825/10010/57506/51588/54502/10758/56339/9261/3…
BP	GO:0002263	cell activation involved in immune response	310	0.373766	1.32808	0.00109529	0.00336702	0.00150109	6751	tags=52%	list=38%	signal=32%	5730/5361/7040/2150/6714/3383/54209/3965/351/9156/1015/6850/5880/54518/9021/4853/3684/23529/2214/867/25/5734/201294/29108/2207/84868/3958/4436/6688/136/1880/11151/7462/3718/3689/306/9466/7037/7158/5788/23075/3956/942/11314/55619/3598/64332/3566/5293/3606/2268/3717/538/5971/79915/3936/55183/9655/4297/7305/3955/602/22904/3071/100/64218/4092/284021/6812/8741/4192/2033/7292/301/8767/10892/1794/3726/7…
MF	GO:0016853	isomerase activity	415	0.369301	1.32474	0.000182698	0.000767436	0.000342139	6835	tags=50%	list=39%	signal=31%	7153/5768/11004/5730/60681/10112/146909/9493/9536/4171/3833/24137/1107/3832/8438/51477/4175/113220/4173/3797/56992/81930/4172/1062/5888/9928/89797/3070/80119/3796/5984/84515/1080/9401/5973/11328/641/1663/8458/4176/10007/4646/4651/91607/9585/54821/3799/5965/10721/1763/63922/10847/4174/63979/80179/6597/1781/92126/1665/54495/8467/347240/7919/5985/29785/6596/10212/283209/8560/1736/7486/9126/79075/166…
CC	GO:0005795	Golgi stack	140	0.389908	1.32366	0.0149607	0.0317915	0.0141733	7099	tags=53%	list=40%	signal=32%	283987/2526/23423/23213/55959/79690/9334/338707/5874/83871/2530/2591/84910/11320/2650/25999/25963/3996/55790/4952/7443/22856/124583/9600/27032/283358/2525/80146/54480/51399/56623/10142/6272/8853/9331/2802/57531/2524/2801/116985/148867/55454/55204/2589/8675/25843/1263/2523/8704/51552/64924/79683/4905/27333/64083/55512/8729/51272/2804/22796/8615/23015/8703/55851/64131/2590/51125/84620/2683/6483/952…
BP	GO:0045727	positive regulation of translation	156	0.386847	1.32341	0.00593548	0.014309	0.00637923	9454	tags=72%	list=54%	signal=34%	5315/8440/8531/3872/3673/56648/5337/6451/23185/3276/23645/7057/10322/5591/65109/602/1660/10642/10657/5936/8672/64121/3184/80336/8473/3192/23178/5562/7532/6741/27161/4690/23654/1654/55226/84271/6352/54915/4904/5563/1994/10492/60558/10605/9775/56339/4869/23367/29063/2932/26259/6198/5935/90957/170506/10600/51441/63935/9978/51335/29110/79828/65110/6895/7812/207/5436/8087/57521/7375/51334/6191/5583/88…
BP	GO:0071900	regulation of protein serine/threonine kinase activity	116	0.393829	1.32329	0.0176082	0.0365048	0.0162746	5408	tags=47%	list=31%	signal=33%	990/6714/2260/1029/2146/9088/4486/993/1033/57493/29108/641/5569/11314/995/9134/7186/5159/8851/9113/905/54465/27250/11329/6885/904/9146/5770/4294/10114/57761/2965/51755/11235/8844/5604/5716/7984/5155/26191/146850/57214/4216/5294/23328/4067/1849/23533/10333/10125/7474/26524/4057/7405/7023
BP	GO:0030326	embryonic limb morphogenesis	125	0.392366	1.32322	0.0170575	0.0355159	0.0158337	7307	tags=57%	list=41%	signal=34%	5307/50515/56603/80144/2260/22943/7042/1382/4851/4853/8323/7289/51098/3066/9742/57167/6423/5916/7020/3065/5396/2768/1954/10018/7291/4154/25836/5469/26005/8434/6909/84314/221833/3899/5089/6497/5087/28982/1889/581/3206/51176/1387/57728/657/65057/860/55764/79977/7474/5727/64327/5915/655/144165/2737/1749/116039/4613/146057/27152/26146/9464/55636/54903/4089/4487/23322/5308/1499/26585
BP	GO:0035113	embryonic appendage morphogenesis	125	0.392366	1.32322	0.0170575	0.0355159	0.0158337	7307	tags=57%	list=41%	signal=34%	5307/50515/56603/80144/2260/22943/7042/1382/4851/4853/8323/7289/51098/3066/9742/57167/6423/5916/7020/3065/5396/2768/1954/10018/7291/4154/25836/5469/26005/8434/6909/84314/221833/3899/5089/6497/5087/28982/1889/581/3206/51176/1387/57728/657/65057/860/55764/79977/7474/5727/64327/5915/655/144165/2737/1749/116039/4613/146057/27152/26146/9464/55636/54903/4089/4487/23322/5308/1499/26585
BP	GO:0060840	artery development	108	0.397041	1.32309	0.0176435	0.0365257	0.0162839	6607	tags=55%	list=37%	signal=34%	6659/60681/1281/182/7042/56999/2348/4851/4015/5311/57178/8829/11064/10000/1909/7422/1311/4854/4016/6091/84516/23129/7798/5159/659/7046/4092/4192/5396/1954/3516/2296/196528/6909/1959/639/30008/23462/163/4763/1649/657/1948/4091/10370/3280/6722/1906/54567/4628/144165/2737/51684/2294/64220/9464/55636/8131/2303
BP	GO:0002366	leukocyte activation involved in immune response	307	0.372297	1.32262	0.00166594	0.00477635	0.0021294	6751	tags=51%	list=38%	signal=32%	5730/5361/7040/2150/6714/3383/54209/3965/9156/1015/6850/5880/54518/9021/4853/3684/23529/2214/867/25/5734/201294/29108/2207/84868/3958/4436/6688/136/1880/11151/7462/3718/3689/306/9466/7037/7158/5788/23075/3956/942/11314/55619/3598/64332/3566/5293/3606/2268/3717/538/5971/79915/3936/55183/9655/4297/7305/3955/602/22904/3071/100/64218/4092/284021/6812/8741/4192/2033/7292/301/8767/10892/1794/3726/7248/…
BP	GO:0071222	cellular response to lipopolysaccharide	211	0.377958	1.32214	0.00360732	0.00949466	0.00423292	6992	tags=53%	list=40%	signal=32%	6374/6372/3576/4318/8754/5724/5054/23641/23097/3148/25/28964/29108/84868/6688/1019/2950/558/56477/7097/3055/140885/8140/5467/7100/942/8915/64332/4283/5197/3606/3717/23643/7431/22904/6347/115362/10563/706/7292/1234/3553/4790/153090/8767/10892/824/27250/2931/840/80149/27063/5594/5595/9450/7128/10859/9516/6376/5777/51135/4345/5781/10270/26191/5578/834/57088/23328/4067/1948/3654/79577/79155/10288/654…
BP	GO:0045055	regulated exocytosis	221	0.377193	1.32168	0.00606048	0.014504	0.00646619	7199	tags=51%	list=41%	signal=30%	5730/6616/5217/57586/2150/9545/3965/11031/64780/6850/4851/5880/10257/26056/3684/2214/867/28964/201294/2207/5341/6688/136/90019/11151/7462/3689/306/23396/134957/150/3055/11314/3598/3566/10890/5293/2054/80223/2268/3071/80331/8676/192683/23208/284021/6812/9581/84062/9143/6857/8573/6804/5908/6814/22930/5978/93664/9900/695/9144/5530/9751/488/8832/8867/9145/4627/6813/10497/5294/808/4067/6284/10125/5520…
BP	GO:0072657	protein localization to membrane	439	0.367646	1.32158	9.75775e-05	0.000446201	0.000198925	5926	tags=44%	list=34%	signal=30%	100133941/10551/3675/54997/11004/2239/4323/312/22883/2316/116372/7040/1741/375790/23555/3911/256764/7430/54209/1601/7130/7162/3688/6809/11031/483/5621/91461/11187/51560/29899/84687/57560/28964/9847/2207/55690/83871/79651/3958/23433/2119/963/7429/55625/51762/3689/2743/1902/5584/3799/254887/8417/25999/2817/285590/10890/23682/6526/23613/91663/245812/8394/51201/23062/30846/102/857/23096/83786/784/557…
BP	GO:0006446	regulation of translational initiation	110	0.395445	1.32116	0.0250501	0.0494996	0.0220679	9014	tags=74%	list=51%	signal=36%	8440/6451/3276/23645/1457/28969/1982/22916/4076/5371/10657/7175/5936/8672/64121/4686/8473/5562/100127983/7532/26058/5610/27161/4690/1654/9451/6352/1978/54915/5563/10605/56339/4869/10988/1974/23367/23513/468/6198/7458/51441/90850/29110/7812/8662/5499/207/55024/5436/57521/7375/3315/55364/1653/9689/8893/9669/6009/3087/1975/10670/27102/127933/55004/84335/2475/1981/7249/7124/54505/5611/8667/253943/196…
BP	GO:0071706	tumor necrosis factor superfamily cytokine production	171	0.383463	1.3209	0.00570007	0.0137966	0.00615083	7715	tags=60%	list=44%	signal=34%	2000/1535/7040/9181/54209/3965/6868/351/6850/1536/10457/2214/29108/2207/84868/2212/2950/558/9466/5788/7097/101/7096/140885/4940/961/3066/942/7057/2209/11006/8915/54440/5885/3717/23643/102/7305/602/83786/1660/64581/706/23208/8767/7291/54/914/4776/80149/695/7128/10859/6376/23405/54093/5777/10564/6693/50856/5781/10270/8772/26191/10392/57506/10333/6774/177/9261/64170/7474/4057/409/51465/113277/7099/1…
BP	GO:1903555	regulation of tumor necrosis factor superfamily cytokine production	171	0.383463	1.3209	0.00570007	0.0137966	0.00615083	7715	tags=60%	list=44%	signal=34%	2000/1535/7040/9181/54209/3965/6868/351/6850/1536/10457/2214/29108/2207/84868/2212/2950/558/9466/5788/7097/101/7096/140885/4940/961/3066/942/7057/2209/11006/8915/54440/5885/3717/23643/102/7305/602/83786/1660/64581/706/23208/8767/7291/54/914/4776/80149/695/7128/10859/6376/23405/54093/5777/10564/6693/50856/5781/10270/8772/26191/10392/57506/10333/6774/177/9261/64170/7474/4057/409/51465/113277/7099/1…
BP	GO:0072009	nephron epithelium development	122	0.392002	1.32074	0.015834	0.0332894	0.0148411	3990	tags=35%	list=23%	signal=27%	100133941/6662/3976/2302/7040/8826/182/8842/3911/6928/4851/255743/5311/4853/4070/10409/10736/25937/26508/7477/1909/7422/6772/54361/23607/84445/9500/171023/3217/9653/2296/5310/4643/55083/358/2625/10413/54806/2131/55366/5420/5087/596
BP	GO:0016482	cytosolic transport	128	0.391322	1.32063	0.0174118	0.0362015	0.0161394	7628	tags=68%	list=43%	signal=39%	7805/51560/5305/3799/84910/10228/26000/10652/26115/644150/10097/25963/10079/9648/92241/57533/23258/58533/9179/9581/54832/338382/10772/51542/55737/1639/6272/200576/9827/27131/9367/29886/23230/23085/8675/1213/27236/9907/57589/400/55062/5870/9905/374403/29934/27147/23041/54497/51552/30845/7109/55297/9559/55207/51026/9043/26088/7813/8729/63893/80128/9779/51272/9341/55614/7879/51479/2580/55435/2060/25…
BP	GO:0007409	axonogenesis	458	0.366217	1.32028	0.000275696	0.0010738	0.000478723	6994	tags=49%	list=40%	signal=30%	6696/2051/333/2263/7345/6277/1946/3984/57556/5802/9723/7042/1382/219699/3688/6868/351/55558/9334/4851/10512/3925/5754/2049/7408/4853/8829/55740/7414/25/4756/57216/8506/7477/1947/10507/9253/1909/23767/1009/2011/25894/7422/133418/4897/4854/3799/10509/393/5365/51393/1436/6498/22906/10890/6091/3792/5797/66008/54910/84612/6285/23607/8609/23129/7204/2115/10678/4130/3996/23394/22911/51199/4692/23032/178…
BP	GO:0072331	signal transduction by p53 class mediator	186	0.380621	1.32003	0.00502445	0.0124108	0.005533	6280	tags=52%	list=36%	signal=34%	6659/2305/51512/4582/161742/9212/1029/1869/8445/835/3428/10397/1111/29108/1870/25946/4436/5366/55544/4646/7158/6790/6597/23645/960/80196/1457/79915/9891/83860/54541/602/9521/200734/55170/4291/5371/144455/204851/7994/2033/624/7291/839/1856/6872/8444/546/754/23028/27063/545/472/6615/10614/4194/1859/55367/675/596/2309/5716/972/57646/5608/22976/581/10538/7157/9816/3190/1263/64065/11200/4683/27113/486…
BP	GO:0048568	embryonic organ development	459	0.366181	1.31999	0.000175713	0.00075281	0.000335618	6705	tags=49%	list=38%	signal=31%	3880/6692/50515/3576/115908/8463/10083/4323/2263/6662/3976/10653/7040/3091/2260/113026/55081/4237/6928/7042/3784/2348/4851/6491/91461/1028/5754/5311/4188/7004/9021/2535/10733/4853/10736/57216/79733/121227/7477/25902/8323/5090/7289/4254/1909/4646/90/7422/51098/57534/10848/22846/9742/5156/7703/9968/10787/1301/5916/5013/6678/58495/4297/286262/23552/10155/6670/7020/100/2186/7046/6789/2295/144455/1076…
BP	GO:0043500	muscle adaptation	106	0.396239	1.31896	0.0250752	0.0494996	0.0220679	7095	tags=53%	list=40%	signal=32%	2539/5997/1535/6548/2146/4851/5152/7138/9569/5159/408/3488/5999/5058/136319/5025/493/3553/5756/9314/2931/6093/9682/4088/5530/488/817/142/29995/2309/5155/22876/5578/8862/10038/8678/9759/409/1906/3162/8996/4205/8837/9150/5468/23125/7133/9464/1605/10715/10539/51676/4089/818/114907/3554
BP	GO:0045216	cell-cell junction organization	216	0.376379	1.3185	0.00397839	0.0103395	0.00460957	4819	tags=39%	list=27%	signal=29%	1829/1894/1364/7040/2150/79983/7042/51564/6624/1015/1004/11187/7043/7414/57493/8506/9071/2149/79778/9253/1009/10152/23396/7422/5584/402/1436/59341/5314/64403/3987/84612/23607/2697/286676/9231/102/857/27134/7046/4092/204851/7094/10052/999/3553/7421/1969/261734/168620/71/6093/6801/5339/6615/57555/80139/8502/4088/29841/4641/9948/2131/5879/5586/56288/3801/143098/998/7368/3551/118/5062/25930/5578/2313…
BP	GO:0045637	regulation of myeloid cell differentiation	201	0.377915	1.31734	0.00650665	0.0154386	0.00688284	8351	tags=64%	list=47%	signal=34%	54997/3976/7040/3091/182/54209/7130/1435/10272/4212/4015/3148/861/4853/4982/84959/6688/10401/23603/4254/1441/8861/3276/7107/8792/2124/4286/6772/11006/9770/5591/5916/91/29843/7305/3071/714/146433/55170/5771/2200/9444/22985/5469/23774/841/3059/3635/1385/7030/338382/5814/60682/10193/1230/2353/5530/10859/2113/9398/23186/2309/972/8772/5578/4763/11143/28514/51176/171392/5925/4067/6774/3623/920/79577/46…
BP	GO:2001233	regulation of apoptotic signaling pathway	374	0.367524	1.31626	0.000508321	0.00177851	0.000792895	5732	tags=45%	list=32%	signal=31%	8440/5831/8321/4582/90993/4318/8870/3685/3091/6714/2260/5329/3383/9181/54209/578/7042/219699/81618/6280/4313/351/5054/1075/4050/835/57630/8531/3148/5580/5326/8829/3070/29108/53832/3958/25946/10625/5366/6279/2950/672/2056/6878/90/7158/55023/5788/3651/63979/6498/22954/7057/960/80196/55179/9966/7703/2023/1457/6423/8915/317/54361/3717/7186/6421/79915/857/8682/4150/9500/9521/7046/6789/3065/5371/5771/1…
BP	GO:0045927	positive regulation of growth	243	0.374753	1.31611	0.00406086	0.0104703	0.00466786	5508	tags=41%	list=31%	signal=29%	8877/10551/4323/2263/983/1535/1946/891/3984/375790/2260/7430/7042/1382/6280/6548/6868/1435/4851/8531/3872/8829/10409/23236/6279/7429/10507/7422/8437/2307/51393/5467/22954/1457/6423/54440/1982/23394/102/659/7046/5058/4092/136319/8195/1954/3516/6857/2182/25836/51330/9037/952/4686/1385/2810/4131/2137/23180/80736/6909/6195/10413/2735/1839/253260/23499/1654/9798/998/596/23404/7003/5716/23369/57154/285…
BP	GO:1990778	protein localization to cell periphery	349	0.368077	1.31542	0.00127937	0.00385144	0.00171705	5926	tags=44%	list=34%	signal=30%	10551/3675/54997/11004/2239/5347/4323/312/126353/22883/2316/116372/89958/7040/23555/3911/256764/7430/54209/1601/7162/3688/6809/11031/2037/483/5621/91461/11187/29899/84687/57560/28964/9847/2207/55690/83871/79651/3958/23433/7429/55625/1902/5584/3799/254887/8417/25999/10890/23682/91663/245812/8394/51201/23062/30846/102/857/23096/83786/784/55704/6812/27032/65125/9179/10439/10082/200894/493/999/9581/2…
BP	GO:0070252	actin-mediated cell contraction	117	0.391278	1.31533	0.0221452	0.0444442	0.0198141	3838	tags=30%	list=22%	signal=24%	1829/2316/22998/476/23171/6548/3784/134/7429/23704/54749/2697/7798/857/440193/6717/9631/3760/776/10052/9444/122786/2626/10008/1824/10142/55742/6093/3757/9839/488/817/6781/140465/10630
BP	GO:0002833	positive regulation of response to biotic stimulus	422	0.366294	1.31455	0.000371761	0.0013881	0.000618844	7957	tags=63%	list=45%	signal=35%	7301/1535/9641/57162/2150/4321/6714/9212/5802/54209/5359/6280/9781/351/6850/3428/3148/5538/57402/4332/29108/330/84868/6688/6279/84034/7097/101/7096/3055/4940/7100/27293/22954/11314/80196/11117/8915/64332/117854/55198/5591/29800/6421/10212/23643/857/7305/1660/64581/115362/661/7187/5058/55269/7409/837/201292/84166/2033/1520/153090/2867/8767/5899/839/5469/3843/9113/11074/6397/26065/85364/81793/23180…
BP	GO:0031396	regulation of protein ubiquitination	182	0.379451	1.31421	0.0105579	0.0232089	0.010347	7710	tags=60%	list=44%	signal=34%	8877/991/11065/5347/57162/1029/4085/55215/26271/7805/25/330/10625/27338/56271/8915/23560/84707/10196/857/408/7321/64359/83593/7046/706/8312/85453/2295/65125/8767/10892/11338/6502/6872/54552/10075/754/23028/2931/8473/1407/84131/57761/7128/10253/27085/54765/1654/339745/5716/79444/22976/7334/26191/23077/7332/165324/23328/868/4869/8452/54778/5601/2932/648/11186/25898/3326/409/9529/7466/9978/331/5581/…
BP	GO:0001959	regulation of cytokine-mediated signaling pathway	171	0.381223	1.31318	0.00666869	0.0157972	0.00704269	6254	tags=54%	list=35%	signal=35%	100133941/8877/9641/2150/3091/4321/54209/7852/307/6868/1435/6850/7805/4982/29108/2950/10293/10401/558/5788/4940/7837/7444/22954/1893/6091/117854/7186/102/857/204851/837/5771/84166/8851/8767/8904/5469/147138/841/11240/26065/9353/5770/26058/146722/10019/7128/54765/2131/23405/5777/3551/972/79444/5781/6352/81844/8772/54726/834/171392/9825/10010/57506/51588/54502/10758/56339/9261/3654/29883/7474/5048/…
CC	GO:0009898	cytoplasmic side of plasma membrane	157	0.38361	1.31302	0.0105685	0.0232089	0.010347	6057	tags=48%	list=34%	signal=32%	2539/5997/5996/6277/8826/2781/22821/29127/5127/9021/84687/2669/3718/7188/5788/3055/59345/11006/3717/7186/2769/57664/7187/10672/2768/999/3845/122786/2782/54331/55040/128866/5778/8514/84455/914/2778/653361/8502/5530/27131/10160/9516/2787/57488/2773/3716/2776/3551/92421/163/8772/4627/55072/26191/112574/4067/10758/2241/5064/401474/7297/100820829/1173/9885/246329/3815/55970/387/161/140700/2783/4628/17…
BP	GO:0062197	cellular response to chemical stress	316	0.36925	1.31238	0.00216441	0.00598603	0.0026687	5724	tags=44%	list=32%	signal=30%	8877/2539/4363/1894/5831/5603/240/27347/983/3091/6513/29957/6714/1029/83959/476/486/9181/493869/51765/2177/4313/23400/2146/8531/5311/6649/5580/221/25/29108/5066/2119/7226/2530/8428/1909/2056/5584/79956/140885/2882/7444/3066/59341/231/5156/5111/80310/7703/4358/1545/2054/538/5971/857/1612/92241/706/5371/5536/65125/51157/2936/4921/624/5598/8575/10068/1181/7155/5829/3082/9314/5562/5796/80149/2176/358…
BP	GO:0002573	myeloid leukocyte differentiation	243	0.373686	1.31237	0.0043589	0.0111087	0.00495247	6116	tags=49%	list=35%	signal=32%	54997/3976/4318/7040/2150/6714/54209/7130/351/1435/10272/6689/3428/861/4853/4982/84959/57560/2207/6688/1880/10401/23603/4254/135228/7037/7422/7097/1436/7107/7351/8792/2124/2355/4286/11006/3696/5293/9770/5971/8651/81624/7305/302/22904/6670/714/146433/29887/10537/6522/5771/2200/3516/9444/22985/126014/1969/5469/841/3726/3930/3059/3635/1385/7030/51542/28962/9644/1230/2625/2353/5530/10312/10859/142/93…
MF	GO:0061659	ubiquitin-like protein ligase activity	373	0.366344	1.31194	0.000911305	0.00288148	0.00128462	7731	tags=56%	list=44%	signal=32%	11065/29128/57162/93082/9781/153830/29116/91107/80263/57630/26118/57178/580/867/196403/330/55159/10293/10401/64750/54467/7188/672/22838/51320/57534/286827/22954/80196/64219/9968/10336/117854/7186/6596/55749/10155/54836/7321/6047/7187/152006/127544/5371/51444/23338/201292/25897/83637/7267/23220/55120/51366/5469/84246/115426/22978/84900/11074/84085/55632/79845/51592/10075/5930/10296/4591/54476/1959…
CC	GO:0098791	Golgi apparatus subcompartment	356	0.366519	1.31078	0.00100325	0.00313737	0.00139871	7099	tags=53%	list=40%	signal=32%	25825/10631/6616/283987/2526/23423/10164/23213/50807/11031/55959/351/79690/9334/55858/338707/5874/83871/2530/4074/2591/9435/84910/11320/27344/10228/2650/25999/57198/10890/23682/636/23607/538/25963/10079/3996/55790/23062/9648/4952/7443/192683/55627/22856/23258/84679/23208/124583/9600/27032/283358/9179/999/64231/10466/9581/8460/2525/80146/54480/54812/130340/51399/79932/56623/10142/338382/10981/2778…
BP	GO:0002286	T cell activation involved in immune response	138	0.386309	1.30981	0.0183018	0.0376725	0.0167952	6946	tags=54%	list=39%	signal=33%	5361/2150/3383/54209/3965/54518/9021/5734/2207/84868/3958/1880/3718/3956/942/64332/3566/3606/3717/538/5971/3936/9655/4297/7305/602/3071/64218/4092/4192/2033/7292/301/8767/10892/3726/7248/10875/80149/2625/84807/84695/10859/3716/6775/6693/972/10538/7157/80031/51176/23476/6774/3594/8477/6556/4602/5873/6776/114548/29851/29110/5914/54542/941/2213/8809/6046/3146/430/57089/114836/26253/3662/4179
BP	GO:0009612	response to mechanical stimulus	222	0.37357	1.30938	0.00829498	0.0189545	0.00845032	6588	tags=45%	list=37%	signal=29%	1277/10631/4323/6662/1535/891/7040/6513/3371/5270/578/4313/6548/3784/4212/835/5311/3673/1111/3684/5734/7846/4214/7100/8792/7057/59341/6772/8915/5723/1301/1291/25963/2115/7832/9994/84918/4192/285/8195/4921/3553/4790/55342/5764/2626/23353/824/841/5310/4131/79932/5978/9780/27063/545/358/5339/5595/3659/2353/51284/9020/1265/5781/8772/1185/5578/834/79969/642658/9531/623/3759/8795/6610/2596/5290/10370/6…
MF	GO:0016791	phosphatase activity	234	0.373152	1.30919	0.00524251	0.0128963	0.00574942	7547	tags=57%	list=43%	signal=33%	5209/130367/64943/1852/1846/5802/476/54704/5791/994/8898/57460/993/1033/84959/11156/8871/92579/5788/5782/1847/51251/10217/995/51020/5723/5797/27124/7145/5210/3636/132160/27143/5783/4952/6305/5536/5784/5771/3631/5793/51496/85464/23399/2140/54961/138639/9829/22978/1844/9989/5792/5500/8073/58478/5501/3635/5208/5778/54/56623/8776/5796/5786/54434/5770/5518/200576/10106/5530/9896/11284/5789/5496/8867/5…
BP	GO:0001934	positive regulation of protein phosphorylation	222	0.373336	1.30856	0.00919171	0.0205923	0.00918046	6288	tags=49%	list=36%	signal=32%	8877/1894/22974/5217/3976/1946/4318/7423/23531/22998/6714/2260/5329/9181/51704/2146/1062/9928/4486/63967/2261/9094/10507/7422/5788/3937/1436/8099/25999/9966/3606/9770/117854/3717/7186/5159/1464/408/55704/146433/6789/2200/4921/8767/5168/54465/285489/8784/10006/150696/6885/5008/29775/5154/4294/5594/10253/11235/9270/5879/7520/80829/5604/5716/7984/972/5155/27020/146850/57214/4216/5294/57679/23118/233…
MF	GO:0070851	growth factor receptor binding	137	0.386469	1.30836	0.0161843	0.0339424	0.0151322	4895	tags=36%	list=28%	signal=26%	10551/7039/7423/5359/84894/6868/351/3678/29108/23767/7422/374/7100/1893/5156/10451/80310/5228/3717/5159/9655/3092/685/55704/6503/3553/153090/56034/10818/5154/10193/6464/2625/146722/1839/378/2885/51135/79031/5155/27020/11146/4067/2202/23385/2241/199731/3594/222584
BP	GO:0030879	mammary gland development	138	0.3856	1.30741	0.0198143	0.0402696	0.017953	4633	tags=39%	list=26%	signal=29%	780/2263/6662/3099/7039/7040/3091/6714/1029/128239/1435/3673/81606/7043/7477/2119/7422/374/1436/790/9612/8792/5021/10765/6091/54361/3717/857/3488/1999/90780/5371/10018/4790/7421/1969/5469/9113/1385/10522/6909/823/2625/5594/80139/675/9148/3219/8648/581/64065/51176/394/8862
BP	GO:0070371	ERK1 and ERK2 cascade	298	0.368605	1.30598	0.00371831	0.00971601	0.0043316	4977	tags=39%	list=28%	signal=28%	65268/2263/6662/983/3976/2192/7040/3685/7423/57556/2150/161742/93082/6714/1852/1846/3383/7430/54209/1601/3965/128239/7162/351/6850/4851/255743/10457/4853/8829/25/5734/29108/2261/84868/7534/152007/1880/2950/2149/2056/7422/388121/5788/140885/1847/1436/8792/59341/5314/5156/80310/960/11117/81848/25778/23607/3636/5159/55861/408/200734/23014/5771/4921/3553/153090/8767/1969/56034/10818/9314/5908/338761/…
BP	GO:0048638	regulation of developmental growth	308	0.367578	1.3059	0.00194242	0.00547681	0.00244168	5542	tags=40%	list=31%	signal=28%	6696/10551/2539/5997/2263/983/1946/891/3984/375790/2260/5802/7430/6928/1382/351/55558/1435/4851/10743/8531/861/8829/10409/25/2261/9686/23236/7429/10507/7422/4897/8437/8614/2307/393/51393/5467/2355/54440/23394/1785/659/5999/7046/5058/4092/6789/57609/8195/1954/10439/999/3516/10018/6259/6857/2296/25836/9113/51330/9037/1385/4131/2931/2778/6909/3720/2017/10413/2735/84944/23499/25942/10505/9798/28982/5…
BP	GO:0008544	epidermis development	382	0.364148	1.30545	0.00113211	0.00345126	0.00153864	5366	tags=34%	list=30%	signal=24%	6692/10083/2263/6662/1364/3918/56603/8754/144501/182/54845/5744/2118/2260/22943/3911/1029/7042/1382/55283/3784/2146/4851/1896/3925/3872/11187/79152/147495/57216/8323/7357/427/94234/2171/7027/135228/9497/4646/92344/8861/5467/10855/3066/2355/64332/1291/3606/8609/538/114803/8394/91/58495/286262/3488/3855/340481/6789/3065/27032/26160/3516/64834/301/7421/6768/1969/2296/5469/9113/2810/2137/4097/9314/25…
BP	GO:0090066	regulation of anatomical structure size	488	0.360645	1.30344	0.000257468	0.00101098	0.000450717	5645	tags=43%	list=32%	signal=30%	4922/6696/8440/5997/10083/27347/5217/1946/80115/3984/2150/6344/6714/822/5802/7430/1759/6928/6558/128239/1382/51704/3688/4313/23400/55558/59342/23616/120/7114/7408/5580/8829/25/29108/134/130271/64857/7477/5341/23406/10000/136/23108/10344/93663/51652/11151/7429/10507/4703/2149/1909/490/7422/4897/23075/1311/150/3055/393/51393/5467/57580/1401/59341/10451/84561/5021/829/51474/3792/10787/1291/91663/591…
BP	GO:0032386	regulation of intracellular transport	260	0.370054	1.30321	0.00532219	0.0130128	0.00580137	5638	tags=45%	list=32%	signal=31%	1894/983/2316/8870/7040/6714/1029/7430/1601/23400/8898/5580/580/51652/4600/10615/5569/9585/1781/1783/4659/11052/392/3717/10212/10079/3936/51201/30846/1410/9648/302/4478/10155/1660/22994/22916/1778/65125/5784/2033/5901/51496/999/57187/3553/10657/20/51366/7175/29969/444/5936/23317/3843/5116/53407/3059/5501/2810/4131/80184/84455/7529/55737/64328/5905/10541/7514/80149/6993/5770/5594/5595/9972/51715/4…
BP	GO:0051960	regulation of nervous system development	442	0.362462	1.30289	0.000480845	0.00171138	0.000762968	5542	tags=39%	list=31%	signal=28%	6692/6696/1627/27242/22883/3976/1946/79365/3984/7040/375790/3091/6604/22943/5270/5802/347902/745/54209/1869/7852/1382/7162/3688/259266/55558/1075/2146/4851/8898/9928/3148/2049/7516/284403/8829/7058/23529/26508/27286/2119/10507/3556/4673/9253/23767/7422/5584/7097/8140/393/5365/51393/7804/6498/84079/22954/3066/3706/22906/6091/66008/55198/6285/5916/23129/6596/7533/84376/7832/9231/5783/23394/51199/30…
MF	GO:0001217	DNA-binding transcription repressor activity	293	0.367618	1.30264	0.00345932	0.00912176	0.00406667	7153	tags=54%	list=41%	signal=32%	84662/90993/79365/9603/169792/3091/9242/221527/8187/26508/79733/6688/6929/94234/5325/2307/5467/2120/221937/6498/403341/4286/81931/2023/9569/4090/60436/57659/4773/51513/58495/57684/6670/7020/112939/148398/7025/22890/144455/4084/2117/3607/57621/165/5396/4790/1876/7291/11016/23119/7764/7026/9925/5460/10522/5814/6909/5978/7693/571/4776/348327/2625/6615/7593/639/10773/4088/7753/9839/10481/8553/2004/77…
BP	GO:0022613	ribonucleoprotein complex biogenesis	426	0.362609	1.3021	0.000902146	0.00285878	0.0012745	10155	tags=82%	list=58%	signal=36%	1029/11168/23560/5591/7919/6733/1736/10659/54913/1660/29102/27340/9733/10262/10528/6632/6628/5901/55127/58155/55015/8575/11338/8175/8683/23020/4686/23451/51747/54552/9169/55299/22803/90459/10772/1968/55035/57647/8562/7514/10713/91746/545/472/84128/9129/84549/8450/81875/6433/9416/27161/1654/23064/55226/6627/23450/7520/57696/51729/54680/51575/10885/26523/9188/23405/51602/10421/55692/6426/27336/8607…
BP	GO:0035710	CD4-positive	alpha-beta T cell activation	132	0.385354	1.30154	0.0251509	0.0495813	0.0221043	6914	tags=56%	list=39%	signal=34%	3561/3965/57630/861/9021/5734/57045/1880/3718/9760/3956/865/942/64332/3566/54440/3606/3717/538/5971/8651/84433/9655/4297/602/9308/3071/64218/4092/2033/7292/301/8767/10892/864/3559/3726/916/80149/2625/84807/10312/84695/3716/6775/6693/10538/51176/23476/26279/6774/868/177/3594/8477/4602/6776/114548/6375/29126/29851/29110/673/5914/54542/941/8809/6046/3146/430/57089/114836/5588/3662
CC	GO:0031253	cell projection membrane	346	0.364204	1.30039	0.00216441	0.00598603	0.0026687	5038	tags=39%	list=29%	signal=28%	768/3675/54997/10568/6533/6286/24141/3685/2121/79574/6714/8842/7430/9181/22919/6558/57111/3688/6868/6624/25800/79867/2348/3678/747/5311/84168/8910/7402/54587/7408/132884/54869/84687/5141/9847/134/5341/23428/55591/23603/109/192668/4646/4651/23396/5152/2550/83442/8140/81704/59341/960/51474/81848/10787/23288/2268/55198/23129/51177/8394/5911/3936/1464/4478/9026/6523/1836/5058/7094/7070/10672/2768/200…
BP	GO:0071219	cellular response to molecule of bacterial origin	224	0.370357	1.29818	0.00949062	0.0211635	0.00943512	6992	tags=53%	list=40%	signal=33%	6374/6372/3576/4318/8754/54209/5724/5054/23641/23097/3148/25/28964/29108/84868/6688/1019/2950/558/56477/7097/7096/3055/140885/8140/5467/7100/942/8915/64332/4283/5197/3606/3717/23643/7431/22904/6347/115362/10563/706/7292/1234/3553/4790/153090/8767/10892/824/27250/81793/2931/840/80149/27063/5594/5595/9450/7128/10859/9516/6376/5777/51135/4345/5781/10270/26191/5578/834/57088/23328/4067/10333/1948/365…
BP	GO:0030509	BMP signaling pathway	154	0.379794	1.29793	0.0182467	0.0376127	0.0167685	7307	tags=54%	list=41%	signal=32%	3675/8321/94031/22943/23213/7130/25805/10272/4851/4853/25/4756/57045/10637/64750/90/1311/3276/4681/6498/11167/6423/4090/857/7321/659/4092/23592/2200/1954/51496/3516/338773/2626/51592/27250/5460/51232/656/5595/1386/2131/6497/4926/7554/57154/4087/53918/51176/3611/642658/657/91851/860/8239/4091/3280/654/7474/55512/63893/331/655/3096/1749/1655/92/4093/5468/4086/6424/353500/644815/4089/4487/6422/650/9…
BP	GO:0001649	osteoblast differentiation	222	0.370234	1.29769	0.0112841	0.0246307	0.0109809	6410	tags=50%	list=36%	signal=32%	6696/1277/115908/2263/6662/8321/90993/7171/182/5744/1462/3371/9902/7130/51564/3486/25805/4851/255743/4015/26271/57560/25937/1192/57045/7477/10507/90/7422/374/2550/63979/865/2355/6423/23560/1291/9770/4090/54361/3381/10196/51430/3488/1660/659/22800/27316/4921/338773/1969/7291/23317/3726/3082/23020/43/51232/3192/5978/10527/10189/6615/3400/10413/4088/5530/10312/2735/55366/6497/23601/9188/5608/1213/47…
BP	GO:0032640	tumor necrosis factor production	166	0.377238	1.2976	0.0143161	0.0305115	0.0136026	7715	tags=60%	list=44%	signal=34%	2000/1535/7040/9181/54209/3965/6868/351/6850/1536/10457/2214/29108/2207/84868/2212/2950/558/9466/5788/7097/7096/140885/4940/961/3066/7057/2209/11006/54440/5885/3717/23643/102/7305/602/83786/1660/64581/706/23208/8767/7291/54/914/4776/80149/695/7128/10859/6376/23405/54093/5777/10564/6693/50856/5781/10270/8772/26191/10392/57506/10333/6774/177/9261/64170/7474/4057/409/51465/113277/7099/1524/10865/329…
BP	GO:0032680	regulation of tumor necrosis factor production	166	0.377238	1.2976	0.0143161	0.0305115	0.0136026	7715	tags=60%	list=44%	signal=34%	2000/1535/7040/9181/54209/3965/6868/351/6850/1536/10457/2214/29108/2207/84868/2212/2950/558/9466/5788/7097/7096/140885/4940/961/3066/7057/2209/11006/54440/5885/3717/23643/102/7305/602/83786/1660/64581/706/23208/8767/7291/54/914/4776/80149/695/7128/10859/6376/23405/54093/5777/10564/6693/50856/5781/10270/8772/26191/10392/57506/10333/6774/177/9261/64170/7474/4057/409/51465/113277/7099/1524/10865/329…
BP	GO:0050673	epithelial cell proliferation	429	0.361127	1.29726	0.000819718	0.00263163	0.00117323	6306	tags=47%	list=36%	signal=31%	3912/130367/5909/29128/4323/2263/240/6662/7039/1535/8324/7040/7423/3091/182/4321/2260/3911/1029/55081/6928/578/1601/128239/7042/23213/5613/2152/3486/6868/55959/3915/4851/1028/3148/4853/79152/8829/4070/858/57560/10000/3339/10344/1019/4017/441478/135228/1296/7422/374/51098/3651/5365/5467/22846/1893/7057/5314/6772/6423/10765/84280/64332/6091/5797/5293/5591/6678/58495/1030/3150/857/252983/3488/9500/6…
MF	GO:0044389	ubiquitin-like protein ligase binding	309	0.36497	1.29668	0.00487071	0.0120844	0.00538748	8010	tags=61%	list=45%	signal=34%	11065/7345/891/9641/3984/1741/3091/10376/29089/7852/3784/55353/7805/7414/84959/8323/7534/7188/672/10152/6790/10059/5577/80196/6772/8915/4090/203068/7186/8027/6596/91/8325/408/10155/7187/7046/4092/23208/8312/5371/5430/30011/55120/5899/1152/841/7185/10576/5460/5898/4591/71/3757/6885/5905/1959/10783/26043/9146/85409/9682/57761/27101/4088/56852/8450/9810/142/339745/7520/8453/80758/6497/9820/55432/371…
MF	GO:0003924	GTPase activity	310	0.36483	1.29633	0.00297835	0.00799948	0.00356633	7586	tags=56%	list=43%	signal=33%	5997/5996/5909/80117/171177/9545/10123/10376/2781/1759/57111/11031/5880/84617/158158/115273/51560/5874/6001/2669/83871/6016/23433/51762/4600/10287/402/116987/10059/54676/377/10890/23682/23560/203068/5911/397/2769/5912/1785/9364/115362/5999/22800/23221/10672/2768/9583/5901/4893/200894/3845/6236/10124/5899/11021/2782/55647/23708/64121/5998/5898/5908/338382/10981/1968/2778/9343/953/51715/390/148252/…
BP	GO:0021700	developmental maturation	344	0.363059	1.29569	0.00173957	0.00496775	0.00221472	5772	tags=39%	list=33%	signal=27%	2539/991/22883/2302/891/9319/283987/7040/375790/3091/2260/5047/7042/4313/994/351/9334/1028/9928/26271/5880/342035/6690/57560/9991/8506/2261/1080/473/7534/10507/558/1909/2056/7422/2591/4897/253832/6790/865/84079/231/26470/23682/150726/22839/51201/81624/64581/5139/29887/6812/81792/10220/23294/8851/3516/153090/10882/23774/8434/81609/967/4131/80336/168620/10981/388552/10296/23028/149986/6093/55737/47…
BP	GO:0072073	kidney epithelium development	151	0.379273	1.2955	0.023977	0.0479872	0.0213937	6941	tags=52%	list=39%	signal=32%	100133941/4072/2263/6662/3976/2302/7040/8826/182/8842/2260/3911/6928/4851/255743/5311/4853/4070/10409/10736/25937/26508/7477/1909/7422/6772/4090/54361/23607/84445/9500/171023/4092/10220/3217/9653/2296/5310/4643/55083/9353/358/2625/10413/4088/54806/2131/55366/5420/5087/596/25959/4087/28514/3611/1948/10252/4091/9244/3280/5727/1906/8642/5915/655/1739/64412/2737/5914/4086/2246/4208/5800/2303/4089/518…
BP	GO:0030307	positive regulation of cell growth	153	0.378758	1.29392	0.0250752	0.0494996	0.0220679	5508	tags=46%	list=31%	signal=32%	8877/4323/1535/1946/3984/7042/1382/6280/6548/6868/3872/8829/6279/10507/7422/8437/51393/22954/1457/6423/1982/23394/102/659/7046/5058/4092/136319/1954/6857/2182/51330/9037/952/4686/2810/4131/2137/80736/6195/10413/1839/253260/23499/1654/9798/998/596/23404/7003/5716/23369/57154/1072/54617/53335/22902/50618/114804/144402/5393/10038/51193/5048/2664/51616/6722/57699/1906/84678
BP	GO:0001558	regulation of cell growth	387	0.360824	1.29371	0.00146345	0.00429814	0.0019162	5542	tags=43%	list=31%	signal=30%	8877/6696/780/2539/5997/4323/22883/1535/1946/3984/7040/3371/1029/5270/5802/1601/7042/1382/6280/3486/6548/6868/55558/9928/3872/5538/8829/84687/25/84722/9686/6279/57446/10507/672/10298/7422/4897/8437/393/51393/6597/5467/1031/22954/2023/1457/6423/694/2697/91/1982/23394/102/1410/3488/1785/51379/659/5999/7046/8425/5058/4092/136319/57609/5371/23338/1954/10439/1032/10488/999/6259/8751/6857/2182/9564/513…
MF	GO:0031625	ubiquitin protein ligase binding	291	0.365	1.29337	0.00472199	0.011911	0.00531018	8155	tags=63%	list=46%	signal=34%	7345/9641/3984/1741/3091/10376/29089/7852/3784/55353/7805/7414/84959/8323/7534/7188/672/10152/6790/10059/5577/80196/8915/4090/203068/7186/6596/91/8325/408/10155/7187/7046/4092/23208/8312/5371/5430/30011/55120/5899/1152/841/7185/10576/5460/5898/4591/71/3757/6885/5905/1959/10783/26043/85409/9682/57761/27101/4088/56852/8450/9810/142/339745/7520/8453/6497/9820/55432/3716/23381/596/56254/8548/8554/733…
BP	GO:0071478	cellular response to radiation	179	0.374115	1.29317	0.0152003	0.0321118	0.0143161	8019	tags=59%	list=45%	signal=33%	1894/5603/1535/4318/7040/55872/9212/10635/578/7076/4312/4313/83695/5888/90427/3428/5580/580/894/10714/641/5424/672/7158/63979/5111/6423/1410/7486/22890/85453/611/2033/25836/6872/5883/23028/5810/5796/4776/545/358/472/2625/1407/10413/8450/142/675/7520/3694/2885/2002/57646/5608/581/7157/54617/1387/10010/11011/11200/79184/56339/27113/4869/25896/468/170506/9575/5429/3265/9978/79823/23596/79073/3297/25…
BP	GO:0033002	muscle cell proliferation	200	0.370806	1.29271	0.0103874	0.0228807	0.0102007	6519	tags=51%	list=37%	signal=33%	2263/983/1535/891/4318/7040/1786/2260/10403/7042/3486/4313/4851/3673/861/7043/858/25/9686/2950/4854/5467/7057/80310/6772/147912/3606/5591/3717/2697/79980/5159/3488/659/7046/5058/3065/2768/4921/3516/3845/60560/94104/2296/6502/3082/79647/27250/196528/9314/6909/3720/6885/5031/10413/2353/30008/2735/1839/7128/6376/7520/6497/51135/5155/199/6352/5578/4763/7168/8862/65009/1649/657/5136/6774/55810/3654/52…
BP	GO:0045088	regulation of innate immune response	472	0.357979	1.29263	0.00065486	0.00218035	0.000972046	7957	tags=61%	list=45%	signal=34%	7301/55061/1535/9641/7040/57162/2150/4321/6714/9212/5802/54209/3965/5359/6280/9781/351/6850/3428/3148/5538/57402/4332/29108/330/84868/6688/7534/6279/7097/101/7096/3055/10906/4940/7804/7100/27293/22954/11314/5272/80196/56833/8915/64332/117854/2268/55198/5591/29800/6421/10212/23643/857/7305/1660/64581/115362/661/7187/5058/55269/7409/837/5771/11326/201292/84166/2033/1520/23220/153090/2867/8767/5899/…
MF	GO:0061629	RNA polymerase II-specific DNA-binding transcription factor binding	343	0.362069	1.29205	0.00320034	0.00853227	0.00380386	6668	tags=54%	list=38%	signal=34%	5307/9915/79365/3091/23532/6604/1029/307/5932/4853/3159/11176/427/6688/6929/3275/6878/7158/1788/8861/3651/6597/5467/9612/22954/3066/5111/54951/6867/9968/8915/9282/5591/5916/81/7533/10915/84444/23054/1660/6670/171023/6789/3065/64324/9324/8195/5771/5396/2033/3516/6667/1108/7421/8904/29969/55818/23013/2296/2626/5469/9113/115426/9219/6872/11240/3059/4261/1385/5460/8289/7005/9314/84458/23028/4772/6874…
BP	GO:0050767	regulation of neurogenesis	359	0.361046	1.29105	0.00157547	0.00455312	0.00202987	5648	tags=41%	list=32%	signal=28%	6692/6696/1627/3976/1946/79365/3984/7040/3091/6604/5270/5802/745/54209/1869/7852/1382/3688/259266/55558/2146/4851/3148/7516/284403/8829/23529/26508/2119/10507/4673/9253/7422/5584/8140/393/5365/51393/7804/6498/84079/22954/3066/3706/22906/6091/66008/55198/23129/6596/7533/84376/7832/23394/51199/302/659/146433/706/4076/5058/57609/3065/10154/4192/7070/1954/999/3553/6259/9444/3845/5764/1181/23013/51330…
BP	GO:0031099	regeneration	177	0.373543	1.29044	0.0137028	0.0292907	0.0130584	4307	tags=37%	list=24%	signal=28%	6696/10631/688/891/8324/7040/890/3371/5802/5738/578/4313/6868/55959/2146/2348/4851/861/607/9315/4756/3339/2950/8428/5782/6790/8140/3651/5467/790/7351/5111/1291/3717/3936/23162/706/7150/4192/7070/285/5396/301/8751/5764/2626/5469/146760/5792/79647/4131/9314/51542/3482/10413/5530/2735/26019/8634/6426/596/5604/471/22876/23369/2896
BP	GO:0008277	regulation of G protein-coupled receptor signaling pathway	154	0.377364	1.28962	0.0250752	0.0494996	0.0220679	3525	tags=31%	list=20%	signal=25%	5997/3576/333/3091/54209/351/5054/3925/5311/84687/858/5141/28964/6001/2696/23236/5341/7289/55625/55188/11343/115207/6091/636/5082/64784/408/23032/100/5139/5999/493/9815/84062/133/5998/11240/2931/9353/6093/7529/55737/6993/1407/10019/5338/5530
MF	GO:0061630	ubiquitin protein ligase activity	355	0.360515	1.28905	0.00209041	0.00584264	0.00260477	9259	tags=66%	list=52%	signal=32%	11065/29128/57162/93082/9781/153830/29116/91107/80263/57630/26118/580/867/196403/330/55159/10293/64750/54467/7188/672/22838/51320/57534/286827/22954/80196/64219/9968/10336/117854/7186/6596/55749/10155/54836/7321/6047/7187/152006/127544/51444/23338/201292/25897/7267/23220/55120/51366/5469/84246/115426/22978/84900/11074/84085/55632/79845/51592/10075/5930/10296/4591/54476/6045/10193/9666/56852/57531…
CC	GO:0042581	specific granule	158	0.375902	1.28753	0.0218439	0.0439005	0.0195717	5599	tags=48%	list=32%	signal=33%	2919/5768/6616/1535/11322/3685/7077/5329/6809/5328/1536/57153/221/3684/7414/10970/10562/7226/963/3903/353189/6590/3689/306/5337/101/23250/10855/961/3837/6515/8560/25797/102/5912/80331/719/124583/4790/126014/1794/80184/8514/4973/6814/53831/6947/81619/1774/5806/3608/22918/54918/84329/23601/158747/5777/8566/1265/6518/25852/23352/6813/8649/1182/55754/4069/6709/6793/4057/5873/10555/23191/121260/966/59…
MF	GO:0005516	calmodulin binding	204	0.368992	1.28725	0.017573	0.0364842	0.0162654	5823	tags=40%	list=33%	signal=27%	8877/5997/5996/8826/4082/65108/128239/6548/259266/3784/120/10409/23271/2669/23236/6016/109/4646/4651/490/9657/59341/4900/3706/29888/5331/84033/1612/5999/165/200373/493/55930/6236/6857/157922/5116/8573/79598/4643/6801/6645/4542/5530/29904/4650/4641/817/4644/3783/64005/1265/8569/23352/118/53340/4627/2130/10497/5256/2035/5136/25827/139728/4642/9261/2596/6709/8411/4155/54795/10645/5532/55503/1636/855…
CC	GO:0036464	cytoplasmic ribonucleoprotein granule	256	0.365282	1.28604	0.00524776	0.0128963	0.00574942	9106	tags=70%	list=52%	signal=34%	10644/8826/10643/27350/580/92312/143689/7846/23185/7072/2886/23215/64332/3837/55833/255967/203068/11273/9898/4849/1660/4076/10642/55095/219988/7150/9444/5936/4154/9931/57532/113802/23644/8444/26065/80336/23049/3192/149986/6093/11030/60489/80149/55802/121355/26058/8761/6741/56478/4848/84206/140564/9908/26019/27161/9582/84944/1654/9698/11201/5879/4691/9960/26523/1992/998/23381/84271/53339/23369/234…
BP	GO:0042063	gliogenesis	338	0.360594	1.28577	0.00301535	0.00808383	0.00360394	6554	tags=47%	list=37%	signal=30%	6692/5209/6659/3912/27242/1281/4323/6662/983/3976/3691/7040/1462/5270/745/54209/1869/7852/7042/6280/351/2146/9334/1435/4851/10397/54587/57178/79152/147495/23529/25/253782/8506/2119/1880/6279/2950/7846/374/1902/5584/7097/8140/1436/7804/1031/3066/2817/9968/30837/79143/1291/6285/4919/9231/7431/22911/1464/4692/6347/23512/146433/706/22800/3065/4192/91012/5025/8851/3553/9444/153090/3845/20/5764/1181/23…
BP	GO:0019058	viral life cycle	282	0.36291	1.28417	0.00732462	0.0170711	0.00761064	8164	tags=62%	list=46%	signal=34%	6510/7153/3576/6541/7301/983/3685/6714/3383/3965/5359/7852/3688/3678/4851/1488/3428/3673/27350/8829/3838/858/867/27074/26762/79581/51652/558/6590/7037/253832/3956/4940/3609/942/636/117854/55048/4864/6733/79720/857/6404/6347/10155/9213/115362/23137/7913/10465/1234/1969/7155/11074/128866/79932/63901/6598/60489/80149/6993/682/200576/5610/3693/9972/140564/23633/9582/1654/5586/53373/3694/23601/596/137…
CC	GO:0000151	ubiquitin ligase complex	343	0.359374	1.28244	0.00442455	0.0112363	0.00500939	8163	tags=57%	list=46%	signal=31%	991/11065/79734/701/23532/51514/9781/114818/5888/54876/8445/1164/899/580/54620/65249/57688/10625/84733/64750/54880/54467/672/27338/7703/23194/57542/9968/30837/23466/10336/83892/7186/8507/23032/10238/80204/55958/1912/51088/55832/7187/23014/148398/127544/23403/23221/1954/25897/54442/25948/5469/84246/6502/7324/1911/339451/151230/25853/57643/10296/10444/90379/996/29945/6045/144699/27101/56852/23291/1…
BP	GO:0048469	cell maturation	204	0.367543	1.2822	0.0196757	0.0400443	0.0178526	5648	tags=36%	list=32%	signal=25%	2539/2302/891/9319/7040/375790/3091/2260/5047/994/351/9334/1028/9928/26271/5880/342035/6690/9991/1080/558/1909/2056/7422/2591/4897/6790/865/231/150726/81624/64581/5139/10220/23294/10882/23774/80336/168620/10296/23028/149986/2625/9331/5518/4204/695/10481/675/6376/5879/132320/5991/28982/596/9855/2309/23424/84456/79084/5925/53335/860/1672/59277/712/9985/3280/2069/631/1906/26256/3202/51441
MF	GO:0001227	DNA-binding transcription repressor activity	RNA polymerase II-specific	283	0.361845	1.28032	0.00606048	0.014504	0.00646619	7153	tags=53%	list=41%	signal=32%	84662/90993/79365/9603/169792/9242/221527/8187/26508/79733/6688/6929/94234/5325/2307/5467/2120/221937/6498/403341/4286/81931/2023/9569/4090/60436/57659/4773/51513/58495/57684/6670/7020/112939/148398/7025/22890/144455/4084/2117/3607/57621/165/5396/4790/1876/11016/23119/7764/7026/9925/5460/10522/5814/6909/5978/7693/571/4776/348327/2625/6615/7593/639/10773/7753/9839/10481/8553/2004/7799/23462/7690/6…
BP	GO:2001234	negative regulation of apoptotic signaling pathway	224	0.365149	1.27993	0.0151699	0.0321118	0.0143161	5732	tags=44%	list=32%	signal=30%	5831/8321/4582/90993/4318/8870/3685/3091/6714/5329/3383/9181/578/219699/5054/57630/8531/3148/8829/3070/3958/25946/10625/2950/672/2056/90/55023/3651/63979/22954/7057/960/80196/55179/7703/2023/1457/6423/54361/79915/8682/4150/7046/3065/1032/10488/3553/220042/624/5598/2140/2626/3082/293/9314/754/10197/23028/10771/4841/5770/6615/2017/10413/7128/1654/6376/23542/57805/596/5604/4335/5716/972/581/5925/574…
BP	GO:0141193	nuclear receptor-mediated signaling pathway	200	0.366905	1.27912	0.0154703	0.0326345	0.0145491	7120	tags=50%	list=40%	signal=30%	56937/56603/6714/23532/1601/2146/1488/81606/57178/26508/2171/3275/55625/672/85315/6597/5467/9612/285513/3066/3717/5916/5165/81/7533/4246/7067/5139/171023/5058/3065/5371/5536/8085/2033/7421/51366/7291/55818/10498/5469/9113/6502/6872/11240/10075/55252/23028/5585/4330/7110/1407/190/4848/1399/51755/142/23543/55809/8648/25959/10521/6049/23019/9667/8202/9611/10370/55823/9063/7181/84498/9575/55128/387/5…
BP	GO:0071453	cellular response to oxygen levels	164	0.371821	1.27807	0.0233504	0.0467979	0.0208635	7669	tags=56%	list=43%	signal=32%	112399/2263/891/7040/3091/890/29923/54209/1869/6548/4851/55332/1536/10397/867/5366/7422/7428/1902/1788/8614/101/9520/5467/2023/6285/5165/857/665/7371/79723/84890/114990/4921/5230/7291/50809/7248/5562/6885/4841/27063/358/5770/2353/29904/1386/4194/6781/596/5604/2309/7157/360/27113/6774/523/10525/3654/10370/8678/468/1906/5291/8996/8837/5581/655/84962/5740/27035/3776/5468/207/26608/57521/537/29979/64…
BP	GO:0016236	macroautophagy	379	0.355769	1.27479	0.00246285	0.00672744	0.00299923	9464	tags=73%	list=54%	signal=35%	5768/7345/3099/3091/6714/23400/1513/6850/26353/51375/10558/5305/1947/51652/139341/10152/23001/22954/10059/1457/8027/55048/4864/79720/81624/665/23032/55763/57533/706/11178/51100/58533/9179/2033/8851/8767/56270/5287/5899/841/54832/64121/7248/84971/128866/245972/51322/10075/10919/140775/2931/8473/22930/5562/55737/8396/6885/823/79837/9146/10193/472/5595/200576/2017/5049/51715/10312/27131/488/23092/23…
BP	GO:0034599	cellular response to oxidative stress	245	0.362363	1.27299	0.012355	0.0267259	0.011915	5611	tags=42%	list=32%	signal=29%	8877/2539/4363/1894/5831/5603/240/983/3091/29957/6714/1029/83959/493869/51765/2177/4313/23400/2146/5311/6649/5580/221/25/5066/2119/7226/2530/8428/1909/79956/140885/2882/7444/3066/5156/5111/80310/7703/4358/1545/2054/538/1612/5371/5536/51157/2936/4921/5598/8575/10068/7155/5829/3082/9314/5562/5796/80149/2176/358/472/27/695/23657/2353/488/1386/7128/11235/142/23064/25942/2309/1728/135112/199/5074/7157…
BP	GO:0030522	intracellular receptor signaling pathway	419	0.354749	1.27267	0.00216657	0.00598603	0.0026687	7669	tags=57%	list=43%	signal=33%	56937/56603/57162/2150/6714/23532/9212/5802/54209/1601/9781/2146/1488/3428/81606/5538/57178/29108/26508/330/84868/2171/3275/55625/672/85315/4940/6597/5467/9612/285513/3066/80196/5591/29800/3717/5916/5165/81/10212/7533/4246/7067/115362/5139/7025/171023/5058/3065/5371/7182/5536/837/8085/201292/2033/8767/7421/51366/7291/55818/10498/5469/3843/9113/6502/11074/6872/7026/11240/6397/26065/10075/85364/552…
BP	GO:0009314	response to radiation	440	0.354123	1.27261	0.00161071	0.00464567	0.00207114	7013	tags=51%	list=40%	signal=31%	1894/1281/5603/1535/4318/7040/3091/8438/55872/1293/9212/58473/10635/51514/578/7076/4312/3688/1040/2177/4313/351/83695/5888/4212/90427/3428/7516/5580/993/580/2237/29899/867/11073/7398/894/1292/4436/7412/10714/9094/55159/641/5424/7846/672/2189/7158/5788/8491/121457/1788/6240/85461/63979/90381/22954/5111/8243/6423/64421/1291/5591/3150/1410/4297/602/7486/84152/54437/58493/9600/22890/85453/5371/7150/6…
MF	GO:0008234	cysteine-type peptidase activity	177	0.36836	1.27254	0.0185112	0.0379952	0.0169391	9202	tags=60%	list=52%	signal=29%	7345/9805/642/1513/1075/835/1515/827/7398/9700/29843/23032/837/220213/51029/9736/1520/27005/10892/839/9986/824/841/23252/84971/128869/23358/840/84669/823/80149/26054/64854/57695/84196/23326/7128/6650/836/159195/9960/57337/55432/9929/57646/11132/9097/54726/834/10010/79184/124739/8239/57602/84132/843/826/10026/29761/8237/10600/23192/8837/25862/9100/1521/114769/55611/7375/23473/29953/6422/10208/2055…
BP	GO:0009101	glycoprotein biosynthetic process	277	0.359266	1.27051	0.0136754	0.0292754	0.0130516	7776	tags=56%	list=44%	signal=32%	9514/50515/10331/25825/7423/84002/9245/2526/10164/81618/93010/27090/79690/9334/55858/8534/4249/84752/374378/7991/8706/57216/152002/23236/51809/2530/6646/3718/9469/2591/9435/11320/79709/92126/9486/2650/9945/160335/22906/66008/374907/23275/200424/538/10678/55790/2673/659/83539/22856/124583/55568/20/7903/9653/2525/54480/90161/79158/2137/8705/8473/9452/2218/26035/51146/55501/1839/29940/27161/8702/870…
BP	GO:0051650	establishment of vesicle localization	196	0.364901	1.27005	0.018192	0.0375534	0.0167421	8619	tags=67%	list=49%	signal=35%	6616/30850/1759/23400/54874/83930/4600/3985/54820/3799/10947/10652/26115/22906/66008/8027/81/10079/1785/55763/23233/23208/3676/6812/8195/55930/84062/84984/51399/7016/388552/6814/1453/93664/9146/26286/1639/55212/23291/10312/90990/4641/4644/23332/8867/8766/5604/10540/55088/84100/6813/10497/5861/55062/11127/8546/7109/26985/10125/8452/8943/55330/23513/23122/10640/5048/51248/55512/5873/63915/8729/5453…
BP	GO:0043270	positive regulation of monoatomic ion transport	185	0.366168	1.26985	0.0184927	0.0379952	0.0169391	5866	tags=41%	list=33%	signal=28%	54997/2539/65268/27347/2316/486/23171/54209/578/3784/483/5349/7114/25/134/1080/3958/2149/1909/490/150/3799/51393/7220/53827/4283/81/4302/5159/857/6347/784/6717/706/7070/776/10488/5025/1520/444/5335/57620/288/9465/8573/5652/3757/5031/1230/481/9456/5530/6781/6376/3783/5155/6352/581/57214/2833/623/3759/9747/10768/920/81671/9843/6351/1906/5532/1272/246329/7466/6375/5533/1739
CC	GO:0101002	ficolin-1-rich granule	181	0.36683	1.26926	0.0206181	0.0416105	0.0185508	8181	tags=62%	list=46%	signal=34%	5315/240/4318/7077/3614/226/7130/4332/23218/7414/2207/3958/23406/427/7226/2950/2357/3689/101/272/140885/965/11314/3837/80301/317/79930/6515/2992/10097/25797/3071/47/3687/1315/55832/124583/4860/1520/10875/10075/9961/3310/10694/823/6993/10213/5594/5049/22875/51719/10312/1675/3101/51411/3608/1654/22918/55276/5879/83858/10159/2799/23352/5708/374403/5269/51143/83716/8621/527/8655/10288/6556/3326/2821/…
BP	GO:0043523	regulation of neuron apoptotic process	248	0.361005	1.26925	0.0151851	0.0321118	0.0143161	5732	tags=40%	list=32%	signal=27%	2539/112399/5831/7301/8321/7423/3091/22943/54209/9723/7042/219699/4313/23400/351/5621/835/9928/7516/5538/8829/7043/23529/25/4436/3339/11151/558/2149/9466/5584/101/7351/5885/3717/23607/538/23129/6418/6733/7832/23394/6347/80331/7020/6812/4192/10763/837/58533/8851/10018/3845/839/841/2931/840/51542/6093/4841/4776/472/2625/4204/164832/7786/142/6376/84231/5921/836/596/2309/581/7157/8831/4763/2896/5098/…
BP	GO:0048193	Golgi vesicle transport	307	0.357174	1.26889	0.00747334	0.0173617	0.0077402	9214	tags=72%	list=52%	signal=35%	312/23423/56907/11031/91461/7805/51560/8906/83871/134957/1902/5584/10228/114879/10652/377/10890/54520/10079/3996/23062/6102/11015/9632/9648/1785/55763/1315/9265/57533/23233/23299/27032/9179/10466/9581/26958/10483/54832/288/84984/53407/51399/338382/117177/51542/23163/1453/9276/26286/6272/85409/8774/23499/2801/4644/378/372/29886/23230/8766/10564/27072/55204/8548/374868/9907/22820/5861/55062/2181/58…
BP	GO:0060541	respiratory system development	223	0.361796	1.26808	0.0202765	0.0409784	0.018269	7197	tags=57%	list=41%	signal=34%	10551/3675/1281/4323/2263/6662/3976/2302/7040/9242/4321/2260/3371/3911/4851/91461/4015/1896/5754/10409/7043/57493/57216/7477/7534/7289/7422/2355/5156/79807/1291/23152/23347/5916/9509/538/9231/7067/302/3488/6670/21/100/659/171023/2200/2033/3516/3845/1181/8914/5310/1385/6909/9620/5154/5594/5595/10413/23657/2735/84695/10253/2131/10630/3694/6497/998/5604/2002/25803/4087/4054/51176/23210/84525/657/854…
BP	GO:0000209	protein polyubiquitination	286	0.357062	1.26386	0.0100884	0.0223243	0.00995265	7731	tags=62%	list=44%	signal=36%	11065/57162/23532/1029/51514/642/29089/9781/80263/92912/26118/580/867/672/27338/148203/23623/9520/865/22954/80196/23194/57542/117854/7186/6596/9656/7321/6047/4012/8312/2295/201292/7267/23220/8767/51366/55884/25948/6502/22978/11074/7324/10477/6872/10075/5562/54476/90379/996/29945/10193/7532/472/9666/23291/57531/8450/7325/51434/7128/54765/9320/1654/84231/80352/79016/80829/596/3551/56254/1728/23352/…
BP	GO:0070372	regulation of ERK1 and ERK2 cascade	271	0.357759	1.26304	0.0157707	0.0332197	0.01481	4977	tags=37%	list=28%	signal=27%	65268/2263/3976/2192/7040/7423/57556/2150/161742/6714/1852/1846/3383/7430/54209/1601/3965/7162/351/6850/4851/255743/10457/4853/8829/25/29108/2261/84868/7534/152007/1880/2950/2149/2056/7422/388121/5788/140885/1436/8792/59341/5314/5156/80310/960/11117/81848/25778/5159/408/200734/5771/4921/3553/153090/8767/1969/56034/10818/9314/5908/338761/81610/23390/5031/5154/1230/6464/5770/5595/1399/25865/7786/10…
BP	GO:0006887	exocytosis	352	0.3532	1.26276	0.00371831	0.00971601	0.0043316	7199	tags=51%	list=41%	signal=31%	5730/6616/5217/57586/9805/2150/9545/3965/57111/7127/6809/11031/64780/23400/6850/4851/5127/5880/10257/26056/3684/2214/867/28964/201294/5874/2207/1080/5341/6688/136/90019/11151/7462/51762/3689/306/23396/134957/150/3055/11314/10652/3598/3566/10890/5293/2054/644150/80223/636/2268/8027/10079/3996/302/3071/8492/80331/55763/8676/192683/23233/5058/23208/284021/6812/301/9581/84062/9143/5899/6857/8573/6804…
BP	GO:0051402	neuron apoptotic process	301	0.356	1.26225	0.00814552	0.0187425	0.00835578	7815	tags=51%	list=44%	signal=29%	2539/27242/112399/5831/7301/8321/7040/7423/3091/1293/22943/54209/9723/7042/219699/4313/23400/351/5621/1822/835/9928/7516/5538/8829/7043/23529/25/1292/4436/3339/11151/558/7846/2149/9466/5584/101/11113/7351/1291/317/5885/3717/23607/538/23129/6418/6733/7832/23394/6347/80331/7020/6812/4192/10763/837/58533/8851/10018/3845/839/841/2931/840/51542/9625/6093/4841/4776/472/2625/4204/164832/1386/7786/142/63…
CC	GO:0098562	cytoplasmic side of membrane	198	0.362249	1.26183	0.0211777	0.0426208	0.0190012	8572	tags=61%	list=49%	signal=32%	3710/2539/5997/5996/6277/283987/8826/2781/22821/29127/5127/5311/9021/84687/2669/3718/7188/5788/3055/59345/11006/3717/7186/2769/57664/7187/10672/2768/999/3845/122786/85377/2782/54331/55040/128866/121665/5778/8514/84455/914/2778/653361/5770/8502/5530/27131/10160/9516/2787/57488/2280/2773/3716/2776/3551/92421/163/8772/4627/55072/26191/64926/112574/4067/10758/2241/5064/401474/8678/7297/100820829/1173…
BP	GO:0045165	cell fate commitment	290	0.35622	1.26161	0.00702717	0.016511	0.00736094	6954	tags=43%	list=39%	signal=27%	5307/2263/6662/56603/8324/1107/182/54845/2260/22943/9181/6928/7042/3688/4851/7004/9021/4853/8829/10736/7477/6929/3718/1909/90/4854/9760/5928/3956/3066/4286/56833/6423/10890/4090/54361/5591/7046/3065/5371/57504/5396/2033/3516/1108/8543/2626/9113/9219/7026/54815/5460/7005/9314/10919/6909/3175/5931/3714/9095/2625/85440/639/84695/10253/23269/2131/10630/836/57459/998/3716/596/6693/25803/55553/10538/71…
BP	GO:0003007	heart morphogenesis	263	0.358006	1.26129	0.012193	0.0264548	0.0117941	7197	tags=51%	list=41%	signal=30%	6659/8463/2263/6662/8321/1289/7040/3091/182/6604/22943/55081/7042/2348/4851/10512/6491/5311/2535/57178/4853/8829/57493/57216/26508/10637/1909/90/7422/51098/57534/10848/6423/6091/1301/23129/58495/659/7046/171023/4092/8195/26160/1954/10439/200894/3516/11096/8751/7291/2296/25836/2626/1856/5469/26005/27250/5460/196528/2931/1363/55742/6909/8828/9353/9095/27063/2625/6615/10413/4088/55212/1399/1386/4194…
BP	GO:0099003	vesicle-mediated transport in synapse	253	0.358289	1.26097	0.0145867	0.0310424	0.0138393	7488	tags=53%	list=42%	signal=31%	6616/5217/55061/22883/57586/9805/1759/6809/23154/28964/5874/90019/8871/4600/23396/5337/134957/1902/10947/2054/6623/1785/3092/80331/8676/23208/6812/58513/22848/9581/9815/84062/9143/805/6857/29993/824/9829/8573/6804/5898/5908/71/6814/22930/6093/55737/93664/9900/9296/64854/57555/5338/5530/9751/488/11037/5879/10094/836/8867/8766/10159/163/6813/10497/60/1487/808/55182/1182/50618/868/523/26985/8943/194…
BP	GO:0045664	regulation of neuron differentiation	187	0.363063	1.26011	0.025	0.0494996	0.0220679	6306	tags=41%	list=36%	signal=27%	1894/5909/6662/23531/182/54845/2260/22943/9181/51704/3688/351/259266/4851/284403/9315/26508/2119/6929/2056/4897/4854/57534/4681/22954/6423/60436/6285/7533/6938/65109/10220/8851/54897/8904/5469/4131/5978/6093/7532/3400/56478/25942/23462/5879/147040/5087/596/2309/8648/10363/5725/28514/6935/1656/53335/81544/1977/3280/27257/2932/9043/654/274/152/387/64843/8036/655/2737/64919/4613/5914/55906/4211/5093…
BP	GO:0034612	response to tumor necrosis factor	220	0.359108	1.25843	0.0247823	0.0493938	0.0220207	5916	tags=49%	list=34%	signal=33%	8877/1277/3576/27242/10631/1535/8754/2150/9181/307/6868/6850/255743/8531/7114/7805/4982/29108/330/427/7412/2950/10293/10401/7846/7188/672/8491/10673/8792/22954/965/7057/6772/3987/3717/7186/81/8439/102/6347/55627/7187/81792/10537/7182/204851/837/5771/8851/4790/153090/8904/10068/147138/841/7185/8784/6885/92610/80149/27063/9447/2625/5594/5595/2353/6584/7128/3899/2131/2648/836/23405/2309/678/3551/794…
BP	GO:0097485	neuron projection guidance	239	0.357472	1.2553	0.0109962	0.0240385	0.0107169	6771	tags=45%	list=38%	signal=28%	2051/1946/5361/57556/9723/7042/219699/6868/351/55558/4851/10512/5754/2049/7408/4853/8829/55740/4756/57216/7477/1947/10507/1909/23767/25894/7422/133418/4897/4854/3799/10509/1436/6091/5797/54910/8609/7204/2115/10678/23032/54437/659/64218/1954/8851/115557/6259/1123/8543/9037/91624/8828/9353/1959/2625/682/90990/2042/2131/347733/5879/10505/1889/27020/10381/80031/54915/23077/1945/1944/55701/23022/2596/…
BP	GO:0016032	viral process	365	0.350593	1.25485	0.00747334	0.0173617	0.0077402	8178	tags=62%	list=46%	signal=34%	6510/7153/3576/6541/7301/983/3685/6714/3383/23089/3965/5359/7852/3688/27090/3678/4851/1488/4249/3428/3673/27350/8829/3838/858/867/27074/26762/79581/51652/558/2530/6590/7037/253832/11320/3956/4940/3276/3609/22954/942/6772/636/117854/3054/1104/55048/4864/6733/79720/857/6404/6347/10155/1660/9213/115362/23137/7913/10488/5901/10465/1234/29969/1969/7155/11074/905/128866/79932/63901/2931/6598/8562/60489…
BP	GO:0048511	rhythmic process	294	0.353624	1.25367	0.00993898	0.0220273	0.00982024	7075	tags=49%	list=40%	signal=30%	7153/5730/7301/983/1364/79365/51514/7042/7130/4313/771/174/2146/4851/835/10743/7043/134/4862/558/8242/9612/8792/3066/5156/10059/5111/1457/10765/1454/1291/5591/4800/5971/6421/23394/4297/9500/79723/1660/11335/2673/100/3065/55269/5371/7150/4192/2033/8851/6667/7291/5764/5936/8914/5500/5501/3184/1385/10075/8473/3192/4327/5562/9353/1453/4841/2562/1407/3400/23291/5806/80045/1859/8553/142/23064/25942/578…
BP	GO:0048880	sensory system development	435	0.347873	1.25023	0.00342233	0.0090407	0.00403053	5933	tags=40%	list=34%	signal=27%	6659/10083/6662/1289/7040/3091/161742/182/6297/8842/6604/79888/4237/578/7042/1290/56999/23094/10586/4212/2820/4851/835/1028/4853/8829/3684/57045/1282/7477/5090/7289/3985/5523/10152/86/1296/7422/24147/5584/6666/6240/10848/56006/7837/6597/6498/3066/9742/5156/4286/285590/10765/1545/147912/5797/60436/5916/5159/3150/7431/1410/23554/23552/6670/7020/659/200734/148398/7046/90780/3065/2295/10220/10763/204…
BP	GO:0007018	microtubule-based movement	412	0.348254	1.24929	0.0040568	0.0104703	0.00466786	7269	tags=45%	list=41%	signal=27%	11004/10112/146909/7345/9493/3833/24137/9787/30850/3832/3091/26150/113220/55081/3797/56992/81930/351/5360/1062/51566/9928/57560/8936/5874/3796/199953/81839/7846/109/64837/54820/51098/9585/3799/10947/1781/1783/22873/9742/25999/3837/22906/66008/636/347240/10096/10097/6421/4130/57584/23162/55870/440193/22994/4134/23299/8481/1778/8195/26160/200373/493/84062/55201/26958/261734/23353/114327/25809/26140…
BP	GO:0072659	protein localization to plasma membrane	279	0.35285	1.24799	0.0166719	0.0349143	0.0155655	5926	tags=44%	list=34%	signal=30%	10551/3675/54997/4323/312/2316/116372/7040/23555/3911/256764/7430/54209/1601/7162/3688/6809/11031/483/5621/91461/11187/84687/9847/2207/55690/83871/79651/3958/23433/7429/55625/1902/5584/3799/254887/8417/25999/10890/245812/8394/51201/23062/30846/83786/784/55704/6812/27032/65125/493/999/9581/1969/29993/288/2810/23163/6093/55737/85409/81619/682/27237/8500/481/55667/26060/23241/817/2042/23499/51225/92…
BP	GO:0006909	phagocytosis	236	0.355084	1.2466	0.0196757	0.0400443	0.0178526	4839	tags=44%	list=27%	signal=32%	8877/5909/7301/1535/3984/7040/3685/3561/2150/6714/54209/5359/3688/11031/6850/23616/3673/4486/5580/3684/25/201294/29108/134/26762/2207/83871/2212/3601/4688/11151/558/23603/3689/306/23396/51454/56882/5788/7097/3055/140885/1401/961/7057/11314/2209/10451/4240/2268/55198/3560/4481/8394/56990/7305/3071/1785/6347/64581/4689/5058/23208/7409/301/1181/1794/55647/63916/8406/338382/2778/5031/55423/94134/2005…
BP	GO:0016050	vesicle organization	380	0.347753	1.24603	0.00547106	0.0133092	0.00593353	7929	tags=57%	list=45%	signal=32%	8877/25825/6616/57586/283987/5270/1759/6809/23400/55353/26271/54874/858/9847/83871/5305/25946/90019/51652/11151/23603/4600/2149/79778/253832/5584/10947/10228/84079/10451/8417/23682/2054/8027/55048/5552/84376/79720/51201/9392/857/54809/9632/81624/302/1785/8676/29887/23208/6812/3267/301/84062/23317/6857/10483/9882/55647/8406/130340/51399/128866/6804/84343/1385/79932/338382/10981/388552/79666/1453/8…
BP	GO:0071356	cellular response to tumor necrosis factor	203	0.357247	1.24543	0.0253831	0.0499528	0.02227	5916	tags=49%	list=34%	signal=33%	8877/1277/3576/27242/10631/1535/2150/9181/307/6868/6850/255743/8531/7114/7805/4982/29108/330/427/7412/2950/10293/10401/7188/672/10673/8792/22954/965/7057/6772/3987/3717/7186/81/8439/102/6347/55627/7187/81792/7182/204851/837/5771/8851/4790/153090/8904/10068/147138/841/7185/8784/6885/92610/80149/27063/9447/2625/5594/5595/2353/7128/2131/2648/23405/2309/678/3551/79444/6352/7157/1072/834/171392/3611/9…
BP	GO:0001654	eye development	424	0.346853	1.24527	0.00487558	0.0120844	0.00538748	5933	tags=40%	list=34%	signal=27%	6659/10083/6662/1289/7040/3091/161742/182/6297/8842/6604/79888/4237/578/7042/1290/56999/23094/10586/4212/2820/4851/835/1028/4853/8829/57045/1282/7477/5090/7289/3985/5523/10152/86/1296/7422/24147/5584/6666/6240/10848/56006/7837/6597/6498/3066/9742/5156/4286/285590/10765/1545/147912/5797/60436/5916/5159/3150/7431/1410/23554/23552/6670/7020/659/200734/148398/7046/90780/3065/2295/10220/10763/204851/7…
BP	GO:0150063	visual system development	428	0.346221	1.24362	0.00435019	0.0111087	0.00495247	5933	tags=40%	list=34%	signal=27%	6659/10083/6662/1289/7040/3091/161742/182/6297/8842/6604/79888/4237/578/7042/1290/56999/23094/10586/4212/2820/4851/835/1028/4853/8829/3684/57045/1282/7477/5090/7289/3985/5523/10152/86/1296/7422/24147/5584/6666/6240/10848/56006/7837/6597/6498/3066/9742/5156/4286/285590/10765/1545/147912/5797/60436/5916/5159/3150/7431/1410/23554/23552/6670/7020/659/200734/148398/7046/90780/3065/2295/10220/10763/204…
BP	GO:0016072	rRNA metabolic process	244	0.353687	1.24226	0.0209191	0.0421591	0.0187954	10155	tags=82%	list=58%	signal=35%	146857/1029/10927/1663/6597/23560/5591/9329/1736/54913/2976/29102/27340/10528/7150/55127/6949/55106/9014/55299/22803/90459/55035/57647/6598/112495/9330/2975/84128/84549/55226/57696/51729/54680/51575/4691/10885/9188/51602/23404/55720/4931/10360/83732/10521/57455/5394/7157/53918/25885/65083/55661/9790/79979/65095/79707/9775/27292/51096/23160/5393/8886/4839/57602/79066/23076/51154/11103/11056/10200/…
BP	GO:1903829	positive regulation of protein localization	436	0.345381	1.24131	0.00725026	0.0169251	0.00754554	5421	tags=44%	list=31%	signal=31%	6659/10551/3675/1829/54972/84662/1894/5347/312/983/2316/7040/8754/2150/3091/6714/1029/7430/23171/54209/7042/7130/3688/6809/2037/23400/351/5621/58489/11187/5580/9619/7043/29899/84687/25937/5213/2207/2696/1080/23236/3958/65985/23636/5019/7429/3985/7037/55691/7422/9585/5584/3799/7097/101/3651/7107/5467/22873/10059/25999/23682/6526/636/3717/23607/55166/245812/4130/51201/7305/7443/4478/10155/22948/905…
BP	GO:0072594	establishment of protein localization to organelle	452	0.344064	1.23964	0.00364431	0.0095746	0.00426855	8361	tags=59%	list=47%	signal=32%	1894/24141/3099/983/2316/7040/93082/4321/1029/1871/6850/4851/5880/5580/7805/3838/10736/867/27074/23636/23511/51762/4074/79778/5569/57122/9520/1457/3837/10890/10055/55198/3717/8027/55048/3098/79720/9648/602/665/10155/9679/23649/706/6789/51100/9631/5371/9688/9179/2033/5901/999/51366/7175/29969/133022/25836/5469/3843/54832/908/30000/79158/128866/3059/10075/754/5898/84455/2931/4591/56947/51542/22930/…
BP	GO:0007517	muscle organ development	350	0.346586	1.2386	0.00844443	0.0191859	0.00855344	7421	tags=46%	list=42%	signal=27%	5307/1281/688/2263/1063/8321/3976/56603/7040/2121/9242/1293/3911/283149/7042/8912/3688/4851/4015/8531/8910/7004/7402/2535/607/10409/858/57493/57216/26508/8506/4703/1909/221937/6498/2817/84159/3792/1301/1291/2275/6285/2115/6938/7832/1410/857/7046/6525/4092/136319/56704/2033/3516/3845/7291/94104/6443/2296/5469/905/7026/79647/1385/23060/2218/51542/5562/59269/1959/27063/5339/4088/9456/2353/30008/5530…
BP	GO:0010562	positive regulation of phosphorus metabolic process	304	0.347476	1.23331	0.0199761	0.0404846	0.0180489	6610	tags=48%	list=37%	signal=31%	8877/1894/22974/7345/5217/3976/1946/4318/8324/7423/23531/3091/22998/6714/2260/5329/9181/54209/51704/351/2146/1062/9928/4486/7114/63967/5580/8829/134/2261/9094/10507/7422/374/5788/3937/1436/8099/7057/25999/57673/9966/2023/8915/23682/3606/25778/9770/117854/3717/7186/5159/1464/2170/408/55704/146433/6789/2200/4921/8767/8543/824/5168/54465/285489/8784/10006/150696/9704/5562/6093/6885/5008/5031/29775/5…
BP	GO:0045937	positive regulation of phosphate metabolic process	304	0.347476	1.23331	0.0199761	0.0404846	0.0180489	6610	tags=48%	list=37%	signal=31%	8877/1894/22974/7345/5217/3976/1946/4318/8324/7423/23531/3091/22998/6714/2260/5329/9181/54209/51704/351/2146/1062/9928/4486/7114/63967/5580/8829/134/2261/9094/10507/7422/374/5788/3937/1436/8099/7057/25999/57673/9966/2023/8915/23682/3606/25778/9770/117854/3717/7186/5159/1464/2170/408/55704/146433/6789/2200/4921/8767/8543/824/5168/54465/285489/8784/10006/150696/9704/5562/6093/6885/5008/5031/29775/5…
BP	GO:0043410	positive regulation of MAPK cascade	446	0.34256	1.23277	0.00494507	0.0122357	0.00545491	6595	tags=45%	list=37%	signal=29%	8877/2263/27347/7039/9170/3976/8324/7040/8754/7423/23043/8826/2150/6714/2260/22943/3383/54209/3965/128239/7042/7162/3486/351/2146/6850/4851/255743/10457/57630/4486/7805/4853/8829/858/25/29108/134/2261/84868/23236/7477/6688/152007/1880/114897/2149/2056/7422/388121/5788/1902/150/101/3276/1436/8792/7057/59341/5156/80310/960/3480/28232/6091/25778/9770/54910/54361/3717/7186/1857/768211/5159/23162/1464…
BP	GO:0001822	kidney development	319	0.346646	1.23254	0.0114335	0.0249193	0.0111095	6531	tags=50%	list=37%	signal=32%	100133941/6659/80114/3675/4072/84662/2263/1063/6662/3976/2302/56603/4318/7040/8826/80144/182/9245/8842/2260/3911/6928/7042/23213/5613/55959/2146/4851/255743/1028/5754/5311/203286/4853/8829/4070/10409/3070/11064/10736/57216/25937/26508/7477/1909/7422/4854/57122/2650/231/5314/5156/80310/6772/4358/84159/4090/317/54361/23607/23129/4953/84445/5159/9231/9500/7020/7046/171023/4092/90780/10220/285/23279/…
BP	GO:0043010	camera-type eye development	373	0.344139	1.23242	0.0102379	0.0226204	0.0100846	7010	tags=45%	list=40%	signal=28%	6659/10083/6662/7040/3091/161742/182/8842/6604/79888/578/7042/56999/10586/2820/4851/835/1028/4853/8829/57045/1282/7477/7289/3985/10152/86/1296/7422/24147/6666/6240/10848/6597/6498/3066/9742/5156/4286/10765/1545/147912/5797/60436/5916/5159/3150/7431/1410/23554/23552/6670/7020/659/200734/148398/7046/90780/3065/2295/10220/10763/204851/7070/26160/2200/493/84062/57545/1969/7291/261734/1181/2296/2782/5…
BP	GO:0030900	forebrain development	407	0.343313	1.23186	0.00688533	0.0162836	0.00725958	6347	tags=42%	list=36%	signal=27%	5307/3912/1281/333/7301/2263/2316/5361/3091/10460/6513/6714/2260/22943/5802/9723/1869/259266/55558/2146/4851/6491/9928/2049/57178/284403/8829/22903/3684/84687/57045/23236/7477/57688/558/7846/23603/9253/130574/54820/1902/4854/9760/6240/1436/7804/6867/4900/30837/79143/6091/80709/317/150726/54361/538/5013/84376/7832/22911/51199/7305/10642/3065/4192/8195/7515/5901/8851/200894/493/999/3516/6259/153090…
BP	GO:0007389	pattern specification process	458	0.34093	1.22912	0.00829498	0.0189545	0.00845032	7307	tags=48%	list=41%	signal=29%	80114/2263/2302/79365/56603/3091/6604/2260/22943/3911/55081/6928/4300/2348/4212/4851/10512/6491/199221/5311/57801/4188/203286/7516/4853/8829/10409/10736/3684/22823/57216/26508/7477/10637/1947/441478/5090/54880/7289/5523/90/51098/6790/8861/57534/4681/9742/7703/6423/9968/6091/10787/4090/5591/5916/5013/58495/7832/4297/3955/2186/659/22856/7046/8481/8312/10220/204851/8195/26160/1954/2033/200894/3516/3…
MF	GO:0001228	DNA-binding transcription activator activity	RNA polymerase II-specific	430	0.341361	1.22663	0.00904225	0.0203205	0.00905927	6607	tags=43%	list=37%	signal=28%	5307/6659/4605/84662/688/2000/9915/6662/26298/90993/2302/169792/3091/6297/2118/1871/5359/4212/6689/7004/861/5326/10736/23036/26508/1870/2119/6688/6929/2122/5090/7027/1997/6666/5325/81566/3651/2120/2355/4286/7716/11108/147912/22887/8609/9889/4773/5013/2115/6938/58495/7543/3298/1999/7020/7024/2295/7182/3607/51157/5396/10488/3516/6667/54897/4790/3217/6018/7291/2296/2626/3726/1385/4097/168620/7030/93…
BP	GO:0071695	anatomical structure maturation	267	0.347403	1.2262	0.0202765	0.0409784	0.018269	5772	tags=37%	list=33%	signal=25%	2539/2302/891/9319/283987/7040/375790/3091/2260/5047/7042/4313/994/351/9334/1028/9928/26271/5880/342035/6690/57560/9991/2261/1080/473/10507/558/1909/2056/7422/2591/4897/6790/865/231/150726/81624/64581/5139/29887/81792/10220/23294/8851/3516/10882/23774/8434/80336/168620/10296/23028/149986/2625/9331/5518/4204/695/10481/2131/675/6376/372/5879/132320/5991/28982/10159/596/9855/2309/55612/23424/4763/84…
BP	GO:0003002	regionalization	415	0.341582	1.22531	0.00830327	0.0189545	0.00845032	7132	tags=47%	list=40%	signal=29%	80114/2263/2302/79365/56603/3091/6604/2260/22943/3911/55081/6928/4300/2348/4851/10512/6491/199221/5311/57801/4188/203286/7516/4853/8829/10409/10736/3684/22823/57216/26508/7477/10637/441478/5090/7289/5523/90/51098/6790/8861/57534/4681/9742/7703/6423/9968/6091/10787/5591/5916/5013/58495/7832/4297/3955/2186/659/22856/7046/8481/8312/10220/204851/8195/26160/1954/2033/200894/3516/3217/57545/2296/2626/1…
MF	GO:0001216	DNA-binding transcription activator activity	438	0.340527	1.22404	0.0109852	0.0240385	0.0107169	6607	tags=43%	list=37%	signal=28%	5307/6659/4605/84662/688/2000/9915/6662/26298/90993/2302/169792/3091/6297/2118/1869/1871/5359/4212/6689/7004/861/5326/10736/23036/26508/1870/2119/6688/6929/2122/5090/7027/1997/6666/5325/81566/3651/2120/2355/4286/7716/11108/147912/22887/8609/9889/4773/5013/2115/6938/58495/1875/7543/3298/1999/7020/7024/2295/7182/3607/51157/5396/10488/3516/6667/54897/4790/3217/6018/7291/2296/2626/3726/1385/4097/1686…
BP	GO:0051051	negative regulation of transport	401	0.340264	1.22026	0.0169892	0.0355116	0.0158318	6547	tags=47%	list=37%	signal=31%	5997/312/27347/3976/4318/7040/3685/2150/7032/2781/5270/3965/5359/3784/4851/8898/91461/84058/26056/580/4756/55917/6690/134/79651/3958/3767/6688/9094/2171/11151/338692/10971/2149/2056/55691/5569/150/7097/2550/90007/140885/7351/84079/961/7057/11314/392/3598/3792/5797/80223/64285/55198/2697/8609/2859/10212/10079/1410/857/124930/8682/302/3071/124935/192683/100/5999/88455/706/23208/65125/3553/301/2867/…
BP	GO:0014706	striated muscle tissue development	399	0.338357	1.21377	0.0196757	0.0400443	0.0178526	7585	tags=49%	list=43%	signal=29%	5307/1829/2539/5997/688/2263/1063/983/891/56603/8324/7040/9242/2260/22943/10529/80206/283149/7042/3688/6548/56999/4851/10512/4015/8531/861/4853/607/858/25/57493/26508/8506/9686/3767/4703/1909/90/7422/10848/3276/6498/5156/2817/3792/1301/1291/4090/6285/2697/5159/7832/857/5999/7046/5058/4092/136319/9794/10052/2033/3516/3845/7291/6443/2296/2626/5469/10818/905/7248/7026/79647/1385/196528/2931/2218/319…
MF	GO:0140098	catalytic activity	acting on RNA	363	0.339076	1.2132	0.0187746	0.0384812	0.0171557	9631	tags=72%	list=55%	signal=34%	146857/9156/2237/80119/143689/57472/6036/51251/1665/5431/255967/10535/7919/6039/10212/54913/51163/1660/29102/5430/5558/92675/54517/64863/113802/23020/55106/10940/8731/22803/90459/57647/9704/79665/80149/80745/2678/4848/54802/24140/81875/9416/27161/1654/55226/55157/57696/55218/5557/54482/9188/23405/158234/9412/8634/10352/23404/10521/51067/5394/23019/83990/25885/23210/55687/60625/96764/55661/1659/55…
BP	GO:0048562	embryonic organ morphogenesis	300	0.342105	1.2125	0.0247823	0.0493938	0.0220207	6954	tags=47%	list=39%	signal=29%	50515/115908/8463/10083/4323/2263/6662/3091/2260/55081/4237/6928/3784/2348/4851/6491/5754/5311/4188/2535/4853/10736/57216/121227/25902/8323/7289/1909/4646/90/51098/57534/9742/5156/7703/9968/10787/1301/5916/5013/6678/58495/286262/6670/7020/7046/2295/204851/8195/26160/2200/5396/1954/200894/3217/1969/7291/8575/25836/2626/1856/10818/27173/26005/80184/80736/6909/5978/2625/5594/5595/10413/4088/55212/27…
BP	GO:0060537	muscle tissue development	420	0.337792	1.21214	0.0254085	0.0499528	0.02227	7585	tags=49%	list=43%	signal=29%	5307/1829/2539/5997/1281/688/2263/1063/6662/983/891/56603/8324/7040/9242/2260/22943/10529/80206/283149/7042/3688/6548/56999/4851/10512/4015/8531/5311/861/4853/607/858/25/57493/26508/8506/9686/3767/4703/1909/90/7422/10848/3276/6498/2355/5156/2817/3792/1301/1291/4090/6285/2697/5159/7832/857/3488/5999/7046/5058/4092/136319/9794/10052/2033/3516/3845/7291/6443/2296/2626/5469/10818/905/7248/7026/79647/…
CC	GO:0032279	asymmetric synapse	355	0.338597	1.21068	0.0178734	0.0369486	0.0164725	4388	tags=30%	list=25%	signal=23%	1501/8440/1627/22883/1741/9454/23043/5802/476/23413/3688/5621/747/4851/8898/58489/120/29899/84687/57479/25/4756/57216/28964/134/55607/57622/78999/2171/4897/150/10509/6790/57534/23623/85461/7804/115703/54910/538/7533/51201/9231/102/1785/9026/29102/659/1612/145773/50488/23208/11178/10154/9194/30011/3631/8851/81611/1108/3708/6259/10882/84062/6857/9829/2039/6536/7248/51399/339451/6804/3184/4131/10142…
CC	GO:0005765	lysosomal membrane	415	0.337203	1.2096	0.0130906	0.0281488	0.0125493	7897	tags=59%	list=45%	signal=34%	24141/11182/23531/9545/79888/1601/81618/55283/23400/55353/1534/55858/55332/5538/7805/57153/10970/27074/1080/7226/51652/2357/83930/7436/353189/4074/64837/84255/4646/5337/3799/1441/206358/8140/23250/3276/7107/10855/23200/59345/4286/8417/1291/4864/89845/81615/302/408/80331/4126/21/4012/719/23208/81552/114990/9583/5025/4948/20/8904/23317/2782/114790/23207/54832/64121/7248/130340/128866/245972/967/128…
CC	GO:0098852	lytic vacuole membrane	415	0.337203	1.2096	0.0130906	0.0281488	0.0125493	7897	tags=59%	list=45%	signal=34%	24141/11182/23531/9545/79888/1601/81618/55283/23400/55353/1534/55858/55332/5538/7805/57153/10970/27074/1080/7226/51652/2357/83930/7436/353189/4074/64837/84255/4646/5337/3799/1441/206358/8140/23250/3276/7107/10855/23200/59345/4286/8417/1291/4864/89845/81615/302/408/80331/4126/21/4012/719/23208/81552/114990/9583/5025/4948/20/8904/23317/2782/114790/23207/54832/64121/7248/130340/128866/245972/967/128…
BP	GO:0009100	glycoprotein metabolic process	345	0.33849	1.2083	0.024975	0.0494996	0.0220679	7856	tags=54%	list=44%	signal=31%	9514/50515/10331/25825/7423/3091/84002/9245/4321/2526/10164/23213/81618/93010/55959/27090/79690/9334/55858/8534/4249/84752/374378/7991/8706/57216/152002/23236/51809/2530/6646/3718/1909/9469/2591/9435/11320/79709/5467/92126/10855/9486/2650/2817/9945/160335/22906/1301/66008/374907/23275/200424/538/10678/55790/4126/2673/659/83539/22856/124583/81792/55568/20/7903/9653/2525/54480/90161/79158/2137/8705…
BP	GO:0007281	germ cell development	363	0.337699	1.20827	0.0196757	0.0400443	0.0178526	6240	tags=36%	list=35%	signal=23%	54852/891/9319/6714/5047/7130/994/259266/1028/26271/3148/6690/1080/4436/2119/1909/2189/90/1788/85315/23762/6790/22873/147912/4090/54361/64395/4692/10155/5139/22994/6305/90780/4192/3267/285/8195/8085/200373/9425/5901/9444/55342/4948/55818/5764/9219/8672/89765/25809/3306/79932/80336/10522/10919/2931/149986/57683/6045/51361/91746/472/5518/7110/4204/639/28981/23291/5806/147700/2735/5990/675/8726/9148…
BP	GO:0072001	renal system development	330	0.338201	1.20454	0.024975	0.0494996	0.0220679	6306	tags=48%	list=36%	signal=31%	100133941/6659/80114/3675/4072/84662/2263/1063/6662/3976/2302/56603/4318/7040/8826/80144/182/9245/8842/2260/3911/6928/7042/23213/5613/55959/2146/4851/255743/1028/5754/5311/203286/4853/8829/4070/10409/3070/11064/10736/57216/25937/26508/1282/7477/1909/7422/4854/57122/2650/231/5314/5156/80310/6772/4358/84159/4090/317/54361/23607/23129/4953/84445/5159/9231/9500/7020/7046/171023/4092/90780/10220/285/2…
MF	GO:0005543	phospholipid binding	481	0.329681	1.19059	0.0193754	0.0396564	0.0176796	5680	tags=44%	list=32%	signal=31%	3710/312/5217/57586/80115/8324/8826/182/7262/822/308/29127/1759/54209/26509/2152/307/55041/6548/59339/5724/23400/3784/5360/79674/55353/5538/51375/9619/9847/57476/26762/23236/90019/23636/51652/7429/558/7289/306/4651/5337/388121/1902/5584/8437/11033/114884/54749/114879/57580/23001/2886/116987/115703/116984/7057/11314/80196/4900/285590/4240/92017/55198/55803/8027/23062/51228/84033/302/1785/3092/1148…
CC	GO:0005774	vacuolar membrane	454	0.329251	1.18658	0.0247823	0.0493938	0.0220207	7897	tags=58%	list=45%	signal=33%	24141/11182/23531/9545/79888/1601/81618/55283/23400/55353/1534/55858/8898/55332/5538/7805/57153/10970/27074/1080/7226/51652/2357/83930/7436/353189/4074/64837/84255/4646/5337/3799/1441/206358/8140/23250/3276/7107/10855/23001/23200/59345/4286/8417/1291/4864/89845/81615/302/408/80331/4126/21/4012/719/23208/51100/81552/114990/9583/5025/4948/20/8904/23317/2782/114790/23207/54832/64121/7248/130340/1288…

## Sheet: go-cluster2
ONTOLOGY	ID	Description	setSize	enrichmentScore	NES	pvalue	p.adjust	qvalue	rank	leading_edge	core_enrichment
BP	GO:0007052	mitotic spindle organization	128	0.569391	1.92158	1e-10	3.90541e-09	1.74111e-09	4600	tags=64%	list=26%	signal=48%	4605/991/5347/29128/22974/9493/126353/55143/2316/3833/24137/891/9787/332/3832/83540/9055/10460/9212/4751/7272/29127/10403/56992/57405/3619/1062/6491/3925/284403/29899/84722/3796/23636/64946/51652/6790/83541/163786/6867/8243/3837/9793/1104/55125/9126/152185/79866/4134/1778/126731/5901/7283/7756/7175/55201/114327/5116/440145/27175/10274/5310/128866/26065/79598/3192/10783/1639/8480/2801/23332/8766/4…
CC	GO:0000775	chromosome	centromeric region	230	0.543988	1.90817	1e-10	3.90541e-09	1.74111e-09	4368	tags=58%	list=25%	signal=44%	7153/991/11004/5347/1063/701/55143/1058/891/332/9918/55355/64151/83540/55920/79019/10051/220134/1786/9212/699/4751/7272/11130/113130/10403/81620/4085/81930/23255/387103/9735/221150/57405/3619/2146/1062/114991/23468/79172/11339/3070/64105/79682/2491/10951/91687/64946/51652/6602/10615/54908/54820/86/7158/54821/54069/1788/6790/55320/147841/23310/57122/6597/1783/4659/5314/6601/8243/55055/9770/84516/8…
BP	GO:1902850	microtubule cytoskeleton organization involved in mitosis	161	0.553274	1.89759	1e-10	3.90541e-09	1.74111e-09	4600	tags=61%	list=26%	signal=46%	4605/991/5347/29128/22974/9493/126353/55143/983/2316/3833/24137/89958/1058/891/9787/332/51203/3832/83540/9055/10460/9212/4751/7272/29127/10403/4085/56992/22919/3688/57405/3619/1062/6491/3925/284403/29899/84722/3796/9700/23636/64946/51652/54908/54820/6790/83541/163786/5314/6867/8243/3837/9793/1104/2697/3636/55125/9126/152185/79866/4134/1778/126731/5901/7283/7756/7175/55201/114327/5116/440145/27175…
BP	GO:0000819	sister chromatid segregation	221	0.540898	1.8953	1e-10	3.90541e-09	1.74111e-09	4460	tags=59%	list=25%	signal=45%	4605/7153/991/11004/11065/5347/29128/146909/1063/22974/701/9493/126353/55143/990/983/2316/3833/24137/891/23397/9319/9787/332/9918/51203/64151/3832/83540/9055/10460/10051/220134/6604/9212/699/4751/7272/11130/29127/10403/81620/4085/56992/81930/22919/9735/221150/57405/3619/1062/9928/26271/116028/54892/10592/64105/84722/3796/9700/2491/23636/51652/6602/10615/54908/86/147841/23310/6597/6601/8243/55055/…
BP	GO:0044839	cell cycle G2/M phase transition	151	0.546816	1.86779	1e-10	3.90541e-09	1.74111e-09	4995	tags=61%	list=28%	signal=44%	991/2305/10083/5347/1063/990/983/9833/891/9133/332/8870/55920/4998/6604/890/9212/10403/51514/8317/994/5932/9088/9928/26271/63967/1111/993/580/1017/11073/23236/84930/1019/641/672/5569/6790/6240/90381/995/23194/23560/5885/29980/79915/1785/140901/58493/57551/80174/10763/65123/57504/10657/805/9113/6502/6873/54465/3306/8444/51400/5218/545/472/51451/29933/23326/64859/25942/5087/8766/92421/22976/10270/2…
CC	GO:0098687	chromosomal region	359	0.521221	1.86382	1e-10	3.90541e-09	1.74111e-09	6368	tags=71%	list=36%	signal=46%	7153/991/11004/5347/1063/701/55143/983/4171/1058/891/332/9918/55355/64151/83540/55920/79019/4998/10051/220134/1786/4175/9212/699/4751/7272/10635/11130/113130/4173/10403/81620/4085/81930/23255/387103/4172/9735/221150/57405/3619/2146/1062/5888/114991/23468/79172/11339/1111/2237/1017/3070/64105/79682/80119/9401/2491/4436/10951/91687/64946/641/51652/5424/6602/4176/10615/54908/54820/86/7158/54821/5406…
BP	GO:0000070	mitotic sister chromatid segregation	181	0.537967	1.8614	1e-10	3.90541e-09	1.74111e-09	4248	tags=57%	list=24%	signal=44%	4605/991/11004/11065/5347/29128/146909/1063/22974/701/9493/126353/55143/983/2316/3833/24137/891/23397/9319/9787/332/9918/51203/64151/3832/83540/9055/10051/220134/9212/699/4751/7272/11130/29127/10403/81620/4085/56992/81930/22919/9735/221150/57405/3619/1062/9928/26271/54892/10592/64105/84722/3796/9700/2491/23636/51652/10615/54908/147841/23310/8243/55055/3837/8467/5885/1104/55125/9126/152185/9031/12…
BP	GO:0007051	spindle organization	197	0.534564	1.86091	1e-10	3.90541e-09	1.74111e-09	4600	tags=58%	list=26%	signal=43%	4605/991/5347/29128/22974/9493/126353/55143/2316/3833/24137/891/9133/9787/332/1107/3832/83540/9055/10460/220134/9212/4751/7272/29127/7430/10403/56992/22919/221150/57405/259266/3619/1062/6491/26271/3925/284403/29899/84722/54801/3796/9700/23636/64946/51652/3985/10615/6790/83541/163786/6867/8243/3837/203068/9793/1104/84445/55125/9126/55722/152185/6047/79866/4134/79000/1778/126731/5901/7283/7756/7944…
BP	GO:0051983	regulation of chromosome segregation	127	0.550584	1.85728	2.23845e-10	7.35129e-09	3.27735e-09	5293	tags=67%	list=30%	signal=47%	991/11004/11065/5347/1063/701/55143/990/983/891/23397/9319/9787/332/9918/64151/83540/55920/10460/10051/220134/6604/9212/699/7272/11130/10403/4085/5359/9735/221150/57405/3619/1062/26271/116028/54892/10592/9700/6602/54908/86/147841/23310/6597/6601/55055/1457/5885/605/23137/6599/7756/7175/57492/8289/196528/7517/3192/6598/996/10783/29945/472/51451/56852/51434/5977/9698/55274/4926/23369/6605/60/64682/…
CC	GO:0000779	condensed chromosome	centromeric region	169	0.538365	1.85286	1e-10	3.90541e-09	1.74111e-09	4368	tags=57%	list=25%	signal=44%	991/11004/5347/1063/701/1058/891/332/9918/55355/64151/83540/79019/220134/9212/699/4751/7272/11130/10403/81620/4085/81930/23255/387103/9735/221150/57405/3619/1062/23468/79172/64105/79682/2491/91687/64946/51652/6602/10615/54908/54820/86/7158/54821/6790/147841/23310/57122/6597/1783/4659/6601/8243/55055/9770/84516/9793/55166/5253/79980/84295/11335/348995/23279/284058/6599/7756/7175/4999/128866/5501/5…
BP	GO:0098813	nuclear chromosome segregation	297	0.520708	1.84531	1e-10	3.90541e-09	1.74111e-09	4460	tags=53%	list=25%	signal=40%	4605/7153/991/11004/11065/1894/5347/29128/146909/1063/22974/701/9493/126353/55143/990/983/2316/3833/24137/891/23397/9319/9133/9787/332/9918/51203/64151/3832/83540/55920/9055/10460/10051/220134/6604/9212/699/4751/7272/11130/29127/10403/898/81620/4085/10609/9232/56992/81930/22919/9735/221150/2177/57405/259266/3619/1062/9928/26271/116028/54892/10592/64105/84722/3796/2669/9700/29893/2491/23636/51652/…
BP	GO:0000086	G2/M transition of mitotic cell cycle	136	0.542009	1.83326	2.16357e-10	7.34482e-09	3.27447e-09	4995	tags=61%	list=28%	signal=44%	991/2305/10083/5347/1063/990/983/9833/891/332/8870/55920/4998/6604/890/9212/51514/8317/994/5932/9088/9928/26271/63967/1111/993/580/1017/11073/23236/84930/1019/641/672/5569/6790/6240/90381/995/23194/23560/5885/29980/1785/140901/58493/57551/80174/10763/65123/57504/10657/805/9113/6502/6873/54465/3306/51400/5218/545/472/51451/29933/23326/64859/25942/5087/8766/92421/10776/51720/1263/23476/808/11200/46…
CC	GO:0000776	kinetochore	159	0.53443	1.83031	1.64264e-10	5.93403e-09	2.64551e-09	4368	tags=57%	list=25%	signal=43%	991/11004/5347/1063/701/891/332/55355/83540/79019/220134/9212/699/4751/7272/11130/10403/81620/4085/81930/23255/387103/9735/221150/57405/3619/1062/23468/79172/64105/79682/2491/91687/64946/51652/6602/10615/54908/54820/86/7158/54821/6790/147841/57122/6597/1783/4659/6601/8243/55055/9770/84516/9793/55166/5253/79980/84295/348995/23279/284058/6599/7756/7175/4999/128866/5501/196528/3192/6598/90417/23421/…
BP	GO:0007059	chromosome segregation	397	0.510315	1.83022	1e-10	3.90541e-09	1.74111e-09	6192	tags=65%	list=35%	signal=43%	4605/7153/991/11004/11065/1894/5347/29128/146909/1063/22974/701/9493/126353/55143/990/4288/983/2316/3833/24137/891/23397/9319/9133/9787/332/9918/55355/51203/64151/3832/83540/55920/9055/79019/10460/10051/220134/6604/9212/699/4751/7272/11130/29127/10403/898/81620/4085/10609/9232/56992/81930/23255/22919/5359/387103/9735/221150/2177/57405/259266/3619/157313/1062/6491/9928/26271/79172/116028/11339/548…
CC	GO:0000793	condensed chromosome	260	0.519472	1.82941	1e-10	3.90541e-09	1.74111e-09	4416	tags=52%	list=25%	signal=40%	7153/991/11004/5347/1063/701/4288/1058/891/23397/332/9918/55355/64151/83540/79019/10051/220134/9212/699/4751/7272/11130/10403/81620/4085/10609/81930/23255/387103/9735/221150/2177/57405/3619/1062/5888/23468/79172/120/3148/54892/1111/10592/1017/64105/79682/11073/29893/2491/91687/64946/641/51652/6602/7846/672/10615/54908/54820/86/7158/54821/6790/147841/23310/57122/6597/1783/4659/6601/8243/55055/9770…
BP	GO:0006261	DNA-templated DNA replication	160	0.532501	1.82608	1e-10	3.90541e-09	1.74111e-09	2975	tags=50%	list=17%	signal=42%	990/983/4171/9837/4998/4175/2260/55388/4173/898/81620/8318/8317/23594/4172/9156/11169/5932/5888/26271/580/2237/1017/5422/79733/11073/5984/84515/146956/10714/55159/10293/641/1663/7083/5424/84296/4176/672/91607/7158/51053/5965/10721/1763/6240/3978/4174/90381/10926/4796/8099/5111/9134/5591/29980/25792/5985/6596/79915/11177/7486/6117/23649/80174/5982/5983/144455/259282/5558/92667/10498/8914/64863/499…
BP	GO:0140014	mitotic nuclear division	269	0.514157	1.81459	1e-10	3.90541e-09	1.74111e-09	6327	tags=68%	list=36%	signal=44%	8877/4605/991/11004/11065/54443/5347/29128/146909/1063/22974/701/9493/126353/55143/4288/983/7039/2316/3833/24137/891/23397/9319/9787/332/9918/51203/7040/64151/3832/83540/9055/10051/220134/9212/699/4751/7272/11130/29127/10403/81620/4085/56992/81930/22919/9735/221150/57405/3619/157313/1062/9088/1028/9928/26271/54892/1111/10592/64105/84687/858/84722/3796/9700/2491/23636/51652/80346/10615/54908/54820…
CC	GO:0072686	mitotic spindle	183	0.523163	1.81274	1e-10	3.90541e-09	1.74111e-09	6336	tags=69%	list=36%	signal=45%	1894/5347/10112/146909/22974/9493/126353/990/983/3833/9787/51203/3832/55920/9055/10460/220134/9212/822/29127/4085/81930/22919/150468/8317/221150/259266/1062/199221/5311/84617/55689/11064/29899/28964/54801/3796/2669/9700/26586/23636/3985/10615/9585/6790/5314/1810/8243/203068/9793/51199/9126/4134/65125/126731/7283/79441/7175/55201/114327/115106/85459/10274/26065/79718/5778/3192/23354/90417/81610/54…
MF	GO:0005201	extracellular matrix structural constituent	172	0.525379	1.81026	1e-10	3.90541e-09	1.74111e-09	2847	tags=38%	list=16%	signal=32%	1277/3912/115908/10631/1281/1278/1298/3918/1289/2192/375790/80144/2331/1462/8857/727897/1293/3371/3911/4237/1287/4060/1307/4052/1290/3915/255743/7058/633/4588/10085/1284/1282/1292/27286/3339/84034/1296/1311/4256/1303/3910/25878/7837/4584/1893/7057/7980/11117/54829/4240/1301/79875/1291/6678/7286/4053/8425/165/2200/1300/4148/4811/8406/10875
BP	GO:0031507	heterochromatin formation	123	0.535622	1.80568	1.9959e-08	3.43342e-07	1.53069e-07	5266	tags=63%	list=30%	signal=44%	29128/4001/84823/1786/10927/2146/23468/11339/1017/3070/22955/11176/10951/143689/672/54069/1788/55320/6597/3066/57673/10322/10336/8467/23347/25792/5253/55729/11177/84444/55183/4297/10155/11335/56916/23512/3065/8085/9425/57343/84629/6018/51366/7175/23013/3930/546/54107/10919/3192/3720/91746/4204/51535/144108/1859/84944/9320/8520/25942/79813/8726/51132/29890/9869/51548/10664/3190/5925/55791/56339/59…
MF	GO:0005178	integrin binding	144	0.528049	1.79895	4.97178e-10	1.43684e-08	6.40574e-09	2649	tags=40%	list=15%	signal=34%	6696/3675/3912/1281/4323/1289/2192/3691/3685/8754/6714/3371/3911/3383/1307/3688/6868/351/1015/6850/3678/255743/10457/3673/7402/29967/3684/10085/7412/3339/3689/1311/10518/83706/7057/11117/6423/3696/4240/9294/3381/81/3936/102/3687/8425/3676/7094/7070/1903/5771/2200/3553/11096/8751/5764/977
CC	GO:0000228	nuclear chromosome	225	0.512235	1.79542	1e-10	3.90541e-09	1.74111e-09	5924	tags=63%	list=34%	signal=42%	7153/5347/4171/9837/23397/332/9918/64151/4998/10051/4175/4751/55388/4173/8318/10609/1869/23594/4172/3619/11169/5888/120/54892/1111/10592/5422/11073/146956/29893/10714/641/5424/84296/4176/672/86/64785/23310/5928/10847/8295/4174/63979/4796/11052/3066/5111/8243/1457/51659/55904/8467/23347/5885/1104/6596/11177/9126/6117/1660/23649/55209/56916/3065/57634/9031/7150/7329/5558/7283/83637/81611/64426/1049…
BP	GO:0051225	spindle assembly	129	0.530178	1.78866	6.83566e-09	1.3348e-07	5.95082e-08	4600	tags=58%	list=26%	signal=43%	4605/991/5347/29128/22974/9493/126353/55143/2316/3833/24137/9133/332/3832/9055/220134/9212/4751/29127/10403/56992/22919/221150/259266/3619/6491/26271/29899/54801/3796/51652/10615/6790/163786/8243/3837/203068/1104/84445/55125/9126/152185/6047/1778/126731/7756/79441/7175/115106/440145/10274/128866/26065/79598/3192/23354/1453/140609/10783/348235/26054/5518/55142/2801/23332/8766/4926/92421/9639/25978…
[truncated: 712 more rows]

## Sheet: go-cluster3
ONTOLOGY	ID	Description	setSize	enrichmentScore	NES	pvalue	p.adjust	qvalue	rank	leading_edge	core_enrichment
[truncated: 758 more rows]
