# Supplementary material for: Proposed Role of Circadian Clock Genes in Pathogenesis of HCC: Molecular Subtyping and Characterization
Source: Biomedicines. 2026 Mar 12;14(3):645. doi: 10.3390/biomedicines14030645 (PMC13024568; doi:10.3390/biomedicines14030645)
Supplement: Supplementary file 1 [file biomedicines-14-00645-s001.zip › Table S4.xlsx]

## Sheet: kegg-cluster1
ID	Description	setSize	enrichmentScore	NES	pvalue	p.adjust	qvalue	rank	leading_edge	core_enrichment
hsa04110	Cell cycle	154	0.585379	1.9993	1e-10	1.04738e-08	4.2553e-09	3664	tags=60%, list=21%, signal=48%	991/5347/701/990/983/4171/891/9319/9133/7040/4998/890/4175/9212/699/1029/7272/113130/4173/10403/898/81620/8318/4085/9232/1869/1871/8317/7042/23594/4172/5933/994/9088/1028/26271/1111/993/1017/7043/25/9700/894/1870/7534/1019/1663/7027/10971/4176/4174/90381/10926/1031/3066/5111/8243/995/9134/5591/5885/7533/1030/9126/1875/23383/80174/3065/1032/2033/23244/25836/6502/157570/10274/4999/2810/546/114799/7…
hsa05206	MicroRNAs in cancer	160	0.528718	1.80904	1.83752e-10	1.04738e-08	4.2553e-09	5631	tags=64%, list=32%, signal=44%	6659/4363/6541/9493/2744/1946/4318/4082/1786/3371/1029/113130/7430/898/578/1869/1871/7042/994/6624/2146/3678/5328/4851/90427/3925/4853/993/25/2261/894/1870/672/10298/7422/4854/1788/3066/7057/5156/960/995/1545/9134/5293/8651/5159/7431/54541/1789/659/10642/3065/7329/2033/4893/10018/4790/3845/6768/5598/5335/8434/27250/6093/5154/472/6464/5594/5595/1399/9839/4194/10253/836/2885/23405/596/5604/3551/515…
hsa05166	Human T-cell leukemia virus 1 infection	202	0.481489	1.67103	1.67609e-08	6.36914e-07	2.58765e-07	6255	tags=63%, list=35%, signal=41%	4316/991/701/90993/9133/7040/3561/6513/890/1029/3383/898/4085/9232/1869/1871/7042/1111/8829/1017/7043/9700/894/1870/3601/10000/6688/6929/1019/3718/3689/109/4214/8295/915/1031/111/9134/5293/3560/4773/5971/1030/64784/112/7046/706/7094/10488/2033/5901/4893/4790/3845/3559/293/1385/4772/7514/996/1959/29945/4776/916/545/472/5594/5595/4088/113/2353/5530/51434/896/1386/4215/9020/6908/2648/2113/3716/5604/…
hsa04015	Rap1 signaling pathway	207	0.468201	1.62659	3.99546e-08	1.13871e-06	4.62632e-07	4546	tags=45%, list=26%, signal=34%	5909/5603/2263/5217/9170/1946/7423/6714/2260/3688/23094/1435/5880/54518/7408/3684/55740/2261/23236/10000/136/57568/2357/4254/3689/109/2149/7422/1902/5584/5900/3937/1436/7057/5156/10451/80310/3480/111/5228/5293/5331/84612/5159/2889/112/83593/57121/7409/7094/285/4893/999/3845/1969/5899/5335/805/9564/56034/3082/5898/5908/9771/71/2778/5330/5154/5594/5595/889/23683/113/1399/25865/5879/56288/64411/2773…
hsa05168	Herpes simplex virus 1 infection	480	0.402828	1.44982	9.70022e-08	2.21165e-06	8.98547e-07	9169	tags=75%, list=52%, signal=37%	9641/6714/578/162967/90333/55769/6850/3678/7576/9021/3460/330/51427/10000/90649/6890/7188/125893/148203/388561/7097/400713/84914/7772/4940/7561/90338/100129842/9668/6772/81931/162972/168374/5293/170958/3054/342908/317/7743/7594/79088/3717/7186/7596/7771/284371/7748/6347/81856/7678/10308/7187/10172/170959/91664/255403/100289635/5371/100289678/10520/57343/7559/147694/6940/7562/3553/4790/7587/147657…
hsa04510	Focal adhesion	199	0.464796	1.61132	2.01487e-07	3.82825e-06	1.55534e-06	4519	tags=46%, list=26%, signal=35%	6696/3675/1277/3912/1278/1298/2316/3918/3691/3685/7423/6714/1293/3371/3911/1287/3688/3678/3915/5880/3673/7408/7058/858/7414/1284/330/1282/894/1292/10000/10298/23396/7422/1311/3910/4659/7057/5156/10451/80310/3480/3696/5228/1291/5293/3381/81/8394/5159/857/2889/5058/3676/7791/2318/7409/7094/9564/56034/824/5829/3082/5500/5501/5908/71/55742/6093/5154/64098/6464/5594/5595/3693/1399/896/10398/5879/3694/…
hsa04218	Cellular senescence	149	0.493286	1.68101	2.53322e-07	4.12553e-06	1.67612e-06	4604	tags=53%, list=26%, signal=40%	3710/4605/3576/2305/5603/983/891/9133/7040/890/1029/898/1869/1871/7042/3486/5933/5054/1111/993/1017/7043/894/1870/10000/1019/5928/59341/286826/9134/5293/4773/1030/1875/90550/83593/7046/22800/204851/776/4893/4790/3708/3845/805/2626/824/7248/5500/293/5501/5883/5810/4772/823/4776/1874/545/472/5594/10114/5595/4088/23291/5530/896/2113/5604/2309/678/6237/5608/7157/1978/4087/808/5925/11200/4683
hsa05132	Salmonella infection	248	0.432037	1.51353	1.41462e-06	2.01584e-05	8.18991e-06	8040	tags=73%, list=46%, signal=41%	3576/5603/5217/2316/10376/578/84790/84617/29108/330/10000/7846/4074/64837/4646/5788/3799/7097/1781/7100/1783/29109/10787/5293/3606/10095/84516/203068/10096/7186/10097/23643/9648/302/3071/1785/9265/5058/27128/2318/1778/837/3553/4790/8767/5287/10109/7277/841/23207/63916/113146/5898/338382/10006/71/840/5286/81873/6885/1434/1639/6993/5585/5594/9266/5595/64746/2353/10383/147700/10398/9367/347733/51626…
hsa04360	Axon guidance	180	0.459905	1.58885	2.19062e-06	2.4973e-05	1.0146e-05	5631	tags=51%, list=32%, signal=35%	8440/2051/1946/5361/3984/57556/6714/9723/7852/219699/3688/55558/10512/5880/2049/8829/55740/25/4756/1947/10507/3985/10298/10509/5365/7220/6091/5293/54910/84612/54361/4773/54437/659/64218/5058/10154/84448/4893/85464/6259/3845/1969/5335/54961/9037/5998/57522/9353/6093/4776/1808/54434/5594/5595/5530/10398/817/4690/2042/23654/5921/5879/23380/56288/10505/2773/998/6237/5781/5062/5578/80031/1072/3611/194…
hsa05165	Human papillomavirus infection	322	0.413615	1.46907	2.18405e-06	2.4973e-05	1.0146e-05	6092	tags=48%, list=34%, signal=32%	5315/6696/3675/1277/3912/1278/8321/1298/90993/3918/9641/8324/3691/3685/1741/182/890/1293/3371/3911/898/578/1869/1287/3688/5933/3678/3915/4851/57801/3673/2535/4853/7058/1017/5734/26508/1284/1282/894/1292/7477/8323/10000/1019/4600/5523/7422/1311/4854/5584/3910/84441/3066/7057/6772/3696/9134/1291/5293/84612/54361/3381/1857/3996/5159/3955/8325/7187/3676/3065/8312/9794/10488/2033/4893/7283/3516/4790/1…
hsa04144	Endocytosis	233	0.434676	1.5159	3.9136e-06	4.05591e-05	1.64783e-05	6338	tags=58%, list=36%, signal=38%	2263/3561/6714/1759/1601/7852/50807/11031/2348/26056/858/867/28964/2261/7456/51652/64750/7037/23396/5337/5584/3799/116987/116984/5156/3480/829/377/10890/644150/10095/80223/84612/3560/10096/8027/55048/10097/8394/79720/30846/857/408/23096/1785/9265/7046/27128/51100/5371/58513/147179/30011/58533/1234/9815/10109/11021/9829/3559/55040/128866/3310/3482/56904/55737/81873/60682/9146/10193/26286/6455/8853…
hsa05130	Pathogenic Escherichia coli infection	195	0.441506	1.52928	9.11879e-06	8.66285e-05	3.51953e-05	4538	tags=49%, list=26%, signal=37%	8440/3576/5603/9170/1364/6714/10376/7430/9181/578/3688/84790/84617/25/8936/29108/2212/7456/9071/7846/2149/4646/4651/1902/7100/10163/10787/3606/644150/10095/203068/10096/7186/10097/9632/3071/9265/57121/5058/27128/147179/837/10672/2768/3553/4790/55930/10109/7277/841/3059/4643/9826/10006/71/840/6093/81873/6885/4542/5594/9266/5595/2017/55971/2353/10383/4641/4690/347733/4644/9138/5879/10094/836/4691/5…
hsa04810	Regulation of actin cytoskeleton	226	0.426124	1.48495	1.20303e-05	0.000105496	4.28609e-05	4388	tags=44%, list=25%, signal=34%	3675/2263/5217/9170/3984/3691/3685/8826/6714/2260/7430/7852/128239/3688/6548/3678/5880/3673/7114/3684/55740/7414/28964/8936/2261/5305/10000/3689/3985/2149/10298/10152/23396/89846/1902/4659/5156/10451/80310/10163/3696/10787/5293/10095/10096/10097/81/8394/5159/81624/4478/3071/2245/3687/57121/5058/22800/3676/7409/10672/2768/4893/85464/624/3845/10109/54961/9564/56034/5829/5500/5501/221178/71/6093/839…
hsa03013	Nucleocytoplasmic transport	105	0.49623	1.64851	1.43024e-05	0.000109409	4.44507e-05	6967	tags=74%, list=39%, signal=45%	3838/23636/23165/23511/23225/23039/57122/55706/3837/7919/65109/348995/22916/11260/9631/10921/7329/9688/23279/5901/57187/22985/7175/3843/30000/4686/23214/64328/5905/7514/10527/79023/1434/10189/9972/79902/10762/3842/9883/8480/26019/23633/29107/55705/5411/57510/10250/53371/4928/3840/55916/3841/8021/5903/23534/6613/100101267/9984/9775/22794/129401/8563/5976/2733/10526/10482/79228/65110/25909/55746/96…
hsa05205	Proteoglycans in cancer	202	0.441265	1.53143	1.4396e-05	0.000109409	4.44507e-05	4386	tags=44%, list=25%, signal=33%	3710/1277/1278/5603/8321/2316/4318/8324/7040/3685/8826/3091/6714/2260/5329/7430/7042/4060/3688/4313/6548/3678/5328/3673/2535/858/867/7477/8323/10000/3339/7422/7097/10855/4659/7057/10451/960/3480/2817/5293/54361/857/8325/4478/29102/5058/22800/2318/7409/4893/3708/3845/7291/5335/10818/288/5829/3082/5500/3059/5501/967/27250/71/6093/5594/5595/3693/2017/1839/817/9138/5879/836/2885/5777/998/5604/2002/62…
hsa04668	TNF signaling pathway	113	0.477185	1.58963	1.84384e-05	0.000131373	5.33742e-05	6480	tags=66%, list=37%, signal=42%	2919/6374/6372/5603/4323/3976/90993/4318/182/3383/6364/1435/9021/330/10000/7412/7188/10059/5293/7186/602/6347/7187/10488/3553/4790/153090/841/3726/2921/7185/1385/840/6885/5594/5595/3659/2353/8986/1386/7128/9020/6376/836/5604/3551/5608/6352/8772/23118/197259/64764/9530/9586/5290/5601/843/6300/468/1906/1388/5291/8837/331/3600/11035/5602/329/207/192111/257397/7133/1326/8809/4217
hsa04390	Hippo signaling pathway	153	0.454854	1.55364	2.08668e-05	0.00013993	5.68507e-05	7197	tags=66%, list=41%, signal=39%	8463/8321/8324/332/7040/1741/7042/5054/174/7004/2535/7043/25937/330/894/7477/8323/7534/3689/10971/374/5584/55233/1454/84612/54361/166824/1857/7533/3996/9231/8325/659/7046/4092/8312/999/122786/5522/1856/9113/5500/5501/7005/71/7529/1453/656/7532/85409/5518/92597/10413/4088/23291/896/56288/1742/7003/4087/60/51176/83439/4771/657/5520/6788/27113/84552/7483/23286/23513/2932/654/7474/26524/11186/126374/…
hsa05203	Viral carcinogenesis	159	0.451683	1.54507	2.59343e-05	0.000151022	6.1357e-05	6204	tags=61%, list=35%, signal=40%	5315/991/983/90993/6714/890/1029/898/578/51564/5933/6850/1111/1017/894/7534/5366/1019/3718/10971/7188/3066/9134/5293/7186/81/7533/1030/7187/3065/10488/2033/4893/3516/1234/4790/1108/3845/841/6502/5829/245972/7185/1385/7529/1959/79885/7532/5594/5922/5595/5610/2967/2965/896/1386/6908/1654/2648/5879/836/2885/998/3716/87/23352/581/7157/3190/4791/1387/5925/4067/64764/6774/9261/9586/2960/5290/23513/2961…
hsa04814	Motor proteins	184	0.439565	1.51896	2.64951e-05	0.000151022	6.1357e-05	4774	tags=39%, list=27%, signal=29%	11004/10112/146909/9493/3833/24137/7171/3832/10376/113220/3797/56992/81930/84790/1062/9928/84617/3796/7846/64837/4646/4651/9585/3799/7169/80179/7138/1781/1783/829/84516/203068/347240/84376/1778/7283/7170/55930/7277/27175/7136/4643/55083/71/4542/1639/6993/10126/10383/147700/4650/90990/10398/4641/23303/347733/51626/4644/140465/830/3801/64005/10540/4627/7278/10381/60/11127/7168/23046/51143/4642
hsa04151	PI3K-Akt signaling pathway	355	0.387309	1.37878	2.3876e-05	0.000151022	6.1357e-05	5614	tags=43%, list=32%, signal=30%	6696/3675/1277/3912/1278/2263/1298/7039/9170/9180/90993/1946/3918/3691/3685/3561/7423/1293/2260/3371/3911/898/1287/3688/1435/6850/3678/3915/3673/7058/1017/1284/2261/1282/894/1292/10000/7534/1019/92579/4254/3718/10971/2149/5523/672/2997/2056/7422/374/1902/1311/7097/1441/3910/1436/7057/5156/59345/80310/3480/3696/3566/5228/9134/1291/5293/3381/3560/3717/7533/5159/54541/57121/3676/285/10488/4893/10018…
hsa05135	Yersinia infection	134	0.466776	1.57743	3.47258e-05	0.000188512	7.65883e-05	8010	tags=78%, list=45%, signal=43%	3576/5603/3984/6714/3688/3678/5880/29108/2212/10000/7456/23396/3937/10451/10163/5293/3606/644150/10095/10096/7186/4773/10097/8394/8935/6347/3676/7409/147179/925/3553/4790/9815/10109/5335/9564/5829/63916/71/4772/6093/81873/6885/6195/5585/5594/5595/2353/1399/9138/5879/5586/10094/391/998/5604/51135/2776/3551/7454/5608/3932/60/834/23118/926/920/3654/5290/1793/5601/2932/6300/8874/5291/387/114548/7099/…
hsa05163	Human cytomegalovirus infection	215	0.419895	1.46085	4.74739e-05	0.000246001	9.99451e-05	6057	tags=52%, list=34%, signal=34%	3710/3576/5603/90993/3685/6714/1029/578/1869/1871/7852/5880/5734/1870/23236/10000/1019/6890/109/7188/7422/5156/59345/111/5293/5331/7186/4773/6347/112/10672/2768/10488/4893/1234/6667/3553/4790/3708/3845/805/9564/2782/841/54331/5829/7248/1385/9826/2778/4772/6093/5330/4776/1230/5594/5595/113/5530/1399/1386/2787/6376/9138/5879/836/2885/2773/3716/5604/2002/2776/3551/5608/6352/8772/3587/581/7157/1978/5…
hsa04072	Phospholipase D signaling pathway	143	0.447578	1.52076	5.33053e-05	0.000264209	0.000107342	5631	tags=51%, list=32%, signal=35%	8877/3576/9170/5737/1759/6850/2207/23236/10000/4254/109/2149/23396/5337/1902/5900/5156/80310/56895/111/5293/5331/8394/5159/1785/112/9265/57121/22800/27128/10672/2768/5321/4893/8525/3845/5899/5335/56034/10161/7248/5898/2778/5330/5154/6464/5594/9266/5595/113/5338/1606/160851/2885/8527/5604/6237/5155/5781/5578/146850/5294/23533/6655/5290/10555/9846/8526/5291/6654/3265/3815/387
hsa04380	Osteoclast differentiation	132	0.455154	1.53819	6.06549e-05	0.000269566	0.000109519	5524	tags=55%, list=31%, signal=38%	3710/5603/1535/7040/54209/7042/1513/1435/6850/9021/3460/4982/2214/2212/4688/10000/6688/140885/3937/1436/8792/2355/2209/4286/6772/11006/5293/7186/4773/5971/8651/489/7305/4689/7046/3553/4790/3708/126014/3726/1385/54/4772/6885/653361/55423/5594/5595/695/2353/5530/488/9020/10859/5879/2885/3716/5604/3551/5608/3932/4791/23118/5290/5601/10288/8061/7297/3455/6300/9846/5532/5291
hsa04014	Ras signaling pathway	229	0.410789	1.43156	6.04727e-05	0.000269566	0.000109519	6629	tags=51%, list=38%, signal=32%	2263/7039/1946/7423/2260/22821/1435/5880/25/2261/10000/4254/10298/5337/7422/8437/5900/1436/5156/59345/80310/3480/5228/5293/57148/5159/83593/5058/22800/6789/9610/285/23179/9462/5321/4893/4790/3845/1969/5899/5335/805/56034/2782/54331/3082/5898/5908/9771/5154/6464/5594/5922/5595/27/5338/2787/2113/5921/8844/5879/2885/998/5604/2002/3551/6237/5155/5781/5062/8831/5578/4763/51196/64926/808/1945/1944/2627…
hsa04010	MAPK signaling pathway	297	0.398225	1.41099	6.148e-05	0.000269566	0.000109519	6797	tags=53%, list=38%, signal=33%	5603/2263/7039/2316/1946/7040/7423/1852/2260/1846/7042/8912/994/1435/3925/5880/7043/2261/10000/2122/3556/4254/7422/374/8491/4214/1847/1436/5156/80310/3480/5228/7186/5971/5159/23162/9064/408/784/7046/57551/5058/22800/6789/2318/5536/776/285/2768/5321/4893/3553/4790/3845/1969/5598/56034/1844/3082/5778/5908/3310/4772/6885/6195/5154/4294/5594/5922/5595/2353/5530/1399/8986/1386/4215/7786/9020/5921/5879…
hsa04974	Protein digestion and absorption	102	0.474233	1.57213	0.000105719	0.000446368	0.00018135	1641	tags=25%, list=9%, signal=23%	6510/1277/1281/1278/1298/1289/8645/1293/476/486/9056/1287/1307/1290/3784/483/1284/1282/1292/23428/1296/1303/206358/4224/1301/1291
hsa05161	Hepatitis B	160	0.430431	1.47275	0.000144405	0.000587934	0.000238865	6249	tags=58%, list=35%, signal=38%	3576/5603/90993/9641/4318/332/7040/6714/890/898/1869/1871/7042/1017/7043/1870/10000/7534/3339/3718/10971/7097/4214/5111/6772/9134/5293/317/3717/4773/7187/7046/10488/2033/4893/4790/3845/841/1385/4772/7529/6885/1959/4776/5594/5595/4088/2353/1386/1654/836/2885/3716/596/6775/5604/51135/2002/3551/5608/8772/581/7157/5578/1387/5925/54205/57506/23118/64764/6774/6655/9586/3654/5290/5601/843/7297/6300/468/…
hsa03040	Spliceosome	127	0.451611	1.52062	0.000179234	0.000704575	0.000286254	8015	tags=80%, list=45%, signal=44%	55119/1665/84991/7919/10915/2521/22916/23350/10262/6632/27316/6628/10465/57187/84950/9410/22985/9128/11338/8175/3178/8683/23020/4686/23451/10772/3310/29896/3192/9343/55660/220988/6626/10189/10713/9129/9416/58517/6627/23450/51729/51691/6434/6426/10946/6427/4670/6428/3190/3183/10285/57461/6633/6429/6629/1659/9984/9775/9879/6432/11017/6625/9785/11325/25766/6637/9716/10291/6636/6431/51362/1655/10992/…
hsa04972	Pancreatic secretion	100	0.462124	1.52691	0.00027989	0.00106358	0.000432111	4289	tags=35%, list=24%, signal=27%	3710/9545/6344/476/486/6558/6548/3784/483/5874/1080/23236/109/490/7220/111/5331/489/112/6522/493/3708/952/5908/2778/5330/113/481/488/5879/1358/5646/8766/2776/5578
hsa05152	Tuberculosis	164	0.422406	1.45115	0.00030334	0.00111551	0.000453207	7338	tags=59%, list=42%, signal=35%	8877/5603/7040/6714/9902/7042/6850/3460/7043/3684/2214/2207/2212/10000/11151/3689/7097/7096/4046/2209/6772/8915/3606/317/3717/4800/64581/3687/2033/1520/3553/4790/8767/7421/10892/805/841/245972/4261/1385/5994/5594/5595/5530/10312/817/8844/836/3716/596/51135/972/8772/3587/581/5993/1263/1387/808/54205/8625/10333/64170/3654/527/5601/843/8411/6300/5532/22925/4802/387/7099/3588/5533/7879/2215/5878/5602…
hsa05131	Shigellosis	216	0.406098	1.41275	0.000353515	0.0012594	0.000511667	8010	tags=68%, list=45%, signal=38%	3710/3576/5603/3099/5217/80201/6714/113026/9181/3688/3678/5580/54874/7414/8936/29108/100132074/23236/10000/7188/7100/960/10163/8915/5293/3606/10095/5331/10096/7186/10097/81/3098/11335/7321/9265/27128/7094/837/3553/4790/3708/8767/10892/10109/5335/9564/824/5829/64121/63916/3059/23048/2931/71/6093/5330/81873/6885/92610/823/472/5594/9266/5595/2017/23291/84812/1399/10398/3101/5879/10094/998/596/87/230…
hsa04660	T cell receptor signaling pathway	118	0.445152	1.48821	0.00039695	0.00137128	0.000557123	8214	tags=75%, list=47%, signal=41%	8440/5603/5133/10000/1019/4794/5523/10298/5788/3937/915/10451/8915/5293/4773/84433/5058/7409/4893/925/4790/3845/5522/10892/5335/4772/6885/1493/916/5594/5518/5595/2353/5530/4690/9020/2885/5777/998/5604/3551/5781/5062/3932/917/5520/6655/868/10125/926/920/5290/5601/2932/6300/5532/5529/5291/5526/6654/3265/387/5533/1739/29851/5602/207/5516/1326/7535/5605/5528/5599/5588/5600/5515/7410/5894/5609/5970/28…
hsa05170	Human immunodeficiency virus 1 infection	198	0.407036	1.41119	0.000499661	0.00167533	0.000680653	8316	tags=65%, list=47%, signal=35%	3710/5603/983/891/9133/3984/578/7852/5880/27350/1111/8906/10000/6890/3985/7188/10298/7097/915/59345/995/5293/7186/4773/5058/4893/1234/4790/3708/3845/5335/805/2782/841/54331/5829/130340/4772/6885/60489/4776/916/545/472/8905/5594/5595/23291/2353/8450/5530/140564/1399/9582/2787/5879/836/2773/596/5604/51135/2776/3551/5608/8772/5062/581/162/5578/917/1072/808/54205/23118/7465/920/3654/5290/200316/5601/…
hsa05202	Transcriptional misregulation in cancer	173	0.412296	1.42037	0.000536333	0.00174691	0.000709733	6306	tags=51%, list=36%, signal=33%	6692/3576/9915/4318/8842/2118/890/578/4300/3486/5328/861/3684/597/330/894/2119/6688/6929/2530/5090/8861/1436/2120/1031/3066/942/2209/4286/3480/7403/64332/3560/2115/51513/84444/4297/2521/3065/4291/5371/6667/4790/4299/905/7185/7030/5327/5218/5154/904/472/25942/5087/6760/581/7157/3206/7709/4298/2130/55589/6935/466/1649/860/9611/8464/648/51274/5546/3002/4149/1848/2313/221037/1655/64919/4613/7102/5914…
hsa05167	Kaposi sarcoma-associated herpesvirus infection	187	0.411592	1.42422	0.000554668	0.00175645	0.000713608	6519	tags=52%, list=37%, signal=33%	2919/3710/3576/5603/9641/3091/6714/3383/578/1869/1871/6850/1870/10000/1019/7422/3055/57580/942/59345/6772/5293/3717/7186/4773/7187/285/4277/2033/4893/1234/4790/3708/3845/5335/805/2782/841/2921/54331/1385/4772/4776/9976/1230/5594/5595/5610/2353/5530/2787/5879/836/3716/5604/3551/5155/5608/8772/581/7157/146850/51176/1387/5294/808/5925/54205/83439/4067/23533/6774/9261/5290/5601/2932/8678/7297/3455/63…
hsa04919	Thyroid hormone signaling pathway	121	0.442555	1.48535	0.000724034	0.00223081	0.00090633	5845	tags=53%, list=33%, signal=36%	5214/3685/3091/6513/6714/113026/476/486/6548/483/4851/4853/5213/23236/10000/10231/4854/3066/6772/9968/5293/9282/5331/54361/489/7067/23389/3065/2033/4893/3845/5335/2626/9882/5469/5208/71/5330/5594/5595/481/84812/488/9442/25942/2648/5604/8648/7157/5578/60/51196/1387/9862/9440/8202/9611/5290/2932/9969/5291/3265/5567/478
hsa04114	Oocyte meiosis	125	0.435448	1.4649	0.000806233	0.0024187	0.000982666	6157	tags=51%, list=35%, signal=34%	3710/991/5347/5603/983/891/9133/699/898/4085/9232/9088/26271/1017/9700/7534/10971/109/6790/8243/3480/995/111/9134/7533/9126/112/3708/805/5500/5501/7529/27127/6195/996/29945/7532/5594/5518/5595/23291/113/5530/51434/817/5604/64682/808/9985/9748/6300/286151/5532/5529/5526/51433/6197/9978/5533/5567/8697/8881/7531/5499
hsa04915	Estrogen signaling pathway	136	0.426926	1.44443	0.000833875	0.00243748	0.000990296	6240	tags=46%, list=35%, signal=30%	3880/3710/7039/90993/7031/4318/6714/4313/3872/5580/23236/10000/109/2550/111/5293/5331/112/25984/3760/54474/10488/4893/6667/3708/3845/805/1385/3310/2778/5330/6464/5594/5595/113/2353/1839/1386/2885/2773/596/5604/8648/2776/808/64764/6655/9586/8202/5290/468/3326/3858/1388/5291/6654/3265/5567/2288/1956/3312/5914/207
hsa04621	NOD-like receptor signaling pathway	182	0.397345	1.37241	0.00154325	0.00439826	0.00178692	7453	tags=55%, list=42%, signal=32%	2919/3710/3576/5603/1535/9641/1536/3428/84168/5580/29108/330/23236/7226/7188/7158/4940/51393/10059/6772/3606/5331/7186/63940/6347/84674/90550/115362/7187/837/3553/4790/3708/8767/841/2921/5330/6885/140609/9447/5585/5594/5595/55669/7128/5586/3716/596/51135/3551/6352/8772/55072/10392/10616/834/10010/57506/23118/79184/64170/5601/7297/3455/118429/6300/3326/9051/387/114548/7099/81631/331/29110/3661/366…
hsa04935	Growth hormone synthesis, secretion and action	120	0.426444	1.4303	0.00187969	0.00522647	0.0021234	6249	tags=52%, list=35%, signal=34%	3710/5603/90993/3486/6755/9021/23236/10000/109/4214/6772/111/5293/5331/3717/8651/6752/112/776/10488/2033/4893/3708/3845/5335/9564/3726/1385/2778/5330/6464/5594/5595/113/2353/1399/1386/2885/2773/5604/2776/5608/5578/1387/64764/6774/6655/9586/5290/5601/2932/6300/468/1388/6776/5291/6654/3265/5567/2767/5602/207/5579
hsa04926	Relaxin signaling pathway	128	0.421338	1.41982	0.00243555	0.00661079	0.00268582	6474	tags=54%, list=37%, signal=34%	1277/1281/1278/5603/90993/4318/7040/7423/6714/1287/4312/4313/1284/1282/23236/10000/109/7422/59345/111/5293/5331/408/2769/112/7046/10488/4893/4790/3845/2782/54331/1385/2778/5330/6464/5594/5595/113/2353/1386/2787/2885/2773/5604/4087/5578/64764/6655/9586/5290/5601/6300/468/409/1906/1388/5291/6654/3265/55970/2783/5567/1956/5602/207/2793/3640/2770
hsa04625	C-type lectin receptor signaling pathway	104	0.431743	1.43338	0.00324573	0.0084094	0.00341656	5820	tags=54%, list=33%, signal=36%	3710/5603/9641/6714/6850/5580/29108/2207/10000/4046/6772/8915/5293/4773/5971/602/64581/5058/22800/4893/3553/4790/3708/3845/10892/805/841/4772/1959/4776/5594/5595/3659/5530/9020/8844/3551/6237/5781/1263/4791/834/808/868/9261/64170/5290/5601/6300/5532/5291/3265/387/53342/114548/5533
hsa04145	Phagosome	130	0.417582	1.40907	0.00321641	0.0084094	0.00341656	7338	tags=64%, list=42%, signal=38%	1535/3685/10376/9902/3688/84790/3678/1536/3673/84617/7058/3684/2214/2212/4688/11151/7846/6890/3689/4074/7037/1311/7097/1781/1783/7057/2209/8417/203068/4481/64581/4689/1778/1520/7277/53407/245972/338382/4973/71/9146/653361/200576/3693/9296/10383/10312/29927/347733/5879/7278/10381/60/51143/10333/523/90423/527/526/8411/22925/9554/7099/9341/528/23673/7879/2215/245973/5878/81035/5289/2213/5868/55176/5…
hsa04722	Neurotrophin signaling pathway	118	0.422478	1.4124	0.00333465	0.00844779	0.00343216	8010	tags=69%, list=45%, signal=38%	5603/5580/25/10000/4794/4214/11108/5293/397/57498/9500/2889/4893/4790/3845/8767/5598/5335/805/10818/10603/5908/6195/6272/6464/5594/5595/10019/1399/4215/817/5879/2885/998/596/5604/51135/2309/3551/5781/581/7157/808/6655/9261/3654/5290/5601/2932/6300/468/25970/5291/6654/3265/5906/387/6197/10782/396/673/7531/5602/207/4217/2549/5605/5599/4915/818/5600/7189/5894/11213/356/5609/5970/4145/5170/1432/3725
hsa04550	Signaling pathways regulating pluripotency of stem cells	142	0.405048	1.37536	0.00347669	0.00861615	0.00350056	6273	tags=49%, list=36%, signal=32%	5603/2263/8321/3976/8324/1852/2260/2535/2261/7477/10637/8323/10000/6929/3718/90/6498/3480/7703/5293/10336/4090/54361/3717/5013/1857/91/55183/8325/659/56916/8312/7994/4893/3845/1856/5460/9314/5978/3720/3175/5594/5595/3400/4088/83729/2885/3716/5604/9869/4087/657/6774/7483/5290/2932/7474/648/6300/3399/5291/3265/3625/3977/1749/92/4093/207/4211/4086
hsa04650	Natural killer cell mediated cytotoxicity	118	0.418469	1.399	0.00453059	0.0109891	0.00446464	6759	tags=47%, list=38%, signal=29%	3383/6850/5880/3460/2214/2207/7462/3689/3937/10451/5293/4773/7305/5058/7409/4277/4893/3845/5335/4772/6464/5594/5595/5530/80328/5879/836/2885/5777/962/5604/5781/3932/5578/8795/6655/5290/3455/5532/5291/3002/6654/3265/5533/673/8797/79465/2215/6452/5579/10870/7535/4068/5605/100507436/80329
hsa04670	Leukocyte transendothelial migration	112	0.415887	1.38575	0.00468507	0.011127	0.00452068	4519	tags=40%, list=26%, signal=30%	5603/1535/1364/4318/3383/7430/7852/3688/4313/1536/5880/7408/3684/7414/4688/7412/9071/3689/10451/5293/81/4478/4689/83593/3676/7409/7070/5335/9564/5829/5908/71/6093/653361/10398/5879/2773/998/87/5781/1500/5578/60/399/394
hsa04210	Apoptosis	134	0.411963	1.3922	0.00512451	0.0119223	0.00484379	6240	tags=57%, list=35%, signal=37%	3710/332/4001/84823/10376/578/84790/1513/1075/835/1515/597/330/10000/5366/7846/5293/1439/317/7186/5783/4893/10018/1520/4790/3708/153090/3845/839/824/7277/841/7185/71/840/823/472/5594/5595/2353/9020/1677/142/55367/836/1676/596/5604/9451/3551/8772/581/7157/7278/60/54205/1649/8795/27113/6709/10038/5290/5601/843/4170/468/5291/3002/3265/8837/331/8797/5602/329/143/207
hsa04062	Chemokine signaling pathway	188	0.383448	1.32738	0.00547106	0.012474	0.00506793	6249	tags=52%, list=35%, signal=34%	2919/6374/6372/3576/6714/6364/7852/5880/5580/23236/10000/10344/56477/3718/109/3055/57580/10451/59345/6772/111/4283/5197/5293/2268/5331/3717/408/6347/112/10563/9547/5058/7409/4893/1234/4790/3845/5335/9564/1794/2782/2921/54331/5829/5908/2931/6093/5330/1230/653361/6464/5594/5595/113/1399/2787/6376/5879/56288/2885/2773/998/5604/2309/2776/3551/7454/6352/146850/388372/5294/2833/4067/23533/6774/6655/529…
hsa05162	Measles	136	0.400724	1.35578	0.00632146	0.0141303	0.00574085	9357	tags=71%, list=53%, signal=34%	9641/3561/898/578/1017/894/10000/1019/3718/4600/7097/4940/915/6772/1457/9134/5293/317/3560/4478/7187/3553/4790/841/3559/3310/6885/916/5610/2353/896/51284/7128/9367/836/3716/596/51135/9451/3551/8772/581/7157/917/54205/57506/23118/27113/6774/868/3654/5290/5601/2932/7297/3455/25898/6776/5291/7099/29110/103/3661/3312/3665/5602/207/2213/10379/5599/1459/4179/30835/4939/64135/7189/3304/356/5970/27102/35…
hsa04620	Toll-like receptor signaling pathway	102	0.421928	1.39873	0.00681828	0.0149478	0.00607296	8010	tags=64%, list=45%, signal=35%	6696/3576/5603/9641/1513/10000/7097/7096/7100/942/6772/4283/5293/23643/7187/3553/4790/841/6885/5594/5595/2353/51284/5879/5604/51135/3551/5608/6352/8772/388372/23118/10333/3654/5290/5601/3455/6300/6351/5291/7099/414062/29110/51311/3661/3665/5602/207/941/1326/3663/5605/5599/10454/5600/6373/7098/148022/7189/5609/5970/3592/1432/6416/3725
hsa05169	Epstein-Barr virus infection	178	0.390113	1.34854	0.00711575	0.0153056	0.00621833	8108	tags=62%, list=46%, signal=34%	5603/9641/890/3383/898/578/1869/1871/6850/1017/894/1870/10000/1019/4794/3718/6890/7188/7097/4940/915/9612/3066/965/960/6772/9134/5293/317/7186/5971/7431/7187/3065/3516/10018/4790/864/841/6502/6885/916/953/10213/5610/695/896/7128/9020/8819/25942/5879/836/3716/596/51135/3551/5608/5708/8772/581/7157/917/4791/5925/54205/57506/23118/4067/6774/3654/5290/5601/3280/7297/3455/6300/5291/5707/29110/5717/366…
hsa04120	Ubiquitin mediated proteolysis	137	0.395919	1.3392	0.0107507	0.0226959	0.00922088	9258	tags=80%, list=52%, signal=38%	991/11065/92912/9021/867/330/10401/64750/672/27338/7428/4214/22954/10054/65264/10055/8651/55958/7321/5371/7329/23221/55120/55236/51366/6502/7324/10477/10075/4591/996/29945/23291/8450/7325/51434/9320/8453/9820/79444/8554/7334/57154/9040/64682/118424/9039/57448/7332/51588/868/8452/10277/7317/89910/9063/26259/25898/7319/63893/51465/9690/51433/9978/331/23759/3093/8065/22888/8697/8881/329/23295/55585/…
hsa04071	Sphingolipid signaling pathway	121	0.401939	1.34903	0.0119656	0.0248014	0.0100763	6797	tags=60%, list=38%, signal=37%	8877/4363/130367/5603/5880/10558/134/253782/2207/23236/10000/427/5523/5337/165679/5293/9294/5331/7186/8560/8439/91012/1903/10672/2768/4893/140/4790/624/3845/5522/6093/5330/166929/5594/5518/5595/5338/5879/2773/596/5604/2776/123099/581/7157/5578/5520/9517/81537/6610/5290/5601/55304/6300/9846/5529/5291/5526/3265/387/5581/5602/207/5579/5516/10715/2770/4217/5605/5528/5599
hsa04530	Tight junction	164	0.379409	1.30344	0.0127914	0.0256341	0.0104146	7420	tags=55%, list=42%, signal=32%	1364/1741/6714/10376/7430/9181/3688/84790/8531/861/7408/1080/9071/1019/7846/51762/79778/5584/4214/5111/10095/84612/10096/10097/81/3996/23370/4478/27134/154810/776/5522/10109/2626/7277/3059/71/5562/6093/81873/5518/2017/55114/10398/140465/5879/10094/56288/998/87/7454/909/4627/7278/60/5563/4771/5520/9414/84552/23513/5601/93643/83700/5906/387/10093/51421/3993/5581/5567/4628/51208/1739/5602/100506658/…
hsa05164	Influenza A	154	0.37993	1.29761	0.0128171	0.0256341	0.0104146	6249	tags=47%, list=35%, signal=31%	3576/9641/3383/578/9021/3460/3838/29108/10000/1019/4600/4940/6772/5293/3606/11100/317/3717/6347/7187/5371/2033/3553/4790/841/293/4261/71/7514/5594/5595/5610/896/8480/51284/23633/29107/836/3716/5646/8766/5604/51135/3551/6352/8772/581/4928/5578/60/834/55916/3841/1387/54205/57506/7706/8795/5290/7297/3455/5291/114548/7099/10482/29110/8797/103/3661/8106/3665/207/5579
hsa04310	Wnt signaling pathway	171	0.373836	1.2866	0.0166885	0.0328016	0.0133266	7197	tags=55%, list=41%, signal=33%	1501/4316/6425/2239/8321/8324/22943/25805/1488/5880/2535/147495/57216/894/23236/7477/8323/81839/7090/5467/1457/6423/1454/5331/54361/4773/1857/4919/84445/8325/440193/8312/2033/6259/1856/57680/79718/4920/4772/5330/6885/4776/85409/27101/4088/23291/5530/896/817/5879/57805/55366/8607/7157/5578/1487/51176/1387/83439/80319/7483/5601/7091/2932/7474/8061/1452/25776/64840/5532/2487/4007/387/51701/9978/5533…

## Sheet: kegg-cluster2
ID	Description	setSize	enrichmentScore	NES	pvalue	p.adjust	qvalue	rank	leading_edge	core_enrichment
hsa04110	Cell cycle	154	0.585379	1.9864	1e-10	1.11196e-08	4.88549e-09	3664	tags=60%, list=21%, signal=48%	991/5347/701/990/983/4171/891/9319/9133/7040/4998/890/4175/9212/699/1029/7272/113130/4173/10403/898/81620/8318/4085/9232/1869/1871/8317/7042/23594/4172/5933/994/9088/1028/26271/1111/993/1017/7043/25/9700/894/1870/7534/1019/1663/7027/10971/4176/4174/90381/10926/1031/3066/5111/8243/995/9134/5591/5885/7533/1030/9126/1875/23383/80174/3065/1032/2033/23244/25836/6502/157570/10274/4999/2810/546/114799/7…
hsa05206	MicroRNAs in cancer	160	0.528718	1.80027	1.93384e-10	1.11196e-08	4.88549e-09	5631	tags=64%, list=32%, signal=44%	6659/4363/6541/9493/2744/1946/4318/4082/1786/3371/1029/113130/7430/898/578/1869/1871/7042/994/6624/2146/3678/5328/4851/90427/3925/4853/993/25/2261/894/1870/672/10298/7422/4854/1788/3066/7057/5156/960/995/1545/9134/5293/8651/5159/7431/54541/1789/659/10642/3065/7329/2033/4893/10018/4790/3845/6768/5598/5335/8434/27250/6093/5154/472/6464/5594/5595/1399/9839/4194/10253/836/2885/23405/596/5604/3551/515…
hsa05166	Human T-cell leukemia virus 1 infection	202	0.481489	1.66138	9.24429e-09	3.54364e-07	1.55693e-07	6255	tags=63%, list=35%, signal=41%	4316/991/701/90993/9133/7040/3561/6513/890/1029/3383/898/4085/9232/1869/1871/7042/1111/8829/1017/7043/9700/894/1870/3601/10000/6688/6929/1019/3718/3689/109/4214/8295/915/1031/111/9134/5293/3560/4773/5971/1030/64784/112/7046/706/7094/10488/2033/5901/4893/4790/3845/3559/293/1385/4772/7514/996/1959/29945/4776/916/545/472/5594/5595/4088/113/2353/5530/51434/896/1386/4215/9020/6908/2648/2113/3716/5604/…
hsa05168	Herpes simplex virus 1 infection	480	0.402828	1.45066	4.04365e-08	1.16255e-06	5.10776e-07	9169	tags=75%, list=52%, signal=37%	9641/6714/578/162967/90333/55769/6850/3678/7576/9021/3460/330/51427/10000/90649/6890/7188/125893/148203/388561/7097/400713/84914/7772/4940/7561/90338/100129842/9668/6772/81931/162972/168374/5293/170958/3054/342908/317/7743/7594/79088/3717/7186/7596/7771/284371/7748/6347/81856/7678/10308/7187/10172/170959/91664/255403/100289635/5371/100289678/10520/57343/7559/147694/6940/7562/3553/4790/7587/147657…
hsa04015	Rap1 signaling pathway	207	0.468201	1.61553	8.03038e-08	1.84699e-06	8.11491e-07	4546	tags=45%, list=26%, signal=34%	5909/5603/2263/5217/9170/1946/7423/6714/2260/3688/23094/1435/5880/54518/7408/3684/55740/2261/23236/10000/136/57568/2357/4254/3689/109/2149/7422/1902/5584/5900/3937/1436/7057/5156/10451/80310/3480/111/5228/5293/5331/84612/5159/2889/112/83593/57121/7409/7094/285/4893/999/3845/1969/5899/5335/805/9564/56034/3082/5898/5908/9771/71/2778/5330/5154/5594/5595/889/23683/113/1399/25865/5879/56288/64411/2773…
hsa01200	Carbon metabolism	113	-0.393862	-2.05774	1.51412e-07	2.48749e-06	1.0929e-06	1067	tags=33%, list=6%, signal=31%	2027/39/35/8801/26275/113675/84693/2653/2805/55902/51/414328/2271/2806/5096/38/847/275/2746/2645/1892/6470/55753/132158/5091/84706/4329/51179/2203/2875/9104/10993/5313/229/189/54363/1373
hsa04510	Focal adhesion	199	0.464796	1.60287	1.50852e-07	2.48749e-06	1.0929e-06	4519	tags=46%, list=26%, signal=35%	6696/3675/1277/3912/1278/1298/2316/3918/3691/3685/7423/6714/1293/3371/3911/1287/3688/3678/3915/5880/3673/7408/7058/858/7414/1284/330/1282/894/1292/10000/10298/23396/7422/1311/3910/4659/7057/5156/10451/80310/3480/3696/5228/1291/5293/3381/81/8394/5159/857/2889/5058/3676/7791/2318/7409/7094/9564/56034/824/5829/3082/5500/5501/5908/71/55742/6093/5154/64098/6464/5594/5595/3693/1399/896/10398/5879/3694/…
hsa04218	Cellular senescence	149	0.493286	1.67129	2.18604e-07	3.14244e-06	1.38066e-06	4604	tags=53%, list=26%, signal=40%	3710/4605/3576/2305/5603/983/891/9133/7040/890/1029/898/1869/1871/7042/3486/5933/5054/1111/993/1017/7043/894/1870/10000/1019/5928/59341/286826/9134/5293/4773/1030/1875/90550/83593/7046/22800/204851/776/4893/4790/3708/3845/805/2626/824/7248/5500/293/5501/5883/5810/4772/823/4776/1874/545/472/5594/10114/5595/4088/23291/5530/896/2113/5604/2309/678/6237/5608/7157/1978/4087/808/5925/11200/4683
hsa05132	Salmonella infection	248	0.432037	1.51013	2.42723e-06	3.10146e-05	1.36266e-05	8040	tags=73%, list=46%, signal=41%	3576/5603/5217/2316/10376/578/84790/84617/29108/330/10000/7846/4074/64837/4646/5788/3799/7097/1781/7100/1783/29109/10787/5293/3606/10095/84516/203068/10096/7186/10097/23643/9648/302/3071/1785/9265/5058/27128/2318/1778/837/3553/4790/8767/5287/10109/7277/841/23207/63916/113146/5898/338382/10006/71/840/5286/81873/6885/1434/1639/6993/5585/5594/9266/5595/64746/2353/10383/147700/10398/9367/347733/51626…
hsa05165	Human papillomavirus infection	322	0.413615	1.46451	2.90632e-06	3.34227e-05	1.46846e-05	6092	tags=48%, list=34%, signal=32%	5315/6696/3675/1277/3912/1278/8321/1298/90993/3918/9641/8324/3691/3685/1741/182/890/1293/3371/3911/898/578/1869/1287/3688/5933/3678/3915/4851/57801/3673/2535/4853/7058/1017/5734/26508/1284/1282/894/1292/7477/8323/10000/1019/4600/5523/7422/1311/4854/5584/3910/84441/3066/7057/6772/3696/9134/1291/5293/84612/54361/3381/1857/3996/5159/3955/8325/7187/3676/3065/8312/9794/10488/2033/4893/7283/3516/4790/1…
hsa04144	Endocytosis	233	0.434676	1.51248	3.28794e-06	3.43739e-05	1.51025e-05	6338	tags=58%, list=36%, signal=38%	2263/3561/6714/1759/1601/7852/50807/11031/2348/26056/858/867/28964/2261/7456/51652/64750/7037/23396/5337/5584/3799/116987/116984/5156/3480/829/377/10890/644150/10095/80223/84612/3560/10096/8027/55048/10097/8394/79720/30846/857/408/23096/1785/9265/7046/27128/51100/5371/58513/147179/30011/58533/1234/9815/10109/11021/9829/3559/55040/128866/3310/3482/56904/55737/81873/60682/9146/10193/26286/6455/8853…
hsa04360	Axon guidance	180	0.459905	1.57908	4.46772e-06	4.28157e-05	1.88115e-05	5631	tags=51%, list=32%, signal=35%	8440/2051/1946/5361/3984/57556/6714/9723/7852/219699/3688/55558/10512/5880/2049/8829/55740/25/4756/1947/10507/3985/10298/10509/5365/7220/6091/5293/54910/84612/54361/4773/54437/659/64218/5058/10154/84448/4893/85464/6259/3845/1969/5335/54961/9037/5998/57522/9353/6093/4776/1808/54434/5594/5595/5530/10398/817/4690/2042/23654/5921/5879/23380/56288/10505/2773/998/6237/5781/5062/5578/80031/1072/3611/194…
hsa05205	Proteoglycans in cancer	202	0.441265	1.52258	4.87843e-06	4.31554e-05	1.89607e-05	4386	tags=44%, list=25%, signal=33%	3710/1277/1278/5603/8321/2316/4318/8324/7040/3685/8826/3091/6714/2260/5329/7430/7042/4060/3688/4313/6548/3678/5328/3673/2535/858/867/7477/8323/10000/3339/7422/7097/10855/4659/7057/10451/960/3480/2817/5293/54361/857/8325/4478/29102/5058/22800/2318/7409/4893/3708/3845/7291/5335/10818/288/5829/3082/5500/3059/5501/967/27250/71/6093/5594/5595/3693/2017/1839/817/9138/5879/836/2885/5777/998/5604/2002/62…
hsa05130	Pathogenic Escherichia coli infection	195	0.441506	1.52108	6.40076e-06	5.25777e-05	2.31005e-05	4538	tags=49%, list=26%, signal=37%	8440/3576/5603/9170/1364/6714/10376/7430/9181/578/3688/84790/84617/25/8936/29108/2212/7456/9071/7846/2149/4646/4651/1902/7100/10163/10787/3606/644150/10095/203068/10096/7186/10097/9632/3071/9265/57121/5058/27128/147179/837/10672/2768/3553/4790/55930/10109/7277/841/3059/4643/9826/10006/71/840/6093/81873/6885/4542/5594/9266/5595/2017/55971/2353/10383/4641/4690/347733/4644/9138/5879/10094/836/4691/5…
hsa04814	Motor proteins	184	0.439565	1.50967	9.38782e-06	7.19733e-05	3.16221e-05	4774	tags=39%, list=27%, signal=29%	11004/10112/146909/9493/3833/24137/7171/3832/10376/113220/3797/56992/81930/84790/1062/9928/84617/3796/7846/64837/4646/4651/9585/3799/7169/80179/7138/1781/1783/829/84516/203068/347240/84376/1778/7283/7170/55930/7277/27175/7136/4643/55083/71/4542/1639/6993/10126/10383/147700/4650/90990/10398/4641/23303/347733/51626/4644/140465/830/3801/64005/10540/4627/7278/10381/60/11127/7168/23046/51143/4642
hsa03013	Nucleocytoplasmic transport	105	0.49623	1.63695	1.77368e-05	0.000113318	4.97875e-05	6967	tags=74%, list=39%, signal=45%	3838/23636/23165/23511/23225/23039/57122/55706/3837/7919/65109/348995/22916/11260/9631/10921/7329/9688/23279/5901/57187/22985/7175/3843/30000/4686/23214/64328/5905/7514/10527/79023/1434/10189/9972/79902/10762/3842/9883/8480/26019/23633/29107/55705/5411/57510/10250/53371/4928/3840/55916/3841/8021/5903/23534/6613/100101267/9984/9775/22794/129401/8563/5976/2733/10526/10482/79228/65110/25909/55746/96…
hsa05203	Viral carcinogenesis	159	0.451683	1.53771	1.69286e-05	0.000113318	4.97875e-05	6204	tags=61%, list=35%, signal=40%	5315/991/983/90993/6714/890/1029/898/578/51564/5933/6850/1111/1017/894/7534/5366/1019/3718/10971/7188/3066/9134/5293/7186/81/7533/1030/7187/3065/10488/2033/4893/3516/1234/4790/1108/3845/841/6502/5829/245972/7185/1385/7529/1959/79885/7532/5594/5922/5595/5610/2967/2965/896/1386/6908/1654/2648/5879/836/2885/998/3716/87/23352/581/7157/3190/4791/1387/5925/4067/64764/6774/9261/9586/2960/5290/23513/2961…
hsa04810	Regulation of actin cytoskeleton	226	0.426124	1.47807	1.58094e-05	0.000113318	4.97875e-05	4388	tags=44%, list=25%, signal=34%	3675/2263/5217/9170/3984/3691/3685/8826/6714/2260/7430/7852/128239/3688/6548/3678/5880/3673/7114/3684/55740/7414/28964/8936/2261/5305/10000/3689/3985/2149/10298/10152/23396/89846/1902/4659/5156/10451/80310/10163/3696/10787/5293/10095/10096/10097/81/8394/5159/81624/4478/3071/2245/3687/57121/5058/22800/3676/7409/10672/2768/4893/85464/624/3845/10109/54961/9564/56034/5829/5500/5501/221178/71/6093/839…
hsa05135	Yersinia infection	134	0.466776	1.5677	2.59865e-05	0.000152194	6.68678e-05	8010	tags=78%, list=45%, signal=43%	3576/5603/3984/6714/3688/3678/5880/29108/2212/10000/7456/23396/3937/10451/10163/5293/3606/644150/10095/10096/7186/4773/10097/8394/8935/6347/3676/7409/147179/925/3553/4790/9815/10109/5335/9564/5829/63916/71/4772/6093/81873/6885/6195/5585/5594/5595/2353/1399/9138/5879/5586/10094/391/998/5604/51135/2776/3551/7454/5608/3932/60/834/23118/926/920/3654/5290/1793/5601/2932/6300/8874/5291/387/114548/7099/…
hsa04390	Hippo signaling pathway	153	0.454854	1.54256	2.64685e-05	0.000152194	6.68678e-05	7197	tags=66%, list=41%, signal=39%	8463/8321/8324/332/7040/1741/7042/5054/174/7004/2535/7043/25937/330/894/7477/8323/7534/3689/10971/374/5584/55233/1454/84612/54361/166824/1857/7533/3996/9231/8325/659/7046/4092/8312/999/122786/5522/1856/9113/5500/5501/7005/71/7529/1453/656/7532/85409/5518/92597/10413/4088/23291/896/56288/1742/7003/4087/60/51176/83439/4771/657/5520/6788/27113/84552/7483/23286/23513/2932/654/7474/26524/11186/126374/…
hsa04151	PI3K-Akt signaling pathway	355	0.387309	1.37987	3.56402e-05	0.000195172	8.57508e-05	5614	tags=43%, list=32%, signal=30%	6696/3675/1277/3912/1278/2263/1298/7039/9170/9180/90993/1946/3918/3691/3685/3561/7423/1293/2260/3371/3911/898/1287/3688/1435/6850/3678/3915/3673/7058/1017/1284/2261/1282/894/1292/10000/7534/1019/92579/4254/3718/10971/2149/5523/672/2997/2056/7422/374/1902/1311/7097/1441/3910/1436/7057/5156/59345/80310/3480/3696/3566/5228/9134/1291/5293/3381/3560/3717/7533/5159/54541/57121/3676/285/10488/4893/10018…
hsa04668	TNF signaling pathway	113	0.477185	1.58236	4.06171e-05	0.000212317	9.32833e-05	6480	tags=66%, list=37%, signal=42%	2919/6374/6372/5603/4323/3976/90993/4318/182/3383/6364/1435/9021/330/10000/7412/7188/10059/5293/7186/602/6347/7187/10488/3553/4790/153090/841/3726/2921/7185/1385/840/6885/5594/5595/3659/2353/8986/1386/7128/9020/6376/836/5604/3551/5608/6352/8772/23118/197259/64764/9530/9586/5290/5601/843/6300/468/1906/1388/5291/8837/331/3600/11035/5602/329/207/192111/257397/7133/1326/8809/4217
hsa04072	Phospholipase D signaling pathway	143	0.447578	1.51128	4.64897e-05	0.000232449	0.000102129	5631	tags=51%, list=32%, signal=35%	8877/3576/9170/5737/1759/6850/2207/23236/10000/4254/109/2149/23396/5337/1902/5900/5156/80310/56895/111/5293/5331/8394/5159/1785/112/9265/57121/22800/27128/10672/2768/5321/4893/8525/3845/5899/5335/56034/10161/7248/5898/2778/5330/5154/6464/5594/9266/5595/113/5338/1606/160851/2885/8527/5604/6237/5155/5781/5578/146850/5294/23533/6655/5290/10555/9846/8526/5291/6654/3265/3815/387
hsa04010	MAPK signaling pathway	297	0.398225	1.40383	6.93763e-05	0.000332428	0.000146055	6797	tags=53%, list=38%, signal=33%	5603/2263/7039/2316/1946/7040/7423/1852/2260/1846/7042/8912/994/1435/3925/5880/7043/2261/10000/2122/3556/4254/7422/374/8491/4214/1847/1436/5156/80310/3480/5228/7186/5971/5159/23162/9064/408/784/7046/57551/5058/22800/6789/2318/5536/776/285/2768/5321/4893/3553/4790/3845/1969/5598/56034/1844/3082/5778/5908/3310/4772/6885/6195/5154/4294/5594/5922/5595/2353/5530/1399/8986/1386/4215/7786/9020/5921/5879…
hsa04014	Ras signaling pathway	229	0.410789	1.42782	7.8479e-05	0.000361004	0.00015861	6629	tags=51%, list=38%, signal=32%	2263/7039/1946/7423/2260/22821/1435/5880/25/2261/10000/4254/10298/5337/7422/8437/5900/1436/5156/59345/80310/3480/5228/5293/57148/5159/83593/5058/22800/6789/9610/285/23179/9462/5321/4893/4790/3845/1969/5899/5335/805/56034/2782/54331/3082/5898/5908/9771/5154/6464/5594/5922/5595/27/5338/2787/2113/5921/8844/5879/2885/998/5604/2002/3551/6237/5155/5781/5062/8831/5578/4763/51196/64926/808/1945/1944/2627…
hsa04380	Osteoclast differentiation	132	0.455154	1.52557	8.47179e-05	0.000374714	0.000164634	5524	tags=55%, list=31%, signal=38%	3710/5603/1535/7040/54209/7042/1513/1435/6850/9021/3460/4982/2214/2212/4688/10000/6688/140885/3937/1436/8792/2355/2209/4286/6772/11006/5293/7186/4773/5971/8651/489/7305/4689/7046/3553/4790/3708/126014/3726/1385/54/4772/6885/653361/55423/5594/5595/695/2353/5530/488/9020/10859/5879/2885/3716/5604/3551/5608/3932/4791/23118/5290/5601/10288/8061/7297/3455/6300/9846/5532/5291
hsa05163	Human cytomegalovirus infection	215	0.419895	1.45284	9.21213e-05	0.000392368	0.000172391	6057	tags=52%, list=34%, signal=34%	3710/3576/5603/90993/3685/6714/1029/578/1869/1871/7852/5880/5734/1870/23236/10000/1019/6890/109/7188/7422/5156/59345/111/5293/5331/7186/4773/6347/112/10672/2768/10488/4893/1234/6667/3553/4790/3708/3845/805/9564/2782/841/54331/5829/7248/1385/9826/2778/4772/6093/5330/4776/1230/5594/5595/113/5530/1399/1386/2787/6376/9138/5879/836/2885/2773/3716/5604/2002/2776/3551/5608/6352/8772/3587/581/7157/1978/5…
hsa04974	Protein digestion and absorption	102	0.474233	1.56342	0.000130315	0.000521145	0.00022897	1641	tags=25%, list=9%, signal=23%	6510/1277/1281/1278/1298/1289/8645/1293/476/486/9056/1287/1307/1290/3784/483/1284/1282/1292/23428/1296/1303/206358/4224/1301/1291
hsa03040	Spliceosome	127	0.451611	1.50875	0.000131419	0.000521145	0.00022897	8015	tags=80%, list=45%, signal=44%	55119/1665/84991/7919/10915/2521/22916/23350/10262/6632/27316/6628/10465/57187/84950/9410/22985/9128/11338/8175/3178/8683/23020/4686/23451/10772/3310/29896/3192/9343/55660/220988/6626/10189/10713/9129/9416/58517/6627/23450/51729/51691/6434/6426/10946/6427/4670/6428/3190/3183/10285/57461/6633/6429/6629/1659/9984/9775/9879/6432/11017/6625/9785/11325/25766/6637/9716/10291/6636/6431/51362/1655/10992/…
hsa05161	Hepatitis B	160	0.430431	1.4656	0.000203327	0.000779419	0.000342445	6249	tags=58%, list=35%, signal=38%	3576/5603/90993/9641/4318/332/7040/6714/890/898/1869/1871/7042/1017/7043/1870/10000/7534/3339/3718/10971/7097/4214/5111/6772/9134/5293/317/3717/4773/7187/7046/10488/2033/4893/4790/3845/841/1385/4772/7529/6885/1959/4776/5594/5595/4088/2353/1386/1654/836/2885/3716/596/6775/5604/51135/2002/3551/5608/8772/581/7157/5578/1387/5925/54205/57506/23118/64764/6774/6655/9586/3654/5290/5601/843/7297/6300/468/…
hsa05167	Kaposi sarcoma-associated herpesvirus infection	187	0.411592	1.41373	0.000298778	0.00110837	0.000486973	6519	tags=52%, list=37%, signal=33%	2919/3710/3576/5603/9641/3091/6714/3383/578/1869/1871/6850/1870/10000/1019/7422/3055/57580/942/59345/6772/5293/3717/7186/4773/7187/285/4277/2033/4893/1234/4790/3708/3845/5335/805/2782/841/2921/54331/1385/4772/4776/9976/1230/5594/5595/5610/2353/5530/2787/5879/836/3716/5604/3551/5155/5608/8772/581/7157/146850/51176/1387/5294/808/5925/54205/83439/4067/23533/6774/9261/5290/5601/2932/8678/7297/3455/63…
hsa05131	Shigellosis	216	0.406098	1.40616	0.000348954	0.00125405	0.00055098	8010	tags=68%, list=45%, signal=38%	3710/3576/5603/3099/5217/80201/6714/113026/9181/3688/3678/5580/54874/7414/8936/29108/100132074/23236/10000/7188/7100/960/10163/8915/5293/3606/10095/5331/10096/7186/10097/81/3098/11335/7321/9265/27128/7094/837/3553/4790/3708/8767/10892/10109/5335/9564/824/5829/64121/63916/3059/23048/2931/71/6093/5330/81873/6885/92610/823/472/5594/9266/5595/2017/23291/84812/1399/10398/3101/5879/10094/998/596/87/230…
hsa05152	Tuberculosis	164	0.422406	1.44119	0.000363001	0.001265	0.000555791	7338	tags=59%, list=42%, signal=35%	8877/5603/7040/6714/9902/7042/6850/3460/7043/3684/2214/2207/2212/10000/11151/3689/7097/7096/4046/2209/6772/8915/3606/317/3717/4800/64581/3687/2033/1520/3553/4790/8767/7421/10892/805/841/245972/4261/1385/5994/5594/5595/5530/10312/817/8844/836/3716/596/51135/972/8772/3587/581/5993/1263/1387/808/54205/8625/10333/64170/3654/527/5601/843/8411/6300/5532/22925/4802/387/7099/3588/5533/7879/2215/5878/5602…
hsa04660	T cell receptor signaling pathway	118	0.445152	1.48177	0.000402349	0.00136088	0.000597917	8214	tags=75%, list=47%, signal=41%	8440/5603/5133/10000/1019/4794/5523/10298/5788/3937/915/10451/8915/5293/4773/84433/5058/7409/4893/925/4790/3845/5522/10892/5335/4772/6885/1493/916/5594/5518/5595/2353/5530/4690/9020/2885/5777/998/5604/3551/5781/5062/3932/917/5520/6655/868/10125/926/920/5290/5601/2932/6300/5532/5529/5291/5526/6654/3265/387/5533/1739/29851/5602/207/5516/1326/7535/5605/5528/5599/5588/5600/5515/7410/5894/5609/5970/28…
hsa04114	Oocyte meiosis	125	0.435448	1.45181	0.000434536	0.00142776	0.0006273	6157	tags=51%, list=35%, signal=34%	3710/991/5347/5603/983/891/9133/699/898/4085/9232/9088/26271/1017/9700/7534/10971/109/6790/8243/3480/995/111/9134/7533/9126/112/3708/805/5500/5501/7529/27127/6195/996/29945/7532/5594/5518/5595/23291/113/5530/51434/817/5604/64682/808/9985/9748/6300/286151/5532/5529/5526/51433/6197/9978/5533/5567/8697/8881/7531/5499
hsa04972	Pancreatic secretion	100	0.462124	1.51897	0.000452896	0.00144675	0.000635644	4289	tags=35%, list=24%, signal=27%	3710/9545/6344/476/486/6558/6548/3784/483/5874/1080/23236/109/490/7220/111/5331/489/112/6522/493/3708/952/5908/2778/5330/113/481/488/5879/1358/5646/8766/2776/5578
hsa05170	Human immunodeficiency virus 1 infection	198	0.407036	1.40319	0.000499661	0.001553	0.000682325	8316	tags=65%, list=47%, signal=35%	3710/5603/983/891/9133/3984/578/7852/5880/27350/1111/8906/10000/6890/3985/7188/10298/7097/915/59345/995/5293/7186/4773/5058/4893/1234/4790/3708/3845/5335/805/2782/841/54331/5829/130340/4772/6885/60489/4776/916/545/472/8905/5594/5595/23291/2353/8450/5530/140564/1399/9582/2787/5879/836/2773/596/5604/51135/2776/3551/5608/8772/5062/581/162/5578/917/1072/808/54205/23118/7465/920/3654/5290/200316/5601/…
hsa04919	Thyroid hormone signaling pathway	121	0.442555	1.47506	0.00065156	0.00197182	0.00086634	5845	tags=53%, list=33%, signal=36%	5214/3685/3091/6513/6714/113026/476/486/6548/483/4851/4853/5213/23236/10000/10231/4854/3066/6772/9968/5293/9282/5331/54361/489/7067/23389/3065/2033/4893/3845/5335/2626/9882/5469/5208/71/5330/5594/5595/481/84812/488/9442/25942/2648/5604/8648/7157/5578/60/51196/1387/9862/9440/8202/9611/5290/2932/9969/5291/3265/5567/478
hsa05202	Transcriptional misregulation in cancer	173	0.412296	1.41278	0.000738765	0.00217841	0.000957104	6306	tags=51%, list=36%, signal=33%	6692/3576/9915/4318/8842/2118/890/578/4300/3486/5328/861/3684/597/330/894/2119/6688/6929/2530/5090/8861/1436/2120/1031/3066/942/2209/4286/3480/7403/64332/3560/2115/51513/84444/4297/2521/3065/4291/5371/6667/4790/4299/905/7185/7030/5327/5218/5154/904/472/25942/5087/6760/581/7157/3206/7709/4298/2130/55589/6935/466/1649/860/9611/8464/648/51274/5546/3002/4149/1848/2313/221037/1655/64919/4613/7102/5914…
hsa04915	Estrogen signaling pathway	136	0.426926	1.43549	0.0016945	0.00475288	0.00208822	6240	tags=46%, list=35%, signal=30%	3880/3710/7039/90993/7031/4318/6714/4313/3872/5580/23236/10000/109/2550/111/5293/5331/112/25984/3760/54474/10488/4893/6667/3708/3845/805/1385/3310/2778/5330/6464/5594/5595/113/2353/1839/1386/2885/2773/596/5604/8648/2776/808/64764/6655/9586/8202/5290/468/3326/3858/1388/5291/6654/3265/5567/2288/1956/3312/5914/207
hsa04926	Relaxin signaling pathway	128	0.421338	1.40871	0.00167936	0.00475288	0.00208822	6474	tags=54%, list=37%, signal=34%	1277/1281/1278/5603/90993/4318/7040/7423/6714/1287/4312/4313/1284/1282/23236/10000/109/7422/59345/111/5293/5331/408/2769/112/7046/10488/4893/4790/3845/2782/54331/1385/2778/5330/6464/5594/5595/113/2353/1386/2787/2885/2773/5604/4087/5578/64764/6655/9586/5290/5601/6300/468/409/1906/1388/5291/6654/3265/55970/2783/5567/1956/5602/207/2793/3640/2770
hsa04621	NOD-like receptor signaling pathway	182	0.397345	1.3645	0.00183344	0.00502014	0.00220564	7453	tags=55%, list=42%, signal=32%	2919/3710/3576/5603/1535/9641/1536/3428/84168/5580/29108/330/23236/7226/7188/7158/4940/51393/10059/6772/3606/5331/7186/63940/6347/84674/90550/115362/7187/837/3553/4790/3708/8767/841/2921/5330/6885/140609/9447/5585/5594/5595/55669/7128/5586/3716/596/51135/3551/6352/8772/55072/10392/10616/834/10010/57506/23118/79184/64170/5601/7297/3455/118429/6300/3326/9051/387/114548/7099/81631/331/29110/3661/366…
hsa04935	Growth hormone synthesis, secretion and action	120	0.426444	1.42061	0.00207204	0.00554151	0.00243471	6249	tags=52%, list=35%, signal=34%	3710/5603/90993/3486/6755/9021/23236/10000/109/4214/6772/111/5293/5331/3717/8651/6752/112/776/10488/2033/4893/3708/3845/5335/9564/3726/1385/2778/5330/6464/5594/5595/113/2353/1399/1386/2885/2773/5604/2776/5608/5578/1387/64764/6774/6655/9586/5290/5601/2932/6300/468/1388/6776/5291/6654/3265/5567/2767/5602/207/5579
hsa04722	Neurotrophin signaling pathway	118	0.422478	1.40629	0.00240804	0.00615389	0.00270377	8010	tags=69%, list=45%, signal=38%	5603/5580/25/10000/4794/4214/11108/5293/397/57498/9500/2889/4893/4790/3845/8767/5598/5335/805/10818/10603/5908/6195/6272/6464/5594/5595/10019/1399/4215/817/5879/2885/998/596/5604/51135/2309/3551/5781/581/7157/808/6655/9261/3654/5290/5601/2932/6300/468/25970/5291/6654/3265/5906/387/6197/10782/396/673/7531/5602/207/4217/2549/5605/5599/4915/818/5600/7189/5894/11213/356/5609/5970/4145/5170/1432/3725
hsa04145	Phagosome	130	0.417582	1.39794	0.0024032	0.00615389	0.00270377	7338	tags=64%, list=42%, signal=38%	1535/3685/10376/9902/3688/84790/3678/1536/3673/84617/7058/3684/2214/2212/4688/11151/7846/6890/3689/4074/7037/1311/7097/1781/1783/7057/2209/8417/203068/4481/64581/4689/1778/1520/7277/53407/245972/338382/4973/71/9146/653361/200576/3693/9296/10383/10312/29927/347733/5879/7278/10381/60/51143/10333/523/90423/527/526/8411/22925/9554/7099/9341/528/23673/7879/2215/245973/5878/81035/5289/2213/5868/55176/5…
hsa04625	C-type lectin receptor signaling pathway	104	0.431743	1.42214	0.00288513	0.00721281	0.00316902	5820	tags=54%, list=33%, signal=36%	3710/5603/9641/6714/6850/5580/29108/2207/10000/4046/6772/8915/5293/4773/5971/602/64581/5058/22800/4893/3553/4790/3708/3845/10892/805/841/4772/1959/4776/5594/5595/3659/5530/9020/8844/3551/6237/5781/1263/4791/834/808/868/9261/64170/5290/5601/6300/5532/5291/3265/387/53342/114548/5533
hsa04550	Signaling pathways regulating pluripotency of stem cells	142	0.405048	1.36732	0.00295316	0.00722581	0.00317473	6273	tags=49%, list=36%, signal=32%	5603/2263/8321/3976/8324/1852/2260/2535/2261/7477/10637/8323/10000/6929/3718/90/6498/3480/7703/5293/10336/4090/54361/3717/5013/1857/91/55183/8325/659/56916/8312/7994/4893/3845/1856/5460/9314/5978/3720/3175/5594/5595/3400/4088/83729/2885/3716/5604/9869/4087/657/6774/7483/5290/2932/7474/648/6300/3399/5291/3265/3625/3977/1749/92/4093/207/4211/4086
hsa04650	Natural killer cell mediated cytotoxicity	118	0.418469	1.39295	0.00304271	0.00728982	0.00320285	6759	tags=47%, list=38%, signal=29%	3383/6850/5880/3460/2214/2207/7462/3689/3937/10451/5293/4773/7305/5058/7409/4277/4893/3845/5335/4772/6464/5594/5595/5530/80328/5879/836/2885/5777/962/5604/5781/3932/5578/8795/6655/5290/3455/5532/5291/3002/6654/3265/5533/673/8797/79465/2215/6452/5579/10870/7535/4068/5605/100507436/80329
hsa05169	Epstein-Barr virus infection	178	0.390113	1.338	0.00328089	0.00770005	0.00338309	8108	tags=62%, list=46%, signal=34%	5603/9641/890/3383/898/578/1869/1871/6850/1017/894/1870/10000/1019/4794/3718/6890/7188/7097/4940/915/9612/3066/965/960/6772/9134/5293/317/7186/5971/7431/7187/3065/3516/10018/4790/864/841/6502/6885/916/953/10213/5610/695/896/7128/9020/8819/25942/5879/836/3716/596/51135/3551/5608/5708/8772/581/7157/917/4791/5925/54205/57506/23118/4067/6774/3654/5290/5601/3280/7297/3455/6300/5291/5707/29110/5717/366…
hsa04210	Apoptosis	134	0.411963	1.38361	0.00475047	0.0109261	0.00480047	6240	tags=57%, list=35%, signal=37%	3710/332/4001/84823/10376/578/84790/1513/1075/835/1515/597/330/10000/5366/7846/5293/1439/317/7186/5783/4893/10018/1520/4790/3708/153090/3845/839/824/7277/841/7185/71/840/823/472/5594/5595/2353/9020/1677/142/55367/836/1676/596/5604/9451/3551/8772/581/7157/7278/60/54205/1649/8795/27113/6709/10038/5290/5601/843/4170/468/5291/3002/3265/8837/331/8797/5602/329/143/207
hsa04062	Chemokine signaling pathway	188	0.383448	1.31854	0.00509889	0.0114975	0.00505153	6249	tags=52%, list=35%, signal=34%	2919/6374/6372/3576/6714/6364/7852/5880/5580/23236/10000/10344/56477/3718/109/3055/57580/10451/59345/6772/111/4283/5197/5293/2268/5331/3717/408/6347/112/10563/9547/5058/7409/4893/1234/4790/3845/5335/9564/1794/2782/2921/54331/5829/5908/2931/6093/5330/1230/653361/6464/5594/5595/113/1399/2787/6376/5879/56288/2885/2773/998/5604/2309/2776/3551/7454/6352/146850/388372/5294/2833/4067/23533/6774/6655/529…
hsa04620	Toll-like receptor signaling pathway	102	0.421928	1.39098	0.00669471	0.0148056	0.00650498	8010	tags=64%, list=45%, signal=35%	6696/3576/5603/9641/1513/10000/7097/7096/7100/942/6772/4283/5293/23643/7187/3553/4790/841/6885/5594/5595/2353/51284/5879/5604/51135/3551/5608/6352/8772/388372/23118/10333/3654/5290/5601/3455/6300/6351/5291/7099/414062/29110/51311/3661/3665/5602/207/941/1326/3663/5605/5599/10454/5600/6373/7098/148022/7189/5609/5970/3592/1432/6416/3725
hsa04670	Leukocyte transendothelial migration	112	0.415887	1.37959	0.00975704	0.0211709	0.00930165	4519	tags=40%, list=26%, signal=30%	5603/1535/1364/4318/3383/7430/7852/3688/4313/1536/5880/7408/3684/7414/4688/7412/9071/3689/10451/5293/81/4478/4689/83593/3676/7409/7070/5335/9564/5829/5908/71/6093/653361/10398/5879/2773/998/87/5781/1500/5578/60/399/394
hsa05162	Measles	136	0.400724	1.34739	0.0107507	0.0225467	0.00990611	9357	tags=71%, list=53%, signal=34%	9641/3561/898/578/1017/894/10000/1019/3718/4600/7097/4940/915/6772/1457/9134/5293/317/3560/4478/7187/3553/4790/841/3559/3310/6885/916/5610/2353/896/51284/7128/9367/836/3716/596/51135/9451/3551/8772/581/7157/917/54205/57506/23118/27113/6774/868/3654/5290/5601/2932/7297/3455/25898/6776/5291/7099/29110/103/3661/3312/3665/5602/207/2213/10379/5599/1459/4179/30835/4939/64135/7189/3304/356/5970/27102/35…
hsa04071	Sphingolipid signaling pathway	121	0.401939	1.33968	0.0107832	0.0225467	0.00990611	6797	tags=60%, list=38%, signal=37%	8877/4363/130367/5603/5880/10558/134/253782/2207/23236/10000/427/5523/5337/165679/5293/9294/5331/7186/8560/8439/91012/1903/10672/2768/4893/140/4790/624/3845/5522/6093/5330/166929/5594/5518/5595/5338/5879/2773/596/5604/2776/123099/581/7157/5578/5520/9517/81537/6610/5290/5601/55304/6300/9846/5529/5291/5526/3265/387/5581/5602/207/5579/5516/10715/2770/4217/5605/5528/5599
hsa04120	Ubiquitin mediated proteolysis	137	0.395919	1.33245	0.0115025	0.0236212	0.0103782	9258	tags=80%, list=52%, signal=38%	991/11065/92912/9021/867/330/10401/64750/672/27338/7428/4214/22954/10054/65264/10055/8651/55958/7321/5371/7329/23221/55120/55236/51366/6502/7324/10477/10075/4591/996/29945/23291/8450/7325/51434/9320/8453/9820/79444/8554/7334/57154/9040/64682/118424/9039/57448/7332/51588/868/8452/10277/7317/89910/9063/26259/25898/7319/63893/51465/9690/51433/9978/331/23759/3093/8065/22888/8697/8881/329/23295/55585/…
hsa04530	Tight junction	164	0.379409	1.29449	0.0126545	0.025531	0.0112173	7420	tags=55%, list=42%, signal=32%	1364/1741/6714/10376/7430/9181/3688/84790/8531/861/7408/1080/9071/1019/7846/51762/79778/5584/4214/5111/10095/84612/10096/10097/81/3996/23370/4478/27134/154810/776/5522/10109/2626/7277/3059/71/5562/6093/81873/5518/2017/55114/10398/140465/5879/10094/56288/998/87/7454/909/4627/7278/60/5563/4771/5520/9414/84552/23513/5601/93643/83700/5906/387/10093/51421/3993/5581/5567/4628/51208/1739/5602/100506658/…
hsa05164	Influenza A	154	0.37993	1.28924	0.0150656	0.0298715	0.0131243	6249	tags=47%, list=35%, signal=31%	3576/9641/3383/578/9021/3460/3838/29108/10000/1019/4600/4940/6772/5293/3606/11100/317/3717/6347/7187/5371/2033/3553/4790/841/293/4261/71/7514/5594/5595/5610/896/8480/51284/23633/29107/836/3716/5646/8766/5604/51135/3551/6352/8772/581/4928/5578/60/834/55916/3841/1387/54205/57506/7706/8795/5290/7297/3455/5291/114548/7099/10482/29110/8797/103/3661/8106/3665/207/5579

## Sheet: kegg-cluster3
ID	Description	setSize	enrichmentScore	NES	pvalue	p.adjust	qvalue	rank	leading_edge	core_enrichment
hsa04110	Cell cycle	154	0.585379	2.0142	1e-10	8.12145e-09	3.0746e-09	3664	tags=60%, list=21%, signal=48%	991/5347/701/990/983/4171/891/9319/9133/7040/4998/890/4175/9212/699/1029/7272/113130/4173/10403/898/81620/8318/4085/9232/1869/1871/8317/7042/23594/4172/5933/994/9088/1028/26271/1111/993/1017/7043/25/9700/894/1870/7534/1019/1663/7027/10971/4176/4174/90381/10926/1031/3066/5111/8243/995/9134/5591/5885/7533/1030/9126/1875/23383/80174/3065/1032/2033/23244/25836/6502/157570/10274/4999/2810/546/114799/7…
hsa05206	MicroRNAs in cancer	160	0.528718	1.82593	1.42482e-10	8.12145e-09	3.0746e-09	5631	tags=64%, list=32%, signal=44%	6659/4363/6541/9493/2744/1946/4318/4082/1786/3371/1029/113130/7430/898/578/1869/1871/7042/994/6624/2146/3678/5328/4851/90427/3925/4853/993/25/2261/894/1870/672/10298/7422/4854/1788/3066/7057/5156/960/995/1545/9134/5293/8651/5159/7431/54541/1789/659/10642/3065/7329/2033/4893/10018/4790/3845/6768/5598/5335/8434/27250/6093/5154/472/6464/5594/5595/1399/9839/4194/10253/836/2885/23405/596/5604/3551/515…
hsa05166	Human T-cell leukemia virus 1 infection	202	0.481489	1.68846	9.10589e-09	3.46024e-07	1.30997e-07	6255	tags=63%, list=35%, signal=41%	4316/991/701/90993/9133/7040/3561/6513/890/1029/3383/898/4085/9232/1869/1871/7042/1111/8829/1017/7043/9700/894/1870/3601/10000/6688/6929/1019/3718/3689/109/4214/8295/915/1031/111/9134/5293/3560/4773/5971/1030/64784/112/7046/706/7094/10488/2033/5901/4893/4790/3845/3559/293/1385/4772/7514/996/1959/29945/4776/916/545/472/5594/5595/4088/113/2353/5530/51434/896/1386/4215/9020/6908/2648/2113/3716/5604/…
hsa04015	Rap1 signaling pathway	207	0.468201	1.64118	3.52189e-08	1.00374e-06	3.79994e-07	4546	tags=45%, list=26%, signal=34%	5909/5603/2263/5217/9170/1946/7423/6714/2260/3688/23094/1435/5880/54518/7408/3684/55740/2261/23236/10000/136/57568/2357/4254/3689/109/2149/7422/1902/5584/5900/3937/1436/7057/5156/10451/80310/3480/111/5228/5293/5331/84612/5159/2889/112/83593/57121/7409/7094/285/4893/999/3845/1969/5899/5335/805/9564/56034/3082/5898/5908/9771/71/2778/5330/5154/5594/5595/889/23683/113/1399/25865/5879/56288/64411/2773…
hsa05168	Herpes simplex virus 1 infection	480	0.402828	1.45094	4.40887e-08	1.00522e-06	3.80555e-07	9169	tags=75%, list=52%, signal=37%	9641/6714/578/162967/90333/55769/6850/3678/7576/9021/3460/330/51427/10000/90649/6890/7188/125893/148203/388561/7097/400713/84914/7772/4940/7561/90338/100129842/9668/6772/81931/162972/168374/5293/170958/3054/342908/317/7743/7594/79088/3717/7186/7596/7771/284371/7748/6347/81856/7678/10308/7187/10172/170959/91664/255403/100289635/5371/100289678/10520/57343/7559/147694/6940/7562/3553/4790/7587/147657…
hsa04510	Focal adhesion	199	0.464796	1.62762	8.02236e-08	1.52425e-06	5.77047e-07	4519	tags=46%, list=26%, signal=35%	6696/3675/1277/3912/1278/1298/2316/3918/3691/3685/7423/6714/1293/3371/3911/1287/3688/3678/3915/5880/3673/7408/7058/858/7414/1284/330/1282/894/1292/10000/10298/23396/7422/1311/3910/4659/7057/5156/10451/80310/3480/3696/5228/1291/5293/3381/81/8394/5159/857/2889/5058/3676/7791/2318/7409/7094/9564/56034/824/5829/3082/5500/5501/5908/71/55742/6093/5154/64098/6464/5594/5595/3693/1399/896/10398/5879/3694/…
hsa04218	Cellular senescence	149	0.493286	1.69471	1.23548e-07	2.01207e-06	7.61726e-07	4604	tags=53%, list=26%, signal=40%	3710/4605/3576/2305/5603/983/891/9133/7040/890/1029/898/1869/1871/7042/3486/5933/5054/1111/993/1017/7043/894/1870/10000/1019/5928/59341/286826/9134/5293/4773/1030/1875/90550/83593/7046/22800/204851/776/4893/4790/3708/3845/805/2626/824/7248/5500/293/5501/5883/5810/4772/823/4776/1874/545/472/5594/10114/5595/4088/23291/5530/896/2113/5604/2309/678/6237/5608/7157/1978/4087/808/5925/11200/4683
hsa04360	Axon guidance	180	0.459905	1.60058	1.68728e-06	2.40437e-05	9.10243e-06	5631	tags=51%, list=32%, signal=35%	8440/2051/1946/5361/3984/57556/6714/9723/7852/219699/3688/55558/10512/5880/2049/8829/55740/25/4756/1947/10507/3985/10298/10509/5365/7220/6091/5293/54910/84612/54361/4773/54437/659/64218/5058/10154/84448/4893/85464/6259/3845/1969/5335/54961/9037/5998/57522/9353/6093/4776/1808/54434/5594/5595/5530/10398/817/4690/2042/23654/5921/5879/23380/56288/10505/2773/998/6237/5781/5062/5578/80031/1072/3611/194…
hsa05132	Salmonella infection	248	0.432037	1.52559	2.14966e-06	2.7229e-05	1.03083e-05	8040	tags=73%, list=46%, signal=41%	3576/5603/5217/2316/10376/578/84790/84617/29108/330/10000/7846/4074/64837/4646/5788/3799/7097/1781/7100/1783/29109/10787/5293/3606/10095/84516/203068/10096/7186/10097/23643/9648/302/3071/1785/9265/5058/27128/2318/1778/837/3553/4790/8767/5287/10109/7277/841/23207/63916/113146/5898/338382/10006/71/840/5286/81873/6885/1434/1639/6993/5585/5594/9266/5595/64746/2353/10383/147700/10398/9367/347733/51626…
hsa05165	Human papillomavirus infection	322	0.413615	1.47224	3.14708e-06	3.58767e-05	1.35821e-05	6092	tags=48%, list=34%, signal=32%	5315/6696/3675/1277/3912/1278/8321/1298/90993/3918/9641/8324/3691/3685/1741/182/890/1293/3371/3911/898/578/1869/1287/3688/5933/3678/3915/4851/57801/3673/2535/4853/7058/1017/5734/26508/1284/1282/894/1292/7477/8323/10000/1019/4600/5523/7422/1311/4854/5584/3910/84441/3066/7057/6772/3696/9134/1291/5293/84612/54361/3381/1857/3996/5159/3955/8325/7187/3676/3065/8312/9794/10488/2033/4893/7283/3516/4790/1…
hsa05205	Proteoglycans in cancer	202	0.441265	1.54741	5.2192e-06	4.95824e-05	1.87708e-05	4386	tags=44%, list=25%, signal=33%	3710/1277/1278/5603/8321/2316/4318/8324/7040/3685/8826/3091/6714/2260/5329/7430/7042/4060/3688/4313/6548/3678/5328/3673/2535/858/867/7477/8323/10000/3339/7422/7097/10855/4659/7057/10451/960/3480/2817/5293/54361/857/8325/4478/29102/5058/22800/2318/7409/4893/3708/3845/7291/5335/10818/288/5829/3082/5500/3059/5501/967/27250/71/6093/5594/5595/3693/2017/1839/817/9138/5879/836/2885/5777/998/5604/2002/62…
hsa04144	Endocytosis	233	0.434676	1.53115	5.08094e-06	4.95824e-05	1.87708e-05	6338	tags=58%, list=36%, signal=38%	2263/3561/6714/1759/1601/7852/50807/11031/2348/26056/858/867/28964/2261/7456/51652/64750/7037/23396/5337/5584/3799/116987/116984/5156/3480/829/377/10890/644150/10095/80223/84612/3560/10096/8027/55048/10097/8394/79720/30846/857/408/23096/1785/9265/7046/27128/51100/5371/58513/147179/30011/58533/1234/9815/10109/11021/9829/3559/55040/128866/3310/3482/56904/55737/81873/60682/9146/10193/26286/6455/8853…
hsa03013	Nucleocytoplasmic transport	105	0.49623	1.66663	8.92072e-06	7.82279e-05	2.96154e-05	6967	tags=74%, list=39%, signal=45%	3838/23636/23165/23511/23225/23039/57122/55706/3837/7919/65109/348995/22916/11260/9631/10921/7329/9688/23279/5901/57187/22985/7175/3843/30000/4686/23214/64328/5905/7514/10527/79023/1434/10189/9972/79902/10762/3842/9883/8480/26019/23633/29107/55705/5411/57510/10250/53371/4928/3840/55916/3841/8021/5903/23534/6613/100101267/9984/9775/22794/129401/8563/5976/2733/10526/10482/79228/65110/25909/55746/96…
hsa04814	Motor proteins	184	0.439565	1.53284	1.36855e-05	0.000111439	4.21884e-05	4774	tags=39%, list=27%, signal=29%	11004/10112/146909/9493/3833/24137/7171/3832/10376/113220/3797/56992/81930/84790/1062/9928/84617/3796/7846/64837/4646/4651/9585/3799/7169/80179/7138/1781/1783/829/84516/203068/347240/84376/1778/7283/7170/55930/7277/27175/7136/4643/55083/71/4542/1639/6993/10126/10383/147700/4650/90990/10398/4641/23303/347733/51626/4644/140465/830/3801/64005/10540/4627/7278/10381/60/11127/7168/23046/51143/4642
hsa05130	Pathogenic Escherichia coli infection	195	0.441506	1.5434	1.57936e-05	0.000112529	4.26011e-05	4538	tags=49%, list=26%, signal=37%	8440/3576/5603/9170/1364/6714/10376/7430/9181/578/3688/84790/84617/25/8936/29108/2212/7456/9071/7846/2149/4646/4651/1902/7100/10163/10787/3606/644150/10095/203068/10096/7186/10097/9632/3071/9265/57121/5058/27128/147179/837/10672/2768/3553/4790/55930/10109/7277/841/3059/4643/9826/10006/71/840/6093/81873/6885/4542/5594/9266/5595/2017/55971/2353/10383/4641/4690/347733/4644/9138/5879/10094/836/4691/5…
hsa04810	Regulation of actin cytoskeleton	226	0.426124	1.4988	1.57778e-05	0.000112529	4.26011e-05	4388	tags=44%, list=25%, signal=34%	3675/2263/5217/9170/3984/3691/3685/8826/6714/2260/7430/7852/128239/3688/6548/3678/5880/3673/7114/3684/55740/7414/28964/8936/2261/5305/10000/3689/3985/2149/10298/10152/23396/89846/1902/4659/5156/10451/80310/10163/3696/10787/5293/10095/10096/10097/81/8394/5159/81624/4478/3071/2245/3687/57121/5058/22800/3676/7409/10672/2768/4893/85464/624/3845/10109/54961/9564/56034/5829/5500/5501/221178/71/6093/839…
hsa05135	Yersinia infection	134	0.466776	1.58979	2.17288e-05	0.000145711	5.51629e-05	8010	tags=78%, list=45%, signal=43%	3576/5603/3984/6714/3688/3678/5880/29108/2212/10000/7456/23396/3937/10451/10163/5293/3606/644150/10095/10096/7186/4773/10097/8394/8935/6347/3676/7409/147179/925/3553/4790/9815/10109/5335/9564/5829/63916/71/4772/6093/81873/6885/6195/5585/5594/5595/2353/1399/9138/5879/5586/10094/391/998/5604/51135/2776/3551/7454/5608/3932/60/834/23118/926/920/3654/5290/1793/5601/2932/6300/8874/5291/387/114548/7099/…
hsa05203	Viral carcinogenesis	159	0.451683	1.55873	2.31075e-05	0.000146347	5.54039e-05	6204	tags=61%, list=35%, signal=40%	5315/991/983/90993/6714/890/1029/898/578/51564/5933/6850/1111/1017/894/7534/5366/1019/3718/10971/7188/3066/9134/5293/7186/81/7533/1030/7187/3065/10488/2033/4893/3516/1234/4790/1108/3845/841/6502/5829/245972/7185/1385/7529/1959/79885/7532/5594/5922/5595/5610/2967/2965/896/1386/6908/1654/2648/5879/836/2885/998/3716/87/23352/581/7157/3190/4791/1387/5925/4067/64764/6774/9261/9586/2960/5290/23513/2961…
hsa04390	Hippo signaling pathway	153	0.454854	1.56358	2.61884e-05	0.000157131	5.94862e-05	7197	tags=66%, list=41%, signal=39%	8463/8321/8324/332/7040/1741/7042/5054/174/7004/2535/7043/25937/330/894/7477/8323/7534/3689/10971/374/5584/55233/1454/84612/54361/166824/1857/7533/3996/9231/8325/659/7046/4092/8312/999/122786/5522/1856/9113/5500/5501/7005/71/7529/1453/656/7532/85409/5518/92597/10413/4088/23291/896/56288/1742/7003/4087/60/51176/83439/4771/657/5520/6788/27113/84552/7483/23286/23513/2932/654/7474/26524/11186/126374/…
hsa04668	TNF signaling pathway	113	0.477185	1.61091	4.44139e-05	0.000248318	9.40076e-05	6480	tags=66%, list=37%, signal=42%	2919/6374/6372/5603/4323/3976/90993/4318/182/3383/6364/1435/9021/330/10000/7412/7188/10059/5293/7186/602/6347/7187/10488/3553/4790/153090/841/3726/2921/7185/1385/840/6885/5594/5595/3659/2353/8986/1386/7128/9020/6376/836/5604/3551/5608/6352/8772/23118/197259/64764/9530/9586/5290/5601/843/6300/468/1906/1388/5291/8837/331/3600/11035/5602/329/207/192111/257397/7133/1326/8809/4217
hsa04151	PI3K-Akt signaling pathway	355	0.387309	1.38352	4.57427e-05	0.000248318	9.40076e-05	5614	tags=43%, list=32%, signal=30%	6696/3675/1277/3912/1278/2263/1298/7039/9170/9180/90993/1946/3918/3691/3685/3561/7423/1293/2260/3371/3911/898/1287/3688/1435/6850/3678/3915/3673/7058/1017/1284/2261/1282/894/1292/10000/7534/1019/92579/4254/3718/10971/2149/5523/672/2997/2056/7422/374/1902/1311/7097/1441/3910/1436/7057/5156/59345/80310/3480/3696/3566/5228/9134/1291/5293/3381/3560/3717/7533/5159/54541/57121/3676/285/10488/4893/10018…
hsa05163	Human cytomegalovirus infection	215	0.419895	1.47448	5.19165e-05	0.000269022	0.000101846	6057	tags=52%, list=34%, signal=34%	3710/3576/5603/90993/3685/6714/1029/578/1869/1871/7852/5880/5734/1870/23236/10000/1019/6890/109/7188/7422/5156/59345/111/5293/5331/7186/4773/6347/112/10672/2768/10488/4893/1234/6667/3553/4790/3708/3845/805/9564/2782/841/54331/5829/7248/1385/9826/2778/4772/6093/5330/4776/1230/5594/5595/113/5530/1399/1386/2787/6376/9138/5879/836/2885/2773/3716/5604/2002/2776/3551/5608/6352/8772/3587/581/7157/1978/5…
hsa04072	Phospholipase D signaling pathway	143	0.447578	1.53079	5.43243e-05	0.00026926	0.000101936	5631	tags=51%, list=32%, signal=35%	8877/3576/9170/5737/1759/6850/2207/23236/10000/4254/109/2149/23396/5337/1902/5900/5156/80310/56895/111/5293/5331/8394/5159/1785/112/9265/57121/22800/27128/10672/2768/5321/4893/8525/3845/5899/5335/56034/10161/7248/5898/2778/5330/5154/6464/5594/9266/5595/113/5338/1606/160851/2885/8527/5604/6237/5155/5781/5578/146850/5294/23533/6655/5290/10555/9846/8526/5291/6654/3265/3815/387
hsa04010	MAPK signaling pathway	297	0.398225	1.4127	6.2608e-05	0.000297388	0.000112585	6797	tags=53%, list=38%, signal=33%	5603/2263/7039/2316/1946/7040/7423/1852/2260/1846/7042/8912/994/1435/3925/5880/7043/2261/10000/2122/3556/4254/7422/374/8491/4214/1847/1436/5156/80310/3480/5228/7186/5971/5159/23162/9064/408/784/7046/57551/5058/22800/6789/2318/5536/776/285/2768/5321/4893/3553/4790/3845/1969/5598/56034/1844/3082/5778/5908/3310/4772/6885/6195/5154/4294/5594/5922/5595/2353/5530/1399/8986/1386/4215/7786/9020/5921/5879…
hsa04974	Protein digestion and absorption	102	0.474233	1.58677	8.40889e-05	0.000383445	0.000145164	1641	tags=25%, list=9%, signal=23%	6510/1277/1281/1278/1298/1289/8645/1293/476/486/9056/1287/1307/1290/3784/483/1284/1282/1292/23428/1296/1303/206358/4224/1301/1291
hsa04014	Ras signaling pathway	229	0.410789	1.44542	9.75775e-05	0.00042784	0.000161971	6629	tags=51%, list=38%, signal=32%	2263/7039/1946/7423/2260/22821/1435/5880/25/2261/10000/4254/10298/5337/7422/8437/5900/1436/5156/59345/80310/3480/5228/5293/57148/5159/83593/5058/22800/6789/9610/285/23179/9462/5321/4893/4790/3845/1969/5899/5335/805/56034/2782/54331/3082/5898/5908/9771/5154/6464/5594/5922/5595/27/5338/2787/2113/5921/8844/5879/2885/998/5604/2002/3551/6237/5155/5781/5062/8831/5578/4763/51196/64926/808/1945/1944/2627…
hsa04380	Osteoclast differentiation	132	0.455154	1.55024	0.000104659	0.000441895	0.000167292	5524	tags=55%, list=31%, signal=38%	3710/5603/1535/7040/54209/7042/1513/1435/6850/9021/3460/4982/2214/2212/4688/10000/6688/140885/3937/1436/8792/2355/2209/4286/6772/11006/5293/7186/4773/5971/8651/489/7305/4689/7046/3553/4790/3708/126014/3726/1385/54/4772/6885/653361/55423/5594/5595/695/2353/5530/488/9020/10859/5879/2885/3716/5604/3551/5608/3932/4791/23118/5290/5601/10288/8061/7297/3455/6300/9846/5532/5291
hsa05131	Shigellosis	216	0.406098	1.42558	0.000141705	0.000576941	0.000218417	8010	tags=68%, list=45%, signal=38%	3710/3576/5603/3099/5217/80201/6714/113026/9181/3688/3678/5580/54874/7414/8936/29108/100132074/23236/10000/7188/7100/960/10163/8915/5293/3606/10095/5331/10096/7186/10097/81/3098/11335/7321/9265/27128/7094/837/3553/4790/3708/8767/10892/10109/5335/9564/824/5829/64121/63916/3059/23048/2931/71/6093/5330/81873/6885/92610/823/472/5594/9266/5595/2017/23291/84812/1399/10398/3101/5879/10094/998/596/87/230…
hsa03040	Spliceosome	127	0.451611	1.53309	0.000181153	0.000712118	0.000269592	8015	tags=80%, list=45%, signal=44%	55119/1665/84991/7919/10915/2521/22916/23350/10262/6632/27316/6628/10465/57187/84950/9410/22985/9128/11338/8175/3178/8683/23020/4686/23451/10772/3310/29896/3192/9343/55660/220988/6626/10189/10713/9129/9416/58517/6627/23450/51729/51691/6434/6426/10946/6427/4670/6428/3190/3183/10285/57461/6633/6429/6629/1659/9984/9775/9879/6432/11017/6625/9785/11325/25766/6637/9716/10291/6636/6431/51362/1655/10992/…
hsa05161	Hepatitis B	160	0.430431	1.48649	0.00023539	0.00089448	0.000338631	6249	tags=58%, list=35%, signal=38%	3576/5603/90993/9641/4318/332/7040/6714/890/898/1869/1871/7042/1017/7043/1870/10000/7534/3339/3718/10971/7097/4214/5111/6772/9134/5293/317/3717/4773/7187/7046/10488/2033/4893/4790/3845/841/1385/4772/7529/6885/1959/4776/5594/5595/4088/2353/1386/1654/836/2885/3716/596/6775/5604/51135/2002/3551/5608/8772/581/7157/5578/1387/5925/54205/57506/23118/64764/6774/6655/9586/3654/5290/5601/843/7297/6300/468/…
hsa05152	Tuberculosis	164	0.422406	1.46103	0.000386218	0.00142029	0.000537689	7338	tags=59%, list=42%, signal=35%	8877/5603/7040/6714/9902/7042/6850/3460/7043/3684/2214/2207/2212/10000/11151/3689/7097/7096/4046/2209/6772/8915/3606/317/3717/4800/64581/3687/2033/1520/3553/4790/8767/7421/10892/805/841/245972/4261/1385/5994/5594/5595/5530/10312/817/8844/836/3716/596/51135/972/8772/3587/581/5993/1263/1387/808/54205/8625/10333/64170/3654/527/5601/843/8411/6300/5532/22925/4802/387/7099/3588/5533/7879/2215/5878/5602…
hsa04972	Pancreatic secretion	100	0.462124	1.54402	0.000441359	0.00157234	0.000595254	4289	tags=35%, list=24%, signal=27%	3710/9545/6344/476/486/6558/6548/3784/483/5874/1080/23236/109/490/7220/111/5331/489/112/6522/493/3708/952/5908/2778/5330/113/481/488/5879/1358/5646/8766/2776/5578
hsa05170	Human immunodeficiency virus 1 infection	198	0.407036	1.4246	0.000599908	0.00207241	0.000784568	8316	tags=65%, list=47%, signal=35%	3710/5603/983/891/9133/3984/578/7852/5880/27350/1111/8906/10000/6890/3985/7188/10298/7097/915/59345/995/5293/7186/4773/5058/4893/1234/4790/3708/3845/5335/805/2782/841/54331/5829/130340/4772/6885/60489/4776/916/545/472/8905/5594/5595/23291/2353/8450/5530/140564/1399/9582/2787/5879/836/2773/596/5604/51135/2776/3551/5608/8772/5062/581/162/5578/917/1072/808/54205/23118/7465/920/3654/5290/200316/5601/…
hsa05167	Kaposi sarcoma-associated herpesvirus infection	187	0.411592	1.43644	0.000636543	0.00207331	0.00078491	6519	tags=52%, list=37%, signal=33%	2919/3710/3576/5603/9641/3091/6714/3383/578/1869/1871/6850/1870/10000/1019/7422/3055/57580/942/59345/6772/5293/3717/7186/4773/7187/285/4277/2033/4893/1234/4790/3708/3845/5335/805/2782/841/2921/54331/1385/4772/4776/9976/1230/5594/5595/5610/2353/5530/2787/5879/836/3716/5604/3551/5155/5608/8772/581/7157/146850/51176/1387/5294/808/5925/54205/83439/4067/23533/6774/9261/5290/5601/2932/8678/7297/3455/63…
hsa05202	Transcriptional misregulation in cancer	173	0.412296	1.42974	0.000620084	0.00207331	0.00078491	6306	tags=51%, list=36%, signal=33%	6692/3576/9915/4318/8842/2118/890/578/4300/3486/5328/861/3684/597/330/894/2119/6688/6929/2530/5090/8861/1436/2120/1031/3066/942/2209/4286/3480/7403/64332/3560/2115/51513/84444/4297/2521/3065/4291/5371/6667/4790/4299/905/7185/7030/5327/5218/5154/904/472/25942/5087/6760/581/7157/3206/7709/4298/2130/55589/6935/466/1649/860/9611/8464/648/51274/5546/3002/4149/1848/2313/221037/1655/64919/4613/7102/5914…
hsa04660	T cell receptor signaling pathway	118	0.445152	1.5062	0.000661468	0.00209465	0.000792988	8214	tags=75%, list=47%, signal=41%	8440/5603/5133/10000/1019/4794/5523/10298/5788/3937/915/10451/8915/5293/4773/84433/5058/7409/4893/925/4790/3845/5522/10892/5335/4772/6885/1493/916/5594/5518/5595/2353/5530/4690/9020/2885/5777/998/5604/3551/5781/5062/3932/917/5520/6655/868/10125/926/920/5290/5601/2932/6300/5532/5529/5291/5526/6654/3265/387/5533/1739/29851/5602/207/5516/1326/7535/5605/5528/5599/5588/5600/5515/7410/5894/5609/5970/28…
hsa04114	Oocyte meiosis	125	0.435448	1.47688	0.000694966	0.00214125	0.000810629	6157	tags=51%, list=35%, signal=34%	3710/991/5347/5603/983/891/9133/699/898/4085/9232/9088/26271/1017/9700/7534/10971/109/6790/8243/3480/995/111/9134/7533/9126/112/3708/805/5500/5501/7529/27127/6195/996/29945/7532/5594/5518/5595/23291/113/5530/51434/817/5604/64682/808/9985/9748/6300/286151/5532/5529/5526/51433/6197/9978/5533/5567/8697/8881/7531/5499
hsa04919	Thyroid hormone signaling pathway	121	0.442555	1.50067	0.000742481	0.00222744	0.000843261	5845	tags=53%, list=33%, signal=36%	5214/3685/3091/6513/6714/113026/476/486/6548/483/4851/4853/5213/23236/10000/10231/4854/3066/6772/9968/5293/9282/5331/54361/489/7067/23389/3065/2033/4893/3845/5335/2626/9882/5469/5208/71/5330/5594/5595/481/84812/488/9442/25942/2648/5604/8648/7157/5578/60/51196/1387/9862/9440/8202/9611/5290/2932/9969/5291/3265/5567/478
hsa04915	Estrogen signaling pathway	136	0.426926	1.45639	0.00079542	0.00232507	0.000880222	6240	tags=46%, list=35%, signal=30%	3880/3710/7039/90993/7031/4318/6714/4313/3872/5580/23236/10000/109/2550/111/5293/5331/112/25984/3760/54474/10488/4893/6667/3708/3845/805/1385/3310/2778/5330/6464/5594/5595/113/2353/1839/1386/2885/2773/596/5604/8648/2776/808/64764/6655/9586/8202/5290/468/3326/3858/1388/5291/6654/3265/5567/2288/1956/3312/5914/207
hsa04145	Phagosome	130	0.417582	1.42102	0.0015987	0.00455628	0.00172491	7338	tags=64%, list=42%, signal=38%	1535/3685/10376/9902/3688/84790/3678/1536/3673/84617/7058/3684/2214/2212/4688/11151/7846/6890/3689/4074/7037/1311/7097/1781/1783/7057/2209/8417/203068/4481/64581/4689/1778/1520/7277/53407/245972/338382/4973/71/9146/653361/200576/3693/9296/10383/10312/29927/347733/5879/7278/10381/60/51143/10333/523/90423/527/526/8411/22925/9554/7099/9341/528/23673/7879/2215/245973/5878/81035/5289/2213/5868/55176/5…
hsa04926	Relaxin signaling pathway	128	0.421338	1.43311	0.00202248	0.00562347	0.00212892	6474	tags=54%, list=37%, signal=34%	1277/1281/1278/5603/90993/4318/7040/7423/6714/1287/4312/4313/1284/1282/23236/10000/109/7422/59345/111/5293/5331/408/2769/112/7046/10488/4893/4790/3845/2782/54331/1385/2778/5330/6464/5594/5595/113/2353/1386/2787/2885/2773/5604/4087/5578/64764/6655/9586/5290/5601/6300/468/409/1906/1388/5291/6654/3265/55970/2783/5567/1956/5602/207/2793/3640/2770
hsa04621	NOD-like receptor signaling pathway	182	0.397345	1.38315	0.00242581	0.00658435	0.00249269	7453	tags=55%, list=42%, signal=32%	2919/3710/3576/5603/1535/9641/1536/3428/84168/5580/29108/330/23236/7226/7188/7158/4940/51393/10059/6772/3606/5331/7186/63940/6347/84674/90550/115362/7187/837/3553/4790/3708/8767/841/2921/5330/6885/140609/9447/5585/5594/5595/55669/7128/5586/3716/596/51135/3551/6352/8772/55072/10392/10616/834/10010/57506/23118/79184/64170/5601/7297/3455/118429/6300/3326/9051/387/114548/7099/81631/331/29110/3661/366…
hsa05169	Epstein-Barr virus infection	178	0.390113	1.35683	0.00249988	0.00662759	0.00250906	8108	tags=62%, list=46%, signal=34%	5603/9641/890/3383/898/578/1869/1871/6850/1017/894/1870/10000/1019/4794/3718/6890/7188/7097/4940/915/9612/3066/965/960/6772/9134/5293/317/7186/5971/7431/7187/3065/3516/10018/4790/864/841/6502/6885/916/953/10213/5610/695/896/7128/9020/8819/25942/5879/836/3716/596/51135/3551/5608/5708/8772/581/7157/917/4791/5925/54205/57506/23118/4067/6774/3654/5290/5601/3280/7297/3455/6300/5291/5707/29110/5717/366…
hsa04935	Growth hormone synthesis, secretion and action	120	0.426444	1.44427	0.002664	0.00690219	0.00261302	6249	tags=52%, list=35%, signal=34%	3710/5603/90993/3486/6755/9021/23236/10000/109/4214/6772/111/5293/5331/3717/8651/6752/112/776/10488/2033/4893/3708/3845/5335/9564/3726/1385/2778/5330/6464/5594/5595/113/2353/1399/1386/2885/2773/5604/2776/5608/5578/1387/64764/6774/6655/9586/5290/5601/2932/6300/468/1388/6776/5291/6654/3265/5567/2767/5602/207/5579
hsa04210	Apoptosis	134	0.411963	1.4031	0.00276743	0.00701081	0.00265414	6240	tags=57%, list=35%, signal=37%	3710/332/4001/84823/10376/578/84790/1513/1075/835/1515/597/330/10000/5366/7846/5293/1439/317/7186/5783/4893/10018/1520/4790/3708/153090/3845/839/824/7277/841/7185/71/840/823/472/5594/5595/2353/9020/1677/142/55367/836/1676/596/5604/9451/3551/8772/581/7157/7278/60/54205/1649/8795/27113/6709/10038/5290/5601/843/4170/468/5291/3002/3265/8837/331/8797/5602/329/143/207
hsa04722	Neurotrophin signaling pathway	118	0.422478	1.42948	0.00297104	0.007363	0.00278747	8010	tags=69%, list=45%, signal=38%	5603/5580/25/10000/4794/4214/11108/5293/397/57498/9500/2889/4893/4790/3845/8767/5598/5335/805/10818/10603/5908/6195/6272/6464/5594/5595/10019/1399/4215/817/5879/2885/998/596/5604/51135/2309/3551/5781/581/7157/808/6655/9261/3654/5290/5601/2932/6300/468/25970/5291/6654/3265/5906/387/6197/10782/396/673/7531/5602/207/4217/2549/5605/5599/4915/818/5600/7189/5894/11213/356/5609/5970/4145/5170/1432/3725
hsa04625	C-type lectin receptor signaling pathway	104	0.431743	1.44726	0.00350839	0.00850972	0.00322159	5820	tags=54%, list=33%, signal=36%	3710/5603/9641/6714/6850/5580/29108/2207/10000/4046/6772/8915/5293/4773/5971/602/64581/5058/22800/4893/3553/4790/3708/3845/10892/805/841/4772/1959/4776/5594/5595/3659/5530/9020/8844/3551/6237/5781/1263/4791/834/808/868/9261/64170/5290/5601/6300/5532/5291/3265/387/53342/114548/5533
hsa04650	Natural killer cell mediated cytotoxicity	118	0.418469	1.41592	0.00424386	0.0100792	0.00381575	6759	tags=47%, list=38%, signal=29%	3383/6850/5880/3460/2214/2207/7462/3689/3937/10451/5293/4773/7305/5058/7409/4277/4893/3845/5335/4772/6464/5594/5595/5530/80328/5879/836/2885/5777/962/5604/5781/3932/5578/8795/6655/5290/3455/5532/5291/3002/6654/3265/5533/673/8797/79465/2215/6452/5579/10870/7535/4068/5605/100507436/80329
hsa04550	Signaling pathways regulating pluripotency of stem cells	142	0.405048	1.38535	0.00436327	0.0101513	0.00384305	6273	tags=49%, list=36%, signal=32%	5603/2263/8321/3976/8324/1852/2260/2535/2261/7477/10637/8323/10000/6929/3718/90/6498/3480/7703/5293/10336/4090/54361/3717/5013/1857/91/55183/8325/659/56916/8312/7994/4893/3845/1856/5460/9314/5978/3720/3175/5594/5595/3400/4088/83729/2885/3716/5604/9869/4087/657/6774/7483/5290/2932/7474/648/6300/3399/5291/3265/3625/3977/1749/92/4093/207/4211/4086
hsa05162	Measles	136	0.400724	1.36701	0.00675673	0.0154053	0.00583213	9357	tags=71%, list=53%, signal=34%	9641/3561/898/578/1017/894/10000/1019/3718/4600/7097/4940/915/6772/1457/9134/5293/317/3560/4478/7187/3553/4790/841/3559/3310/6885/916/5610/2353/896/51284/7128/9367/836/3716/596/51135/9451/3551/8772/581/7157/917/54205/57506/23118/27113/6774/868/3654/5290/5601/2932/7297/3455/25898/6776/5291/7099/29110/103/3661/3312/3665/5602/207/2213/10379/5599/1459/4179/30835/4939/64135/7189/3304/356/5970/27102/35…
hsa04620	Toll-like receptor signaling pathway	102	0.421928	1.41176	0.00705144	0.0154675	0.00585567	8010	tags=64%, list=45%, signal=35%	6696/3576/5603/9641/1513/10000/7097/7096/7100/942/6772/4283/5293/23643/7187/3553/4790/841/6885/5594/5595/2353/51284/5879/5604/51135/3551/5608/6352/8772/388372/23118/10333/3654/5290/5601/3455/6300/6351/5291/7099/414062/29110/51311/3661/3665/5602/207/941/1326/3663/5605/5599/10454/5600/6373/7098/148022/7189/5609/5970/3592/1432/6416/3725
hsa04120	Ubiquitin mediated proteolysis	137	0.395919	1.35094	0.00705537	0.0154675	0.00585567	9258	tags=80%, list=52%, signal=38%	991/11065/92912/9021/867/330/10401/64750/672/27338/7428/4214/22954/10054/65264/10055/8651/55958/7321/5371/7329/23221/55120/55236/51366/6502/7324/10477/10075/4591/996/29945/23291/8450/7325/51434/9320/8453/9820/79444/8554/7334/57154/9040/64682/118424/9039/57448/7332/51588/868/8452/10277/7317/89910/9063/26259/25898/7319/63893/51465/9690/51433/9978/331/23759/3093/8065/22888/8697/8881/329/23295/55585/…
hsa04670	Leukocyte transendothelial migration	112	0.415887	1.40252	0.00777483	0.0167232	0.00633104	4519	tags=40%, list=26%, signal=30%	5603/1535/1364/4318/3383/7430/7852/3688/4313/1536/5880/7408/3684/7414/4688/7412/9071/3689/10451/5293/81/4478/4689/83593/3676/7409/7070/5335/9564/5829/5908/71/6093/653361/10398/5879/2773/998/87/5781/1500/5578/60/399/394
hsa04062	Chemokine signaling pathway	188	0.383448	1.33842	0.00949062	0.0200357	0.00758509	6249	tags=52%, list=35%, signal=34%	2919/6374/6372/3576/6714/6364/7852/5880/5580/23236/10000/10344/56477/3718/109/3055/57580/10451/59345/6772/111/4283/5197/5293/2268/5331/3717/408/6347/112/10563/9547/5058/7409/4893/1234/4790/3845/5335/9564/1794/2782/2921/54331/5829/5908/2931/6093/5330/1230/653361/6464/5594/5595/113/1399/2787/6376/5879/56288/2885/2773/998/5604/2309/2776/3551/7454/6352/146850/388372/5294/2833/4067/23533/6774/6655/529…
hsa04530	Tight junction	164	0.379409	1.31231	0.0102687	0.0212842	0.00805771	7420	tags=55%, list=42%, signal=32%	1364/1741/6714/10376/7430/9181/3688/84790/8531/861/7408/1080/9071/1019/7846/51762/79778/5584/4214/5111/10095/84612/10096/10097/81/3996/23370/4478/27134/154810/776/5522/10109/2626/7277/3059/71/5562/6093/81873/5518/2017/55114/10398/140465/5879/10094/56288/998/87/7454/909/4627/7278/60/5563/4771/5520/9414/84552/23513/5601/93643/83700/5906/387/10093/51421/3993/5581/5567/4628/51208/1739/5602/100506658/…
hsa04071	Sphingolipid signaling pathway	121	0.401939	1.36295	0.0128686	0.0261969	0.00991756	6797	tags=60%, list=38%, signal=37%	8877/4363/130367/5603/5880/10558/134/253782/2207/23236/10000/427/5523/5337/165679/5293/9294/5331/7186/8560/8439/91012/1903/10672/2768/4893/140/4790/624/3845/5522/6093/5330/166929/5594/5518/5595/5338/5879/2773/596/5604/2776/123099/581/7157/5578/5520/9517/81537/6610/5290/5601/55304/6300/9846/5529/5291/5526/3265/387/5581/5602/207/5579/5516/10715/2770/4217/5605/5528/5599
hsa04310	Wnt signaling pathway	171	0.373836	1.29592	0.0141662	0.0283324	0.010726	7197	tags=55%, list=41%, signal=33%	1501/4316/6425/2239/8321/8324/22943/25805/1488/5880/2535/147495/57216/894/23236/7477/8323/81839/7090/5467/1457/6423/1454/5331/54361/4773/1857/4919/84445/8325/440193/8312/2033/6259/1856/57680/79718/4920/4772/5330/6885/4776/85409/27101/4088/23291/5530/896/817/5879/57805/55366/8607/7157/5578/1487/51176/1387/83439/80319/7483/5601/7091/2932/7474/8061/1452/25776/64840/5532/2487/4007/387/51701/9978/5533…
hsa04350	TGF-beta signaling pathway	106	0.400429	1.34422	0.0168571	0.033133	0.0125434	6358	tags=61%, list=36%, signal=39%	7040/2331/7042/4052/5933/25805/7043/4756/10637/2014/64750/7027/7037/90/4681/6498/3066/7057/79875/4090/60436/91/1030/1875/659/7046/4092/3065/2200/2033/6667/3547/6093/656/1874/5594/5518/5595/9765/3400/4088/83729/25942/6497/57154/4087/1634/1387/657/9611/4091/654/6198/3399/2615/387/268/3625/9978/655/92/4093/4086/5516/353500
hsa04928	Parathyroid hormone synthesis, secretion and action	105	0.401555	1.34866	0.0174646	0.0331827	0.0125622	7571	tags=60%, list=43%, signal=34%	3710/10568/4323/90993/5744/2260/5141/23236/109/5337/111/5331/408/112/10672/2768/10488/6667/3708/7421/1385/9826/2778/5330/2625/5594/5595/113/2353/5338/1839/1386/9138/2773/596/5604/2776/5578/64764/9586/860/468/409/1388/5142/387/4205/5567/1956/10893/673/2767/5579/4208/2770/1594/5144/1958/4209/4324/11214/5894/64386
hsa05164	Influenza A	154	0.37993	1.30728	0.0173246	0.0331827	0.0125622	6249	tags=47%, list=35%, signal=31%	3576/9641/3383/578/9021/3460/3838/29108/10000/1019/4600/4940/6772/5293/3606/11100/317/3717/6347/7187/5371/2033/3553/4790/841/293/4261/71/7514/5594/5595/5610/896/8480/51284/23633/29107/836/3716/5646/8766/5604/51135/3551/6352/8772/581/4928/5578/60/834/55916/3841/1387/54205/57506/7706/8795/5290/7297/3455/5291/114548/7099/10482/29110/8797/103/3661/8106/3665/207/5579
hsa04066	HIF-1 signaling pathway	107	0.398275	1.33805	0.0214346	0.0400582	0.0151651	5724	tags=48%, list=32%, signal=32%	5209/5214/112399/3099/80201/2026/226/3091/6513/7076/5054/1536/3460/5213/10000/2056/7037/7422/3945/7428/3480/2023/5293/3098/285/2033/5230/4790/5335/5594/5595/817/3101/8453/596/5604/8569/1978/5578/1387/2597/6774/3939/5290/1977/6198/1906/3162/5291/7099/9978
hsa04064	NF-kappa B signaling pathway	101	0.400601	1.33918	0.0245246	0.0450935	0.0170714	4664	tags=46%, list=26%, signal=34%	2919/3576/3383/4050/6850/5328/1896/597/330/7412/7188/10673/8792/1457/8915/7186/5971/23643/84433/7187/7329/3553/4790/10892/5335/2921/7185/6885/29775/472/695/7128/9020/142/55367/23085/596/51135/3551/3932/4791/388372/23118/51588/7706/4067
hsa04916	Melanogenesis	101	0.39847	1.33205	0.0257432	0.0464053	0.017568	5596	tags=44%, list=32%, signal=30%	8321/90993/8324/2535/23236/7477/8323/4254/109/4286/111/5331/54361/1857/8325/112/10488/2033/4893/3845/805/1856/1385/2778/5330/5594/5595/113/817/2773/5604/2776/5578/51176/1387/808/83439/64764/7483/2932/7474/1906/3265/3815
hsa04150	mTOR signaling pathway	153	0.370018	1.27196	0.0260521	0.0464053	0.017568	9794	tags=74%, list=55%, signal=33%	8321/8324/2535/7477/8323/10000/8140/3480/5293/54361/1857/54541/8325/4893/3845/1856/6502/64121/7248/5562/6195/5594/5595/9296/51719/57600/253260/9675/2885/5604/3551/1978/5578/10325/8649/5563/6655/523/58528/90423/92335/7483/5290/1977/526/2932/7474/6446/6198/9706/54468/5291/8408/6654/3265/387/6197/81617/201163/528/673/245973/207/2887/9894/5579/81929/64900/8131/57521/7855/5605/6249/529/51606/79109/955…
